# Supplementary material for: Transcriptional dysregulation of Interferome in experimental and human Multiple Sclerosis
Source: Sci Rep. 2017 Aug 21;7:8981. doi: 10.1038/s41598-017-09286-y (PMC5566335; doi:10.1038/s41598-017-09286-y)
Supplement: Supplementary file 2 — Supplementary Table 1 [file 41598_2017_9286_MOESM2_ESM.xlsx]

## Sheet: Title Page
Transcriptional dysregulation of Interferome in experimental and human Multiple Sclerosis
Sundararajan Srinivasana,b, Martina Severac, Fabiana Rizzoc, Ramesh Menona, Elena Brinia, Rosella Mechellid, Vittorio Martinellia, Paul Hertzoge, Marco Salvettid, Roberto Furlana, Gianvito Martinoa,b, Giancarlo Comia,b, Eliana M. Cocciac, Cinthia Farinaa*

## Sheet: Clinical Demographics 
Supplementary Table 1: Demographics and clinical characteristics of RR-MS patients enrolled for ex vivo and in vitro analyses
			Cohorts used for Ex-vivo assay			Cohorts used for In vitro assay
			Treatment Naïve RR-MS	IFN-beta treated RR-MS (≤ 3 years)	IFN-beta treated RR-MS (≥ 3 years)	Treatment Naïve RR-MS
	Female : Male		09:06:00	09:06:00	06:09:00	04:02:00
	Age, age ± SD		40.06 ± 11.5	36.13 ± 7.83	48.4 ± 7.62	38.83 ± 9.06
	EDSS		1 ± 1.19	0.66 ± 0.61	0.83 ± 1.02	1.08 ± 0.66
