# Supplementary material for: Transcriptional dysregulation of Interferome in experimental and human Multiple Sclerosis
Source: Sci Rep. 2017 Aug 21;7:8981. doi: 10.1038/s41598-017-09286-y (PMC5566335; doi:10.1038/s41598-017-09286-y)
Supplement: Supplementary file 3 — Supplementary Table 2 [file 41598_2017_9286_MOESM3_ESM.xlsx]

## Sheet: IRG_DEG_EAE_spinalcord_20dpi
ProbeID	Gene	Mean_Naive	Mean_EAE_20dpi	FC
1435290_x_at	H2-AA	156.534	5072.77	32.4067
1451721_a_at	H2-AB1	53.5679	1715.05	32.0163
1420699_at	CLEC7A	63.2832	1900.79	30.0363
1447927_at	GBP6	57.8844	1732.3	29.9269
1443783_x_at	H2-AA	11.1217	322.994	29.0418
1438676_at	GBP6	16.8063	483.482	28.7678
1435906_x_at	GBP2	59.057	1695.43	28.7083
1425519_a_at	CD74	124.413	3277.28	26.3418
1425477_x_at	H2-AB1	31.2434	811.872	25.9854
1450648_s_at	H2-AB1	114.658	2899.71	25.29
1418240_at	GBP2	93.1913	2141.55	22.9802
1418536_at	H2-Q7	47.5001	1004.99	21.1576
1438858_x_at	H2-AA	148.182	3039.37	20.5111
1419042_at	IIGP1	46.1434	941.498	20.4037
1450826_a_at	SAA3	61.1986	1248.06	20.3936
1418652_at	CXCL9	46.6293	885.861	18.998
1419043_a_at	IIGP1	113.486	2121.44	18.6935
1423467_at	MS4A4B	16.56	307.104	18.5449
1417025_at	H2-EB1	78.8099	1460.18	18.5278
1452349_x_at	MNDA	34.997	627.721	17.9364
1418930_at	CXCL10	63.7736	1051.61	16.4898
1449009_at	TGTP2	179.402	2857.18	15.9261
1418126_at	CCL5	62.3878	993.409	15.9231
1434372_at	AW112010	103.333	1593.35	15.4197
1417141_at	IGTP	225.6	3097.54	13.7302
1434046_at	AA467197	27.8984	361.988	12.9752
1435477_s_at	FCGR2B	95.1387	1224.03	12.8657
1420394_s_at	LILRB4	65.7546	838.355	12.7498
1460218_at	CD52	168.222	2140.02	12.7214
1448303_at	GPNMB	55.1355	687.054	12.4612
1418392_a_at	GBP3	41.1716	512.446	12.4466
1417266_at	CCL6	63.1214	751.793	11.9103
1417292_at	IFI47	69.0759	798.895	11.5655
1452231_x_at	MNDAL	30.6741	350.409	11.4236
1449556_at	H2-T23	167.531	1810.53	10.8072
1431008_at	H2-Q6	96.8861	1037.18	10.7051
1455660_at	CSF2RB	46.4268	491.334	10.583
1451941_a_at	FCGR2B	42.1951	441.965	10.4743
1422124_a_at	PTPRC	76.1629	783.838	10.2916
1422962_a_at	PSMB8	88.9035	911.185	10.2491
1442082_at	C3AR1	26.5621	271.059	10.2047
1460227_at	TIMP1	71.4579	711.475	9.95657
1419100_at	SERPINA3N	225.432	2218.74	9.84217
1418825_at	IRGM1	182.781	1767.53	9.67021
1417793_at	IRGM2	70.9687	679.38	9.57296
1427076_at	MPEG1	304.32	2831.05	9.30288
1450696_at	PSMB9	50.297	462.198	9.18938
1434380_at	GBP7	71.6565	642.527	8.96676
1419004_s_at	BCL2A1B	100.427	866.333	8.62652
1422527_at	H2-DMA	72.2034	601.199	8.32646
1455899_x_at	SOCS3	43.8002	360.099	8.22139
1419599_s_at	MS4A6D	29.3844	235.171	8.00325
1416016_at	TAP1	83.4315	657.041	7.87522
1416382_at	CTSC	190.414	1488.28	7.816
1424948_x_at	H2-K1	129.463	1007.12	7.77916
1418204_s_at	AIF1	72.989	561.176	7.6885
1418826_at	MS4A6B	68.33	516.895	7.56468
1425336_x_at	H2-K1	708.716	5212.96	7.35551
1417346_at	PYCARD	67.997	481.225	7.07714
1453196_a_at	OASL2	77.1674	530.078	6.8692
1449401_at	C1QC	281.447	1910.61	6.78853
1419483_at	C3AR1	68.787	460.92	6.70069
1450033_a_at	STAT1	159.24	1065.03	6.68821
1416714_at	IRF8	73.6197	483.887	6.57279
1448380_at	LGALS3BP	194.692	1255.67	6.44954
1426324_at	H2-D1	54.6148	350.692	6.4212
1448620_at	FCGR3	173.556	1110.31	6.39738
1417381_at	C1QA	547.823	3466.62	6.32799
1451335_at	PLAC8	80.2286	500.948	6.24401
1417876_at	FCGR1	66.7516	416.024	6.23242
1418340_at	FCER1G	262.861	1637.74	6.23045
1419714_at	CD274	44.9301	272.074	6.0555
1424927_at	GLIPR1	57.2127	335.427	5.86281
1425545_x_at	H2-D1	1059.75	6162.81	5.81531
1416625_at	SERPING1	216.423	1257.48	5.81027
1420915_at	STAT1	65.8681	381.284	5.7886
1419128_at	ITGAX	59.8472	345.51	5.77321
1450034_at	STAT1	167.022	963.084	5.76622
1448021_at	FAM46C	66.8245	378.424	5.66296
1425156_at	GBP7	79.4363	430.132	5.4148
1418580_at	RTP4	125.94	678.739	5.38937
1448591_at	CTSS	1073.95	5754.91	5.35864
1438948_x_at	TSPO	72.7193	388.382	5.34084
1417009_at	C1RA	29.5525	156.383	5.29169
1429184_at	GVIN1	177.231	921.141	5.19739
1450792_at	TYROBP	353.272	1823.47	5.16167
1456251_x_at	TSPO	71.4535	363.803	5.09146
1455332_x_at	FCGR2B	80.8852	410.076	5.06986
1418021_at	C4B	528.122	2676.03	5.06707
1445897_s_at	IFI35	114.975	573.96	4.99203
1421855_at	FGL2	97.8701	487.462	4.98071
1427747_a_at	LCN2	584.741	2908.85	4.9746
1433842_at	LRRFIP1	34.6003	169.356	4.89466
1417961_a_at	TRIM30A	184.736	903.236	4.88933
1450783_at	IFIT1	49.2219	240.178	4.87949
1419482_at	C3AR1	64.3474	300.87	4.67572
1452117_a_at	FYB	59.1671	274.408	4.63785
1435208_at	DTX3L	170.237	773.934	4.5462
1417185_at	LY6A	635.531	2876.94	4.52682
1451161_a_at	EMR1	145.233	656.373	4.51945
1449289_a_at	B2M	1581.72	7097.37	4.48713
1424727_at	CCR5	63.0674	281.712	4.46684
1418131_at	SAMHD1	59.859	265.095	4.42866
1449025_at	IFIT3	282.415	1208.11	4.27778
1418191_at	USP18	52.1647	222.879	4.2726
1456494_a_at	TRIM30A	45.7014	195.23	4.27186
1426278_at	IFI27L2A	148.564	634.478	4.27074
1427994_at	CD300LF	59.0417	251.577	4.261
1422903_at	LY86	432.567	1830.95	4.23275
1433678_at	PLD4	65.181	272.86	4.18619
1419132_at	TLR2	62.0424	257.956	4.15773
1426774_at	PARP12	71.0299	294.377	4.14441
1449580_s_at	H2-DMB1	78.0739	322.408	4.12952
1449875_s_at	H2-T10	263.222	1076.18	4.08851
1452428_a_at	B2M	1874.9	7634.08	4.07172
1424921_at	BST2	73.9331	295.792	4.00081
1419665_a_at	NUPR1	85.1496	329.686	3.87185
1421792_s_at	TREM2	85.0775	326.128	3.83331
1416897_at	PARP9	84.9271	322.422	3.79646
1425225_at	FCGR4	77.5793	294.406	3.79491
1449455_at	HCK	62.847	237.431	3.77792
1427040_at	MDFIC	105.391	394.47	3.7429
1424857_a_at	TRIM34A	67.8963	253.654	3.7359
1451006_at	XDH	64.4623	240.5	3.73087
1453304_s_at	LY6E	470.43	1740.21	3.69919
1426168_a_at	TRAC	69.9873	255.863	3.65585
1451564_at	PARP14	59.4167	213.624	3.59535
1425890_at	LY6I	118.565	425.688	3.59034
1426276_at	IFIH1	70.5783	244.861	3.46936
1433428_x_at	TGM2	160.491	555.349	3.46032
1417056_at	PSME1	271.277	922.981	3.40236
1416656_at	CLIC1	112.434	379.046	3.37128
1418293_at	IFIT2	109.052	365.837	3.3547
1421322_a_at	IRF9	79.9499	268.023	3.35239
1420380_at	CCL2	66.9577	221.601	3.30956
1437277_x_at	TGM2	115.088	376.73	3.27342
1421812_at	TAPBP	335.519	1091.73	3.25387
1426260_a_at	UGT1A1	58.0143	187.871	3.23835
1437886_at	KLHL6	89.5659	289.646	3.23388
1422612_at	HK2	134.61	429.248	3.18882
1450020_at	CX3CR1	126.326	401.128	3.17533
1421217_a_at	LGALS9	124.961	392.049	3.13736
1419194_s_at	GMFG	78.3463	244.062	3.11517
1418364_a_at	FTL1	543.555	1675.57	3.08261
1417189_at	PSME2	309.539	951.532	3.07403
1419666_x_at	NUPR1	124.04	377.51	3.04345
1418674_at	OSMR	60.4982	183.609	3.03495
1423754_at	IFITM3	719.084	2180.26	3.032
1456307_s_at	ADCY7	140.031	422.547	3.01753
1448786_at	PLBD1	103.981	309.963	2.98096
1416811_s_at	CTLA2A	78.1922	232.673	2.97566
1426772_x_at	TRBC2	70.8284	209.284	2.95481
1451969_s_at	PARP3	102.787	303.612	2.9538
1416695_at	TSPO	138.91	407.228	2.93159
1416326_at	CRIP1	167.866	490.484	2.92187
1420895_at	TGFBR1	324.345	943.737	2.90967
1460603_at	SAMD9L	116.783	336.274	2.87947
1456195_x_at	ITGB5	138.498	397.086	2.86709
1434719_at	A2M	578.045	1645.77	2.84713
1416340_a_at	MAN2B1	365.106	1031.86	2.8262
1418981_at	CASP12	48.0414	133.249	2.77363
1436530_at	WFDC17	153.715	421.629	2.74294
1436838_x_at	COTL1	532.023	1443.73	2.71367
1455269_a_at	CORO1A	271.273	735.27	2.71044
1434376_at	CD44	263.291	710.913	2.7001
1448118_a_at	CTSD	1376.99	3713.18	2.6966
1448735_at	CP	59.0778	158.104	2.67619
1436312_at	IKZF1	68.5405	181.163	2.64316
1419879_s_at	TRIM25	67.0802	176.408	2.6298
1422632_at	CTSW	113.652	295.909	2.60364
1425719_a_at	NMI	60.5415	157.344	2.59894
1448436_a_at	IRF1	290.546	754.91	2.59825
1425025_at	TMEM106A	84.593	218.555	2.5836
1428083_at	NEAT1	649.76	1675.31	2.57835
1417500_a_at	TGM2	131.336	337.851	2.57242
1436183_at	ZC3HAV1	79.6674	204.372	2.56532
1423760_at	CD44	273.298	697.647	2.5527
1420819_at	SLA	56.9521	145.11	2.54792
1422302_s_at	FTL1	791.611	2003.47	2.53087
1448823_at	CXCL12	100.597	254.08	2.52572
1417268_at	CD14	93.9974	234.957	2.49962
1449297_at	CASP12	67.2297	167.207	2.4871
1450378_at	TAPBP	93.5803	232.473	2.48421
1421571_a_at	LY6C2	815.73	2024.82	2.48222
1426083_a_at	BTG1	533.014	1318.43	2.47354
1416246_a_at	CORO1A	249.193	613.573	2.46224
1448162_at	VCAM1	227.537	557.569	2.45045
1428018_a_at	AF251705	117.436	287.372	2.44704
1422948_s_at	HIST1H4A	192.71	469.035	2.43389
1420502_at	Sat1	628.813	1528.07	2.43009
1450234_at	MS4A6C	90.3797	216.596	2.39651
1448167_at	IFNGR1	165.853	395.723	2.38599
1422603_at	RNASE4	227.357	541.394	2.38125
1416619_at	4632428N05RIK	140.804	335.206	2.38066
1448475_at	OLFML3	243.963	576.55	2.36326
1420635_a_at	TCIRG1	112.45	265.702	2.36285
1421358_at	H2-M3	148.215	349.668	2.3592
1424617_at	IFI35	72.3078	170.171	2.35343
1455500_at	RNF213	183.879	431.648	2.34746
1423586_at	AXL	207.941	484.69	2.3309
1435476_a_at	FCGR2B	344.445	802.694	2.3304
1424775_at	OAS1A	159.514	370.223	2.32094
1437503_a_at	SHISA5	791.708	1833.22	2.31553
1423986_a_at	SHISA5	334.372	769.02	2.29989
1443698_at	XAF1	168.313	384.894	2.28678
1417533_a_at	ITGB5	288.698	651.756	2.25757
1416101_a_at	HIST1H1C	530.16	1196.22	2.25633
1419206_at	CD37	102.218	229.209	2.24235
1419905_s_at	HPGD	78.906	176.913	2.24207
1439189_at	FNIP2	79.6423	177.492	2.22862
1444564_at	APOD	328.655	724.462	2.20432
1448940_at	TRIM21	112.495	247.306	2.19838
1428700_at	P2RY13	118.785	258.326	2.17473
1419309_at	PDPN	213.584	459.859	2.15306
1448793_a_at	SDC4	182.971	393.357	2.14984
1417460_at	IFITM2	249.932	534.418	2.13826
1426501_a_at	TIFA	125.812	267.895	2.12933
1451462_a_at	IFNAR2	150.365	319.033	2.12173
1438211_s_at	DBP	301.706	636.947	2.11115
1436058_at	RSAD2	130.662	275.76	2.11048
1416901_at	NPC2	896.483	1876.42	2.09309
1436555_at	SLC7A2	237.753	494.184	2.07856
1436236_x_at	COTL1	298.834	620.418	2.07612
1418982_at	CEBPA	116.591	239.812	2.05687
1448632_at	PSMB10	425.725	874.647	2.05449
1454757_s_at	IFI27	515.554	1059.05	2.05419
1424595_at	F11R	97.2126	199.504	2.05224
1415897_a_at	MGST1	586.343	1196.04	2.03983
1417190_at	NAMPT	130.329	265.668	2.03844
1422869_at	MERTK	167.897	341.733	2.03538
1448513_a_at	NPC2	1132.88	2304.59	2.03428
1422506_a_at	CSTB	1180.68	2401.56	2.03406
1417534_at	ITGB5	239.355	485.401	2.02795
1452956_a_at	IFI27	434.747	871.58	2.0048
1454086_a_at	LMO2	226.447	451.688	1.99468
1429321_at	RNF149	394.023	783.149	1.98757
1435458_at	PIM1	76.1513	150.336	1.97417
1434129_s_at	LHFPL2	105.164	207.21	1.97034
1419768_at	CD22	150.335	296.049	1.96927
1421858_at	ADAM17	125.982	247.809	1.96702
1423909_at	TMEM176A	299.116	586.939	1.96225
1449419_at	DOCK8	73.4953	143.295	1.94972
1450165_at	SLFN2	162.874	317.232	1.94772
1417288_at	PLEKHA2	187.621	365.047	1.94567
1448188_at	UCP2	365.822	711.615	1.94525
1416530_a_at	PNP	390.427	759.029	1.9441
1429159_at	ITIH5	574.204	1115.18	1.94214
1417291_at	TNFRSF1A	347.547	673.926	1.9391
1433722_at	AKAP13	239.447	462.843	1.93297
1441811_x_at	TMEM176A	201.327	388.508	1.92974
1437128_a_at	ZFP945	77.7227	149.431	1.92261
1434438_at	SAMHD1	114.74	218.869	1.90752
1427911_at	TMEM173	176.813	336.869	1.90523
1422507_at	CSTB	556.518	1057.99	1.90109
1450981_at	CNN2	149.305	283.606	1.89951
1456133_x_at	ITGB5	427.527	811.651	1.89848
1448276_at	TSPAN4	117.389	221.974	1.89092
1425193_at	SPPL2A	170.249	318.761	1.87232
1417574_at	CXCL12	129.122	240.697	1.8641
1418883_a_at	PABPC1	1350.83	2510.77	1.85869
1460361_at	PLGRKT	139.542	258.436	1.85203
1415698_at	GOLM1	145.325	268.51	1.84765
1453299_a_at	PNP	167.187	308.258	1.84379
1455570_x_at	CNN3	1132.21	2080.43	1.8375
1436759_x_at	CNN3	968.726	1772.08	1.82929
1450872_s_at	LIPA	174.111	317.417	1.82308
1428758_at	TMEM86A	293.976	534.207	1.81718
1450688_at	RGL2	142.963	257.75	1.80292
1432466_a_at	APOE	4473.16	8064.2	1.8028
1416344_at	LAMP2	633.102	1139.39	1.79969
1418004_a_at	TMEM176B	888.532	1596.47	1.79675
1459741_x_at	UCP2	312.464	560.96	1.79528
1421859_at	ADAM17	119.548	213.088	1.78246
1418822_a_at	ARF6	512.803	913.09	1.78059
1426799_at	RAB8B	374.877	666.193	1.7771
1450672_a_at	ATRIP	135.459	240.319	1.7741
1416250_at	BTG2	115.32	204.502	1.77335
1419315_at	SLAMF9	152.57	267.817	1.75537
1428094_at	LAMP2	770.891	1351.77	1.75352
1442798_x_at	HK3	101.593	176.801	1.74028
1451132_at	PBXIP1	488.598	849.114	1.73786
1416002_x_at	COTL1	135.4	234.475	1.73172
1456380_x_at	CNN3	684.344	1184.5	1.73085
1415989_at	VCAM1	166.412	286.64	1.72248
1460344_at	PBXIP1	236.062	406.384	1.72152
1419015_at	WISP2	89.1696	153.495	1.72139
1416985_at	SIRPA	369.776	635.497	1.7186
1451362_at	RAB7L1	129.8	221.949	1.70993
1426587_a_at	STAT3	560.687	957.911	1.70846
1427329_a_at	IGHM	291.798	496.706	1.70223
1428942_at	MT2	3262.25	5549.19	1.70103
1452225_at	SPPL2A	254.211	431.996	1.69936
1418300_a_at	MKNK2	291.987	494.122	1.69227
1449221_a_at	RRBP1	91.7573	155.274	1.69222
1424996_at	CFLAR	92.5675	156.569	1.69141
1452169_a_at	DGKZ	442.801	748.897	1.69127
1460287_at	TIMP2	729.563	1230.47	1.68658
1448407_at	4632428N05RIK	158.919	267.476	1.6831
1417470_at	APOBEC3	130.977	219.331	1.67458
1455010_at	1500012F01RIK	323.592	541.072	1.67208
1449043_at	NAGA	231.849	387.611	1.67182
1459151_x_at	IFI35	97.8087	163.43	1.67091
1452702_at	CLCN7	165.431	275.382	1.66464
1422301_at	FTL1	110.819	184.405	1.66402
1436836_x_at	CNN3	1551.97	2577.32	1.66068
1426724_at	CNN3	893.291	1481.08	1.658
1436337_at	TMEM243	92.7053	153.469	1.65545
1451344_at	TMEM119	178.092	293.196	1.64631
1451987_at	ARRB2	132.527	216.98	1.63725
1452067_at	NAAA	197.277	321.556	1.62997
1416882_at	RGS10	499.157	808.078	1.61888
1428615_at	LPAR6	137.134	221.254	1.61341
1454149_a_at	CCNL2	127.867	205.871	1.61004
1435079_at	SFRS18	152.262	244.334	1.6047
1427368_x_at	FES	106.34	170.378	1.60219
1425263_a_at	MBP	222.568	354.463	1.5926
1420907_at	CD2AP	106.988	169.586	1.58509
1451075_s_at	CTDSP2	690.185	1093.53	1.58441
1437670_x_at	CD151	462.028	730.209	1.58044
1427885_at	POLD4	97.0433	152.902	1.5756
1417654_at	SDC4	234.366	368.936	1.57418
1434745_at	CCND2	184.768	290.19	1.57057
1436625_at	FCGR1	79.5009	123.958	1.55921
1422601_at	SERPINB9	157.794	245.612	1.55654
1418172_at	HEBP1	110.761	171.993	1.55282
1436660_at	RRBP1	106.129	164.357	1.54865
1423622_a_at	CCNL1	249.64	386.235	1.54717
1422062_at	MSR1	113.242	174.723	1.54292
1428351_at	PPM1M	169.177	259.792	1.53562
1455956_x_at	CCND2	173.519	265.755	1.53157
1454733_at	NOD1	176.06	269.184	1.52893
1435450_at	CPNE3	334.523	510.3	1.52546
1456085_x_at	CD151	475.393	724.777	1.52459
1422886_a_at	CLK4	177.68	270.559	1.52273
1438354_x_at	CNN3	256.317	388.872	1.51715
1428346_at	TRAFD1	164.156	248.522	1.51394
1439787_at	P2RX7	110.855	167.718	1.51295
1450649_at	GNG10	457.387	691.915	1.51275
1425801_x_at	COTL1	262.209	395.532	1.50846
1428082_at	ACSL5	374.477	564.19	1.50661
1435226_at	RNF19B	195.531	292.607	1.49647
1452125_at	THRAP3	215.541	322.127	1.49451
1434130_at	LHFPL2	113.776	169.338	1.48834
1437149_at	SLC6A6	450.788	666.19	1.47783
1418025_at	BHLHE40	361.47	531.702	1.47095
1418174_at	DBP	179.13	262.424	1.46499
1426677_at	FLNA	128.695	188.419	1.46408
1423223_a_at	PRDX6	1599.74	2341.24	1.46352
1449485_at	RIPK1	120.67	175.12	1.45123
1448180_a_at	HN1	226.185	325.996	1.44128
1454685_at	GPR146	82.4458	118.7	1.43974
1460220_a_at	CSF1	291.729	419.856	1.4392
1460700_at	STAT3	348.35	499.908	1.43507
1452114_s_at	IGFBP5	406.938	583.461	1.43378
1437210_a_at	BRD2	354.198	507.631	1.43318
1454606_at	4933426M11RIK	155.108	220.46	1.42133
1423130_a_at	SRSF5	1194.36	1693.63	1.41802
1422782_s_at	TLR3	174.917	247.807	1.41671
1424138_at	RHBDF1	110.942	157.068	1.41577
1429537_at	SFRS18	152.271	214.363	1.40777
1455975_x_at	RNF114	347.265	486.735	1.40163
1416654_at	SLC31A2	177.306	248.477	1.4014
1423306_at	SMIM3	118.267	165.12	1.39616
1421066_at	JAK2	240.348	334.5	1.39173
1422557_s_at	MT1	5114.31	7113.65	1.39093
1424572_a_at	H2AFY	345.282	479.473	1.38864
1435490_at	HK3	179.245	248.264	1.38505
1430019_a_at	HNRNPA1	478.841	662.958	1.3845
1439387_x_at	CTU2	205.337	284.266	1.38439
1415855_at	KITL	273.237	377.992	1.38338
1422511_a_at	OGFR	340.495	469.579	1.37911
1435080_x_at	SFRS18	139.487	192.156	1.37759
1455339_at	FKBP15	120.843	165.571	1.37013
1416122_at	CCND2	247.846	338.957	1.36761
1451042_a_at	MINA	93.7591	128.147	1.36677
1440817_x_at	ZFP771	387.72	527.029	1.3593
1419470_at	GNB4	219.904	295.801	1.34514
1451321_a_at	RBM43	181.16	243.66	1.345
1416885_at	1110038F14RIK	91.5787	123.172	1.34499
1423057_at	CAPZA2	1594.27	2115.42	1.32689
1450860_at	LAP3	504.824	664.567	1.31643
1418634_at	NOTCH1	175.811	231.206	1.31508
1417685_at	ANKFY1	144.251	189.082	1.31079
1423063_at	DNMT3A	154.59	200.144	1.29467
1422467_at	PPT1	529.227	684.892	1.29414
1431055_a_at	SNX10	510.355	659.129	1.29151
1436164_at	SLC30A1	285.246	368.252	1.291
1456388_at	ATP11A	347.471	448.359	1.29035
1421900_at	EIF2AK1	226.17	181.265	-1.24773
1421881_a_at	ELAVL2	575.693	459.934	-1.25169
1416354_at	RBMX	159.531	126.328	-1.26284
1435265_at	FBXO32	259.63	205.323	-1.2645
1449815_a_at	SSBP2	652.517	511.788	-1.27498
1435554_at	TMCC3	1352.93	1056.53	-1.28054
1418563_at	SERBP1	420.872	328.366	-1.28172
1415803_at	CX3CL1	386.974	300.6	-1.28734
1425188_s_at	SEL1L	522.615	404.989	-1.29044
1421534_at	DFNA5	535.662	414.674	-1.29177
1425331_at	ZFP106	299.684	231.462	-1.29474
1416288_at	DNAJA1	1677.84	1295.72	-1.29492
1451961_a_at	MBP	9764.61	7526.31	-1.2974
1450685_at	ARPP19	447.673	344.957	-1.29777
1424826_s_at	MTSS1	270.372	208.292	-1.29805
1451109_a_at	NEDD4	801.086	617.097	-1.29815
1417888_at	TRIM13	310.447	238.721	-1.30046
1449645_s_at	CCT3	364.303	280.047	-1.30086
1455166_at	ARL5B	253.3	194.589	-1.30172
1422609_at	ARPP19	497.234	381.46	-1.3035
1429146_at	SVIP	1035.97	791.004	-1.30969
1424034_at	RORA	359.077	273.954	-1.31072
1451226_at	PEX6	225.079	171.514	-1.3123
1416092_a_at	MAP4	792.717	603.384	-1.31379
1451895_a_at	DHCR24	688.297	521.355	-1.32021
1460192_at	OSBPL1A	1494.63	1131.69	-1.32071
1456114_at	CDS1	161.849	122.421	-1.32207
1456029_a_at	TTC7B	118.783	89.588	-1.32588
1423797_at	AACS	159.252	120.048	-1.32657
1420953_at	ADD1	933.238	702.775	-1.32793
1421883_at	ELAVL2	965.191	725.255	-1.33083
1435857_s_at	APLP1	5404.35	4059.56	-1.33127
1429055_at	4930506M07RIK	463.553	348.122	-1.33158
1455447_at	D430019H16RIK	334.863	251.379	-1.33211
1423664_at	QDPR	2818.14	2114.24	-1.33294
1420971_at	UBR1	136.359	101.978	-1.33715
1423892_at	APBB1	731.177	545.66	-1.33999
1437150_at	FAM110B	230.9	171.834	-1.34374
1435642_at	PRR18	1718.51	1276.61	-1.34616
1448260_at	UCHL1	2439.11	1810.39	-1.34728
1420113_s_at	COPRS	504.486	374.446	-1.34729
1416352_s_at	TECR	3504.46	2599.67	-1.34804
1426244_at	MAPRE2	410.25	303.525	-1.35162
1427887_at	RPRD1B	158.808	117.431	-1.35235
1435136_at	WHSC1	317.348	233.869	-1.35695
1416459_at	ARF2	175.524	129.169	-1.35887
1448743_at	SSX2IP	362.533	266.659	-1.35954
1435923_at	ADO	600.718	441.641	-1.3602
1460617_s_at	RAB6B	600.038	440.295	-1.36281
1429897_a_at	D16ERTD472E	270.093	197.891	-1.36486
1426929_at	CELF4	524.605	384.307	-1.36507
1420403_at	ATP2B2	462.494	338.514	-1.36625
1434519_at	DDAH1	144.612	105.84	-1.36632
1429809_at	TMTC2	164.387	119.96	-1.37035
1456039_at	SNX14	256.48	187.04	-1.37126
1448942_at	GNG11	959.154	698.497	-1.37317
1450387_s_at	AK4	243.271	176.965	-1.37468
1428882_at	WIPI2	111.057	80.7524	-1.37528
1421890_at	ST3GAL2	170.158	123.684	-1.37575
1416994_at	TTC1	172.632	125.388	-1.37679
1438671_at	PPP2R2C	778.232	559.835	-1.39011
1428738_a_at	TMEM254B	212.286	152.637	-1.3908
1434062_at	RABGAP1L	871.782	626.494	-1.39152
1435700_at	TLN2	227.333	163.25	-1.39254
1449044_at	EEF1E1	629.03	451.635	-1.39278
1416713_at	TPPP3	1595.54	1143.53	-1.39528
1434537_at	SLCO3A1	574.627	411.336	-1.39698
1419406_a_at	BCL11A	185.432	132.705	-1.39733
1415849_s_at	STMN1	4331.4	3096.56	-1.39878
1451457_at	SC5D	640.817	458.085	-1.3989
1416823_a_at	OSBPL1A	437.135	311.971	-1.4012
1437363_at	HOMER1	325.161	231.997	-1.40157
1423114_at	UBE2D3	805.384	574.492	-1.40191
1456478_at	PGM2L1	1209.18	862.414	-1.40209
1449056_at	E330009J07RIK	1109.9	791.275	-1.40267
1456081_a_at	AACS	154.832	110.123	-1.406
1424719_a_at	MAPT	2713.05	1928.88	-1.40654
1449010_at	HSPA4L	575.82	407.722	-1.41229
1455011_at	STARD4	207.568	146.913	-1.41286
1448468_a_at	KCNAB1	745.887	527.426	-1.4142
1430634_a_at	PFKP	339.745	240.2	-1.41442
1436858_at	MBNL2	1059.39	747.082	-1.41803
1418399_at	KCTD9	526.031	368.284	-1.42833
1454959_s_at	GNAI1	1978.67	1381.45	-1.43232
1429681_a_at	TECR	5605.04	3911.99	-1.43279
1425461_at	FBXW11	109.054	76.0854	-1.43331
1423598_at	ATP8A1	295.217	205.696	-1.43521
1435075_at	TMEM106B	164.553	114.487	-1.4373
1423162_s_at	SPRED1	145.34	101.09	-1.43773
1430543_at	CLIP3	557.288	387.437	-1.4384
1419383_at	S100B	2909.2	2022.29	-1.43857
1420954_a_at	ADD1	288.068	200.144	-1.43931
1431827_a_at	TLK2	272.571	188.773	-1.44391
1434307_at	TMEM64	205.134	142.045	-1.44415
1416302_at	EBF1	134.885	93.3682	-1.44466
1420999_at	CNOT4	271.449	187.762	-1.44571
1434374_at	FAM168A	303.618	210.003	-1.44578
1426306_a_at	MAGED2	244.299	168.957	-1.44592
1425187_at	SEL1L	351.593	242.414	-1.45038
1453009_at	CPM	129.236	88.9474	-1.45295
1435770_at	TMX4	162.013	111.317	-1.45543
1450804_at	KIF5C	189.304	130.042	-1.45571
1455182_at	KIF1B	159.594	109.615	-1.45595
1439093_at	HSPA4L	593.626	407.184	-1.45788
1448830_at	DUSP1	339.559	232.487	-1.46056
1416129_at	ERRFI1	804.524	550.239	-1.46213
1448484_at	AMD1	775.838	530.019	-1.46379
1454617_at	ARRDC3	890.223	608.07	-1.46401
1417885_at	MAPT	251.647	171.793	-1.46482
1425899_a_at	ITSN1	306.715	208.921	-1.46809
1422607_at	ETV1	352.716	240.035	-1.46944
1421491_a_at	VMP1	924.116	628.202	-1.47105
1417823_at	GCAT	122.486	83.0978	-1.474
1422477_at	CABLES1	184.818	125.305	-1.47494
1448060_at	SEMA6D	141.674	96.0037	-1.47572
1416134_at	APLP1	2410.49	1631.92	-1.47709
1436393_a_at	TRIM37	567.353	383.502	-1.4794
1448971_at	COPRS	317.017	214.084	-1.48081
1432344_a_at	APLP2	294.202	198.334	-1.48337
1454633_at	ETNK1	237.489	159.379	-1.49009
1451069_at	PIM3	253.88	170.379	-1.49009
1426744_at	SREBF2	219.652	147.246	-1.49174
1422078_at	AKT3	115.85	77.1308	-1.502
1426640_s_at	TRIB2	420.746	279.86	-1.50341
1428777_at	SPRED1	310.843	206.696	-1.50386
1438322_x_at	FDFT1	936.627	622.328	-1.50504
1455489_at	LRRTM2	224.155	148.921	-1.50519
1451762_a_at	KIF1B	279.825	185.437	-1.50901
1434253_s_at	TMCC3	624.285	413.541	-1.50961
1427098_at	WWP1	228.818	151.481	-1.51054
1418937_at	DIO2	128.931	85.1618	-1.51396
1449296_a_at	CNP	1969.67	1299.76	-1.5154
1455840_at	RAPGEF5	480.456	316.192	-1.51951
1419024_at	PTP4A1	253.481	166.665	-1.5209
1452880_at	ZNHIT3	159.723	104.767	-1.52455
1448130_at	FDFT1	996.574	653.484	-1.52502
1453836_a_at	MGLL	262.405	172.065	-1.52504
1415823_at	SCD2	3577.76	2334.88	-1.53231
1433742_at	KANK1	175.037	113.893	-1.53685
1416484_at	TTC3	1560.94	1015.1	-1.53772
1426510_at	SCCPDH	709.659	461.456	-1.53787
1427226_at	EPN2	442.72	283.639	-1.56086
1416362_a_at	FKBP4	626.202	400.321	-1.56425
1427251_at	ATP2A2	326.537	208.211	-1.5683
1448551_a_at	TRIM2	876.904	555.486	-1.57863
1460650_at	ATP6V0A1	138.643	87.1397	-1.59105
1418253_a_at	HSPA4L	557.292	349.443	-1.5948
1417153_at	NACC2	225.399	141.211	-1.59618
1454043_a_at	KCNAB1	192.78	120.267	-1.60294
1434766_at	PRKAA2	138.968	86.4254	-1.60796
1433444_at	HMGCS1	2886.36	1794.93	-1.60806
1450249_s_at	KIF5A	257.641	159.657	-1.61372
1426110_a_at	LPAR1	316.92	195.796	-1.61863
1453787_at	TMX4	110.028	67.4885	-1.63032
1430692_a_at	SEL1L	333.047	204.19	-1.63107
1415993_at	SQLE	702.964	430.313	-1.63361
1439332_at	DDIT4L	149.757	91.0029	-1.64563
1448293_at	EBF1	294.398	178.41	-1.65012
1450253_a_at	MAP3K4	206.116	124.902	-1.65022
1451794_at	TMCC3	477.628	289.299	-1.65099
1433893_s_at	SPAG5	156.788	94.8334	-1.6533
1425281_a_at	TSC22D3	792.853	477.437	-1.66064
1425622_at	EDIL3	348.573	209.356	-1.66498
1451751_at	DDIT4L	141.472	84.5872	-1.6725
1427510_at	GNAI1	339.599	202.385	-1.67799
1417514_at	SSX2IP	254.332	150.39	-1.69115
1433445_x_at	HMGCS1	3959.92	2319.56	-1.70718
1425885_a_at	KCNAB2	271.19	158.212	-1.71409
1434440_at	GNAI1	1161.87	673.044	-1.72628
1421862_a_at	VAMP1	381.542	219.912	-1.73498
1448785_at	RUNX1T1	137.099	78.0095	-1.75746
1420506_a_at	STXBP1	159.262	90.4677	-1.76043
1428321_at	EML1	219.09	124.293	-1.76269
1435053_s_at	PLEKHH1	350.127	198.03	-1.76805
1420610_at	PRKACB	315.164	172.765	-1.82424
1415824_at	SCD2	1075.4	585.093	-1.838
1427305_at	PIGA	194.989	105.57	-1.84701
1448619_at	DHCR7	447.693	242.264	-1.84795
1450646_at	CYP51	593.567	318.536	-1.86342
1417029_a_at	TRIM2	395.418	210.995	-1.87407
1423418_at	FDPS	726.294	376.521	-1.92896
1433443_a_at	HMGCS1	4505.46	2316.17	-1.94522
1417649_at	CDKN1C	290.081	147.169	-1.97108
1416318_at	SERPINB1A	680.342	337.823	-2.0139
1451122_at	IDI1	829.209	406.395	-2.0404
1423078_a_at	SC4MOL	1325.3	629.668	-2.10476
1433446_at	HMGCS1	1794.52	811.162	-2.21228

## Sheet: Title Page
Transcriptional dysregulation of Interferome in experimental and human Multiple Sclerosis
Sundararajan Srinivasana,b, Martina Severac, Fabiana Rizzoc, Ramesh Menona, Elena Brinia, Rosella Mechellid, Vittorio Martinellia, Paul Hertzoge, Marco Salvettid, Roberto Furlana, Gianvito Martinoa,b, Giancarlo Comia,b, Eliana M. Cocciac, Cinthia Farinaa*

## Sheet: IRG_DEG_EAE_spinalcord_40dpi
ProbeID	Gene	Mean_Naive	Mean_EAE 40dpi	Fc
1420699_at	CLEC7A	63.3067	978.69	15.4595
1435290_x_at	H2-AA	157.797	1524.71	9.66252
1448303_at	GPNMB	79.3533	744.66	9.3841
1425519_a_at	CD74	125.13	947.953	7.57575
1418536_at	H2-Q7	40.1167	292.97	7.30295
1460218_at	CD52	110.163	711.577	6.45929
1422124_a_at	PTPRC	59.5033	355.57	5.97563
1450648_s_at	H2-AB1	158.273	909.267	5.74491
1438858_x_at	H2-AA	189.88	1084.18	5.7098
1420394_s_at	LILRB4	63.9367	360.367	5.63631
1419100_at	SERPINA3N	211.803	1187.16	5.605
1451721_a_at	H2-AB1	56.39	290.453	5.1508
1448021_at	FAM46C	50.17	251.417	5.01129
1435477_s_at	FCGR2B	79.42	392.493	4.942
1419043_a_at	IIGP1	68.4967	334.34	4.88111
1417266_at	CCL6	61.07	295.313	4.83565
1427076_at	MPEG1	259.127	1239.01	4.78147
1449401_at	C1QC	247.247	1143.36	4.62437
1423467_at	MS4A4B	15.3033	70.0233	4.57569
1435906_x_at	GBP2	49.77	225.73	4.53546
1417381_at	C1QA	532.403	2391.8	4.49246
1447927_at	GBP6	52.1333	234.017	4.48881
1417025_at	H2-EB1	85.8833	371.767	4.32874
1443783_x_at	H2-AA	12.0133	51.09	4.25277
1450792_at	TYROBP	319.27	1349.18	4.22584
1452349_x_at	MNDA	26.4533	110.94	4.1938
1442082_at	C3AR1	26.7833	110.25	4.11637
1419128_at	ITGAX	57.2667	230.35	4.02241
1416382_at	CTSC	136.643	549.48	4.02127
1455899_x_at	SOCS3	38.07	149.67	3.93144
1425545_x_at	H2-D1	804.59	3142.46	3.90567
1418340_at	FCER1G	219.777	843.843	3.83955
1425336_x_at	H2-K1	526.97	2008.13	3.8107
1418240_at	GBP2	76.11	284.25	3.73473
1425477_x_at	H2-AB1	34.18	126.203	3.69232
1448591_at	CTSS	1031.92	3785.13	3.66804
1418674_at	OSMR	48.5167	176.823	3.64459
1419599_s_at	MS4A6D	26.7633	97.32	3.63632
1422962_a_at	PSMB8	72.23	261.167	3.61576
1452231_x_at	MNDAL	25.7267	91.0633	3.53965
1448620_at	FCGR3	154.53	546.81	3.53854
1451941_a_at	FCGR2B	47.3933	166.297	3.50886
1422903_at	LY86	276.243	964.677	3.49213
1418204_s_at	AIF1	67.8067	230.38	3.3976
1449009_at	TGTP2	116.6	390.57	3.34966
1419483_at	C3AR1	61.81	205.16	3.3192
1431008_at	H2-Q6	99.4267	330.007	3.3191
1418021_at	C4B	527.99	1752.03	3.31831
1419764_at	CHI3L3	149.38	493.82	3.3058
1427747_a_at	LCN2	240.99	796.443	3.30488
1426324_at	H2-D1	49.49	158.247	3.19755
1418392_a_at	GBP3	32.6433	102.89	3.15195
1417346_at	PYCARD	55.84	173.993	3.11593
1419042_at	IIGP1	45.1267	138.783	3.07542
1417141_at	IGTP	150.997	458.15	3.03417
1416714_at	IRF8	63.7867	193.13	3.02775
1450696_at	PSMB9	42.12	126.857	3.01179
1449556_at	H2-T23	149.67	442.78	2.95838
1433842_at	LRRFIP1	32.07	92.9467	2.89824
1418826_at	MS4A6B	58.3133	168.937	2.89705
1424948_x_at	H2-K1	106.48	307.03	2.88345
1438676_at	GBP6	14.7767	42.0933	2.84864
1455660_at	CSF2RB	39.02	110.587	2.8341
1421792_s_at	TREM2	79.6833	225.467	2.82953
1438948_x_at	TSPO	65.7367	185.463	2.82131
1417961_a_at	TRIM30A	108.517	305.423	2.81453
1435386_at	VWF	89.75	251.047	2.79718
1449289_a_at	B2M	1495.18	4176.31	2.79317
1448118_a_at	CTSD	1170.62	3264.68	2.78884
1440865_at	IFITM6	91.6667	253.013	2.76015
1434372_at	AW112010	99.0733	272.417	2.74965
1434380_at	GBP7	56.4733	154.137	2.72937
1429184_at	GVIN1	121.897	331.03	2.71566
1445897_s_at	IFI35	103.703	280.807	2.70779
1452117_a_at	FYB	57.57	155.77	2.70575
1422527_at	H2-DMA	62.2867	167.693	2.69228
1448380_at	LGALS3BP	182.7	489.623	2.67993
1452428_a_at	B2M	1626.41	4330.99	2.66292
1450020_at	CX3CR1	112.563	299.18	2.65788
1456251_x_at	TSPO	61.7567	163.09	2.64085
1450009_at	LTF	238.4	626.393	2.62749
1456195_x_at	ITGB5	140.397	368.587	2.62532
1419004_s_at	BCL2A1B	86.3667	222.573	2.57707
1417793_at	IRGM2	56.4633	144.273	2.55517
1460227_at	TIMP1	63.72	162.003	2.54243
1448756_at	S100A9	1186.61	3013.18	2.53932
1453196_a_at	OASL2	58.3067	146.677	2.51561
1418825_at	IRGM1	180.087	447.747	2.48628
1425451_s_at	CHI3L4	143.743	355.857	2.47564
1449297_at	CASP12	51.3367	125.543	2.44549
1419482_at	C3AR1	65.7567	159.48	2.42531
1425763_x_at	IGHA	67.16	162.397	2.41806
1426260_a_at	UGT1A1	45.5567	110.113	2.41706
1451006_at	XDH	59.1533	140.8	2.38025
1436312_at	IKZF1	52.85	125.213	2.36922
1423760_at	CD44	221.137	520.553	2.35399
1417876_at	FCGR1	57.15	134.397	2.35165
1419132_at	TLR2	49.7533	116.21	2.33572
1417574_at	CXCL12	102.23	238.403	2.33203
1451161_a_at	EMR1	106.727	246.893	2.31332
1436838_x_at	COTL1	502.413	1161.23	2.31131
1437277_x_at	TGM2	105.8	242.983	2.29663
1449254_at	SPP1	1269.38	2897.74	2.28281
1455269_a_at	CORO1A	221.717	504.257	2.27433
1450876_at	CFH	93.2933	210.133	2.25239
1427040_at	MDFIC	128.34	286.573	2.23292
1433428_x_at	TGM2	155.127	345.877	2.22964
1421653_a_at	IGHA	92.1067	202.5	2.19854
1434376_at	CD44	224.807	493.113	2.1935
1455332_x_at	FCGR2B	88.5467	192.97	2.1793
1418126_at	CCL5	53.0367	115.267	2.17334
1423153_x_at	CFH	89.9833	195.44	2.17196
1434484_at	1100001G20RIK	57.31	124.213	2.16739
1418191_at	USP18	42.3033	90.73	2.14475
1455900_x_at	TGM2	140.43	300.237	2.13798
1420895_at	TGFBR1	303.757	646.627	2.12877
1456494_a_at	TRIM30A	41.7033	88.2167	2.11534
1429159_at	ITIH5	483.59	1020.87	2.11102
1416656_at	CLIC1	100.58	212.31	2.11086
1456307_s_at	ADCY7	144.15	299.963	2.08091
1417268_at	CD14	90.0967	186.753	2.07281
1451285_at	FUS	105.6	218.107	2.0654
1434046_at	AA467197	25.2533	51.0467	2.02138
1439189_at	FNIP2	70.7	142.467	2.01509
1419879_s_at	TRIM25	55.9767	112.78	2.01477
1417533_a_at	ITGB5	253.953	506.48	1.99438
1419758_at	ABCB1A	54.2633	108.167	1.99337
1448823_at	CXCL12	113.02	223.083	1.97384
1436746_at	WNK1	298.36	585.863	1.96361
1422542_at	GPR34	68.1933	133.72	1.9609
1448735_at	CP	69.33	135.753	1.95807
1433678_at	PLD4	66.2033	129.477	1.95574
1416619_at	4632428N05RIK	133.86	261.73	1.95525
1418364_a_at	FTL1	576.707	1125	1.95074
1420819_at	SLA	50.0133	97.4567	1.94861
1416016_at	TAP1	71.5633	139.437	1.94844
1451335_at	PLAC8	67.2367	130.33	1.93838
1428018_a_at	AF251705	116.19	224.553	1.93264
1432466_a_at	APOE	4505.75	8653.08	1.92045
1416695_at	TSPO	111.007	212.993	1.91874
1422612_at	HK2	99.5567	189.717	1.90561
1417460_at	IFITM2	218.737	415.153	1.89796
1417009_at	C1RA	39.35	74.4133	1.89106
1417765_a_at	AMY1	70.6333	133.127	1.88476
1417292_at	IFI47	57.4733	108.29	1.88418
1424927_at	GLIPR1	49.5267	93.0933	1.87966
1452014_a_at	IGF1	63.6867	119.403	1.87486
1449455_at	HCK	61.36	114.697	1.86924
1436183_at	ZC3HAV1	71.04	132.763	1.86885
1452169_a_at	DGKZ	403.787	746.517	1.84879
1419759_at	ABCB1A	98.9267	182.807	1.8479
1434719_at	A2M	567.267	1046.32	1.8445
1419300_at	FLT1	123.09	226.927	1.84358
1418981_at	CASP12	53.81	99.1733	1.84303
1442849_at	LRP1	71.2533	131.313	1.84291
1417185_at	LY6A	568.493	1046.89	1.84152
1437886_at	KLHL6	87.4167	160.457	1.83554
1424857_a_at	TRIM34A	61.3167	112.19	1.82968
1416246_a_at	CORO1A	192.58	352.31	1.82942
1453304_s_at	LY6E	446.16	814.337	1.82521
1422302_s_at	FTL1	788.187	1435.8	1.82165
1456133_x_at	ITGB5	400.38	726.967	1.81569
1427275_at	SMC4	78.5067	142.277	1.81229
1416340_a_at	MAN2B1	346.217	621.097	1.79395
1422869_at	MERTK	133.637	238.62	1.78559
1419206_at	CD37	86.12	153.453	1.78185
1416897_at	PARP9	65.6533	116.303	1.77148
1422603_at	RNASE4	233.737	414	1.77122
1436759_x_at	CNN3	977.487	1722.85	1.76253
1436970_a_at	PDGFRB	89.5167	156.727	1.75081
1436994_a_at	HIST1H1C	307.85	538.927	1.75061
1424470_a_at	RAPGEF3	168.02	293	1.74384
1449875_s_at	H2-T10	259.957	453.15	1.74318
1428083_at	NEAT1	754.7	1315.52	1.74311
1449580_s_at	H2-DMB1	76.6867	133.533	1.74128
1416326_at	CRIP1	153.823	266.52	1.73264
1419647_a_at	IER3	114.09	197.13	1.72785
1426725_s_at	ETS1	74.2933	127.987	1.72272
1419714_at	CD274	37.1033	63.68	1.71629
1450033_a_at	STAT1	133.203	228.213	1.71327
1422953_at	FPR2	51.94	88.9867	1.71326
1418580_at	RTP4	117.69	201.487	1.71201
1451564_at	PARP14	45.5933	78.0533	1.71195
1423754_at	IFITM3	668.827	1139.69	1.70401
1448513_a_at	NPC2	954.213	1623.25	1.70114
1418930_at	CXCL10	58.5933	99.6133	1.70008
1443870_at	ABCC4	63.04	107.037	1.69792
1421217_a_at	LGALS9	118.423	200.063	1.68939
1435526_at	TOR1AIP2	77.5867	130.493	1.6819
1437503_a_at	SHISA5	704.31	1180.49	1.67609
1429537_at	SFRS18	160.853	269.423	1.67496
1455570_x_at	CNN3	1095.55	1834.09	1.67413
1436236_x_at	COTL1	292.74	488.947	1.67024
1437455_a_at	BTG1	509.2	848.773	1.66688
1426774_at	PARP12	75.4667	125.75	1.6663
1417936_at	CCL9	61.8033	102.887	1.66474
1422444_at	ITGA6	220.347	365.64	1.65939
1417400_at	RAI14	74.7067	123.91	1.65862
1423586_at	AXL	171.563	284.177	1.6564
1437210_a_at	BRD2	309.55	511.263	1.65163
1426276_at	IFIH1	64.5467	106.367	1.6479
1425025_at	TMEM106A	78.84	128.333	1.62777
1448475_at	OLFML3	241.657	393.243	1.62728
1449025_at	IFIT3	204.28	332.283	1.62661
1417056_at	PSME1	242.297	393.507	1.62407
1423704_at	PLA2G15	99.91	161.723	1.61869
1417534_at	ITGB5	241.457	390.677	1.618
1460344_at	PBXIP1	219.793	355.533	1.61758
1423909_at	TMEM176A	283.587	458.13	1.61548
1425719_a_at	NMI	60.9233	98.41	1.61531
1451756_at	FLT1	174.833	282.357	1.615
1418131_at	SAMHD1	57.0433	92.1133	1.6148
1436836_x_at	CNN3	1450.65	2342	1.61445
1456700_x_at	MARCKS	792.4	1279	1.61408
1436907_at	NAV1	383.58	617.72	1.61041
1452114_s_at	IGFBP5	358.38	575.943	1.60707
1450981_at	CNN2	133.677	214.72	1.60626
1460603_at	SAMD9L	113.053	181.543	1.60582
1453572_a_at	PLP2	159.533	256.1	1.60531
1455871_s_at	TAX1BP3	228.187	365.95	1.60373
1437670_x_at	CD151	414.203	664.15	1.60344
1436530_at	WFDC17	120.84	193.66	1.60262
1418982_at	CEBPA	95.3667	152.21	1.59605
1444564_at	APOD	323.327	515.597	1.59466
1421571_a_at	LY6C2	719.163	1144.67	1.59167
1448471_a_at	CTLA2A	76.2233	121.077	1.58845
1425156_at	GBP7	81.0367	128.227	1.58233
1434856_at	ANKRD44	78.16	123.387	1.57864
1456380_x_at	CNN3	630.537	993.74	1.57602
1418901_at	CEBPB	84.64	132.49	1.56534
1448891_at	FCRLS	111.193	173.933	1.56424
1424921_at	BST2	62.4067	97.5267	1.56276
1424595_at	F11R	87.79	137.173	1.56252
1435394_s_at	RHOC	245.873	383.8	1.56097
1417420_at	CCND1	322.93	503.883	1.56035
1454149_a_at	CCNL2	117.2	182.703	1.5589
1426817_at	MKI67	45.4067	70.7533	1.55821
1419194_s_at	GMFG	69.1267	107.44	1.55425
1419015_at	WISP2	80.3933	124.63	1.55025
1428942_at	MT2	3155.82	4865.78	1.54184
1437149_at	SLC6A6	447.367	689.737	1.54177
1420635_a_at	TCIRG1	100.463	154.287	1.53575
1424573_at	TMED5	229.527	351.7	1.53228
1450034_at	STAT1	155.83	238.603	1.53118
1427994_at	CD300LF	57.96	88.72	1.53071
1416901_at	NPC2	809.813	1238.35	1.52918
1418004_a_at	TMEM176B	807.217	1233.7	1.52834
1456085_x_at	CD151	473.747	723.303	1.52677
1433722_at	AKAP13	210.373	321.157	1.5266
1451132_at	PBXIP1	460.7	703.09	1.52613
1417291_at	TNFRSF1A	291.833	444.197	1.52209
1455556_at	NOTCH2	141.72	215.587	1.52122
1448276_at	TSPAN4	140.123	213.097	1.52078
1424727_at	CCR5	61.2667	93.0833	1.51931
1436097_x_at	ARHGAP9	71.02	107.88	1.51901
1439012_a_at	DCK	126.907	192.633	1.51791
1434745_at	CCND2	192.78	292.62	1.5179
1415698_at	GOLM1	142.683	215.947	1.51347
1421322_a_at	IRF9	84.6467	127.957	1.51166
1422886_a_at	CLK4	169.143	255.597	1.51112
1434503_s_at	LAMP2	788.507	1190.63	1.50998
1423223_a_at	PRDX6	1493.03	2252.23	1.50849
1450414_at	PDGFB	76.22	114.96	1.50827
1428657_at	RREB1	81.1267	121.8	1.50136
1419905_s_at	HPGD	75.1267	112.747	1.50075
1451969_s_at	PARP3	102.597	153.783	1.49891
1417189_at	PSME2	299.06	448.207	1.49872
1454086_a_at	LMO2	226.51	339.187	1.49745
1458802_at	HIVEP3	209.883	313.597	1.49415
1416332_at	CIRBP	158.033	235.987	1.49327
1451075_s_at	CTDSP2	634.923	946.02	1.48998
1426246_at	PROS1	156.653	233.223	1.48879
1438211_s_at	DBP	462.713	688.457	1.48787
1456698_s_at	HNRNPDL	258.71	384.68	1.48692
1441811_x_at	TMEM176A	192.97	286.707	1.48576
1449084_s_at	SH3D19	79.8167	118.3	1.48215
1448786_at	PLBD1	73.8833	109.133	1.4771
1416985_at	SIRPA	336.28	496.457	1.47632
1460287_at	TIMP2	686.873	1012.88	1.47462
1421812_at	TAPBP	306.747	452.2	1.47418
1425225_at	FCGR4	62.9733	92.6467	1.4712
1424775_at	OAS1A	136.353	200.187	1.46815
1434129_s_at	LHFPL2	115.777	169.647	1.46529
1422445_at	ITGA6	286.253	419.167	1.46432
1435079_at	SFRS18	149.897	219.167	1.46212
1435208_at	DTX3L	159.487	232.503	1.45782
1450688_at	RGL2	129.74	188.937	1.45627
1454757_s_at	IFI27	424.433	617.583	1.45508
1455500_at	RNF213	153.203	222.89	1.45486
1426677_at	FLNA	111.023	161.457	1.45426
1424471_at	RAPGEF3	131.143	190.51	1.45269
1428758_at	TMEM86A	280.513	406.623	1.44957
1460220_a_at	CSF1	235.047	340.23	1.4475
1416122_at	CCND2	233.703	337.897	1.44584
1451362_at	RAB7L1	105.233	151.98	1.44422
1426168_a_at	TRAC	73.84	106.593	1.44357
1418300_a_at	MKNK2	250.29	361.133	1.44286
1456036_x_at	GSTO1	521.837	751.453	1.44002
1451286_s_at	FUS	207.833	299.273	1.43997
1419309_at	PDPN	210.607	302.937	1.4384
1423249_at	NKTR	107.28	154.203	1.43739
1428700_at	P2RY13	106.177	152.513	1.43641
1456057_x_at	TMEM109	314.637	450.943	1.43322
1434005_at	RBMS1	209.627	300.33	1.43269
1436555_at	SLC7A2	259.15	371.223	1.43247
1438024_at	MCUR1	376.7	539.263	1.43155
1419315_at	SLAMF9	137.87	197.357	1.43147
1450234_at	MS4A6C	76.3133	108.95	1.42767
1421358_at	H2-M3	140.223	199.84	1.42516
1426083_a_at	BTG1	482.933	688.213	1.42507
1451462_a_at	IFNAR2	135.747	193.4	1.42471
1452837_at	LPIN2	96.6533	137.513	1.42275
1438730_at	NAV1	139.25	198.06	1.42233
1424251_a_at	HNRNPDL	1273.44	1808.51	1.42018
1436917_s_at	GPSM1	212.763	302.12	1.41998
1420502_at	SAT1	722.46	1025.5	1.41946
1415855_at	KITL	284.867	402.87	1.41424
1420532_at	MAGI2	189.443	267.02	1.4095
1416101_a_at	HIST1H1C	501.9	705.923	1.4065
1435080_x_at	SFRS18	139.49	196.097	1.40581
1449419_at	DOCK8	67.0333	94.1767	1.40492
1421346_a_at	SLC6A6	134.42	188.837	1.40483
1424769_s_at	CALD1	264.033	370.09	1.40168
1449043_at	NAGA	205.273	286.333	1.39489
1452197_at	SMC4	118.033	164.54	1.39401
1444952_a_at	NUCKS1	268.417	373.643	1.39203
1415897_a_at	MGST1	536.697	746.563	1.39103
1418326_at	SLC7A5	173.83	241.38	1.3886
1424996_at	CFLAR	79.8133	110.347	1.38256
1420915_at	STAT1	60.04	82.94	1.38141
1416698_a_at	CKS1B	106.213	146.703	1.38121
1424617_at	IFI35	74.8067	103.31	1.38103
1424574_at	TMED5	294.13	406.023	1.38042
1416530_a_at	PNP	322.903	445.727	1.38037
1437967_at	CCDC141	93.3967	128.88	1.37992
1418883_a_at	PABPC1	1150.03	1586.28	1.37934
1426724_at	CNN3	861.453	1187.61	1.37861
1440831_at	BACH1	186.553	256.377	1.37428
1420907_at	CD2AP	108.343	148.777	1.3732
1448383_at	MMP14	94.3033	129.433	1.37252
1438312_s_at	LTBP3	408.55	560.53	1.372
1449893_a_at	LRIG1	291.27	399.217	1.37061
1434820_s_at	PKIG	251.133	344.13	1.37031
1448188_at	UCP2	345.69	473.367	1.36934
1437012_x_at	RAPGEF3	121.77	166.74	1.3693
1418822_a_at	ARF6	543.083	743.36	1.36878
1425608_at	DUSP3	105.19	143.683	1.36594
1448167_at	IFNGR1	164.43	224.33	1.36429
1455956_x_at	CCND2	175.51	239.383	1.36393
1460436_at	NDST1	781.93	1065.61	1.36279
1424138_at	RHBDF1	105.11	143.16	1.362
1419768_at	CD22	146.787	199.703	1.3605
1418634_at	NOTCH1	157.993	214.917	1.36029
1422645_at	HFE	96.8633	131.573	1.35834
1426670_at	AGRN	248.57	337.603	1.35818
1455768_at	NPC2	88.25	119.723	1.35664
1424252_at	HNRNPDL	340.357	461.573	1.35615
1448655_at	LRP1	516.92	700.9	1.35592
1455065_x_at	GNPDA1	134.757	182.437	1.35382
1422557_s_at	MT1	5044.79	6828.98	1.35367
1435436_at	EPAS1	784.373	1056.7	1.34719
1453299_a_at	PNP	154.793	208.527	1.34713
1443867_at	ANKRD12	111.587	150.317	1.34708
1426799_at	RAB8B	343.783	462.993	1.34676
1448914_a_at	CSF1	123.71	166.343	1.34462
1456028_x_at	MARCKS	772.533	1036.06	1.34112
1417288_at	PLEKHA2	167.387	224.457	1.34095
1423986_a_at	SHISA5	300.43	402.537	1.33987
1456573_x_at	NNT	322.593	431.857	1.3387
1435458_at	PIM1	78.65	105.19	1.33744
1455854_a_at	SSH1	219.203	293.09	1.33707
1424497_at	TMEM219	117.823	157.46	1.33641
1441947_x_at	SIK3	216.377	288.777	1.3346
1422506_a_at	CSTB	1088.35	1450.84	1.33306
1455680_at	KPNA4	149.85	199.727	1.33284
1417676_a_at	PTPRO	131.447	175.073	1.3319
1416344_at	LAMP2	645.757	859.773	1.33142
1454685_at	GPR146	89.9533	119.723	1.33095
1455134_at	TMEM245	79.95	106.407	1.33092
1416094_at	ADAM9	291.933	388.217	1.32981
1448698_at	CCND1	257.937	342.92	1.32947
1439387_x_at	CTU2	202.17	268.593	1.32855
1421312_a_at	KIFC2	345.223	458.48	1.32807
1460547_a_at	HNRNPK	1695.51	2251.65	1.328
1438354_x_at	CNN3	256.8	340.98	1.3278
1448390_a_at	DHRS3	151.883	200.977	1.32323
1428351_at	PPM1M	149.137	197.3	1.32295
1456388_at	ATP11A	365.907	482.857	1.31962
1460361_at	PLGRKT	131.013	172.783	1.31882
1435450_at	CPNE3	308.72	406.943	1.31816
1416002_x_at	COTL1	132.617	174.66	1.31703
1436337_at	TMEM243	90.5833	119.213	1.31606
1437194_x_at	LRWD1	121.977	160.523	1.31602
1438976_x_at	MAT2A	549.09	722.25	1.31536
1439787_at	P2RX7	105.973	139.19	1.31344
1450165_at	SLFN2	136.877	179.227	1.3094
1416882_at	RGS10	459.49	601.013	1.308
1424746_at	KIF1C	243.06	317.693	1.30706
1426239_s_at	ARRB2	149.117	194.793	1.30631
1438562_a_at	PTPN2	261.27	340.953	1.30498
1424572_a_at	H2AFY	334.807	436.11	1.30257
1429321_at	RNF149	372.423	484.86	1.30191
1428917_at	STX17	113.057	146.997	1.3002
1428094_at	LAMP2	724.74	941.497	1.29908
1449095_at	VPS54	224.33	290.897	1.29674
1434438_at	SAMHD1	89.5	115.973	1.29579
1424460_s_at	LPCAT1	536.257	694.753	1.29556
1420091_s_at	MORC3	131.303	169.907	1.294
1437829_s_at	EEF2K	108.023	139.757	1.29376
1449039_a_at	HNRNPDL	265.983	344.03	1.29343
1434875_a_at	HMGN3	480.42	621.113	1.29285
1448407_at	4632428N05RIK	135.08	174.59	1.29249
1442003_at	DIAP2	108.843	140.557	1.29137
1456241_a_at	SLC38A10	426.3	550.193	1.29062
1424468_s_at	PHLDB1	380.013	490.313	1.29025
1451344_at	TMEM119	156.947	202.38	1.28948
1416454_s_at	ACTA2	218.013	280.823	1.2881
1426015_s_at	ASPH	142.377	183.183	1.28661
1438096_a_at	DTYMK	171.53	220.633	1.28627
1455771_at	BZRAP1	395.277	508.243	1.28579
1449221_a_at	RRBP1	77.81	100.007	1.28527
1424459_at	LPCAT1	328.057	420.437	1.2816
1435368_a_at	PARP1	208.573	267.003	1.28014
1449852_a_at	EHD4	113.66	145.403	1.27928
1416542_at	PHF1	129.947	166.2	1.27899
1436645_a_at	CNOT4	152.763	194.937	1.27607
1419835_s_at	PLEC	606.4	771.413	1.27212
1435476_a_at	FCGR2B	303.317	385.643	1.27142
1428082_at	ACSL5	326.31	414.123	1.26911
1442798_x_at	HK3	77.0133	97.7	1.26861
1438386_x_at	MAT2A	898.4	1138.7	1.26748
1428615_at	LPAR6	116.53	147.687	1.26737
1451042_a_at	MINA	81.46	103.093	1.26557
1455010_at	1500012F01RIK	294.367	372.513	1.26547
1430127_a_at	CCND2	187.183	236.82	1.26518
1455339_at	FKBP15	117.437	148.43	1.26392
1452767_at	RRBP1	616.307	778.37	1.26296
1435542_s_at	CTTNBP2NL	312.437	394.457	1.26252
1436625_at	FCGR1	76.9933	97.1033	1.26119
1457252_x_at	PLD2	151.263	190.637	1.2603
1452702_at	CLCN7	151.923	191.247	1.25884
1427269_at	SRSF11	155.683	195.82	1.25781
1459151_x_at	IFI35	87.04	109.467	1.25766
1426316_at	6330416G13RIK	101.88	128.05	1.25687
1427035_at	SLC39A14	125.227	157.227	1.25554
1423444_at	ROCK1	284.08	356.463	1.2548
1422186_s_at	CYB5R3	503.787	631.693	1.25389
1459741_x_at	UCP2	268.973	337.07	1.25317
1416429_a_at	CAT	550.02	687.933	1.25074
1418049_at	LTBP3	326.427	408.23	1.2506
1417734_at	AKAP8L	195.84	244.797	1.24998
1415771_at	NCL	1127.9	1408.99	1.24921
1437008_x_at	TMEM109	358.907	448.003	1.24824
1459522_s_at	GYG	548.807	681.907	1.24253
1437850_a_at	CNBP	570.517	708.02	1.24102
1438961_s_at	BLMH	334.077	414.463	1.24062
1419657_a_at	SLC25A36	396.257	491.243	1.23971
1426823_s_at	PSME4	268.83	333.163	1.23931
1418172_at	HEBP1	106.967	132.547	1.23914
1451091_at	TXNDC5	313.04	387.633	1.23829
1426825_at	FMNL3	80.4967	99.61	1.23744
1460204_at	TEC	85.4467	105.71	1.23715
1436157_at	CCAR1	353.907	436.823	1.23429
1419470_at	GNB4	216.813	267.377	1.23321
1423460_at	GIGYF1	169.107	208.497	1.23293
1432195_s_at	CCNL2	265.667	327.287	1.23194
1427329_a_at	IGHM	323.443	398.153	1.23098
1419186_a_at	ST8SIA4	169.013	207.977	1.23053
1456531_x_at	PRPF19	1988.43	2445.45	1.22984
1423531_a_at	HNRNPA1	331.697	407.413	1.22827
1424194_at	RCSD1	157.98	193.877	1.22722
1460700_at	STAT3	310.267	380.71	1.22704
1438868_at	PHF11D	66.89	81.9967	1.22584
1452190_at	PRCP	112.557	137.943	1.22555
1434320_at	GTF3C4	185.51	227.103	1.22421
1437016_x_at	RAP2C	277.35	339.407	1.22375
1459740_s_at	UCP2	136.247	166.687	1.22342
1437041_at	SFRS18	327.4	400.377	1.2229
1454960_at	SMAD3	178.707	218.403	1.22213
1417605_s_at	CAMK1	140.757	171.81	1.22062
1452956_a_at	IFI27	400.787	489.173	1.22053
1417604_at	CAMK1	140.46	171.307	1.21961
1437027_x_at	GM9825	539.197	657.313	1.21906
1455092_at	ZFP207	133.68	162.793	1.21778
1421858_at	ADAM17	127.847	155.243	1.21429
1433934_at	SEC24A	239.66	289.917	1.2097
1420093_s_at	HNRNPDL	305.753	369.687	1.2091
1419329_at	SORBS3	189.173	228.673	1.2088
1454733_at	NOD1	169.873	205.237	1.20817
1454836_at	TMEM18	284.11	343.01	1.20731
1434509_at	RAPGEF6	247.403	298.207	1.20535
1452211_at	PSME4	186.383	224.653	1.20533
1435190_at	CHL1	474.78	572.197	1.20518
1435203_at	MAN2A2	421	507.083	1.20447
1455855_x_at	HNRNPAB	1299.43	1564.79	1.20421
1433746_at	WDR3	132.303	159.253	1.2037
1429758_at	1700017B05RIK	97.92	117.667	1.20166
1434034_at	CERK	309.463	371.657	1.20097
1440817_x_at	ZFP771	384.657	461.12	1.19878
1430776_s_at	ANKRD24	169.487	202.803	1.19657
1425801_x_at	COTL1	229.37	274.43	1.19645
1415820_x_at	NONO	506.283	605.32	1.19562
1438910_a_at	STOM	223.413	267.027	1.19521
1450994_at	ROCK1	435.717	520.427	1.19442
1435104_at	ZDHHC21	148.14	176.94	1.19441
1454753_at	RNPEPL1	204.353	244.04	1.19421
1419456_at	DCXR	135.613	161.73	1.19258
1437982_x_at	COX15	89.7567	106.903	1.19104
1450649_at	GNG10	426.187	506.447	1.18832
1428346_at	TRAFD1	135.94	161.42	1.18744
1437226_x_at	MARCKSL1	595.357	704.72	1.18369
1427139_at	ADAMTS10	87.4667	103.52	1.18354
1426900_at	JMJD1C	429.693	507.29	1.18059
1427113_s_at	TTL	216.35	255.153	1.17935
1435964_a_at	TAOK3	372.297	438.863	1.1788
1422511_a_at	OGFR	323.513	381.263	1.17851
1438931_s_at	SESN1	331.287	389.927	1.17701
1426832_at	DDX26B	245.647	288.85	1.17588
1454628_at	IFFO1	184.043	216.283	1.17518
1448180_a_at	HN1	195.083	229.197	1.17487
1455777_x_at	HSD17B4	441.687	518.15	1.17312
1417470_at	APOBEC3	114.047	133.773	1.17297
1435679_at	OPTN	97.08	113.797	1.17219
1456865_x_at	RRS1	336.323	393.767	1.1708
1438988_x_at	HN1	139.147	162.837	1.17025
1421075_s_at	CYP7B1	100.907	117.283	1.1623
1424776_a_at	SLC25A28	207.95	241.28	1.16028
1450672_a_at	ATRIP	129.87	150.153	1.15618
1460315_s_at	TBK1	284.09	327.107	1.15142
1451225_at	PTPN11	944.52	1082.46	1.14604
1426245_s_at	MAPRE2	885.3	776.193	-1.14057
1437398_a_at	ALDH9A1	361.287	315.933	-1.14355
1419285_s_at	CYHR1	150.47	131.317	-1.14586
1433888_at	ATP2B2	1100.08	957.887	-1.14844
1416485_at	TIMM23	1113.19	964.64	-1.154
1438849_at	KRT78	149.44	129.203	-1.15663
1424029_at	TSPYL4	3000.18	2586.8	-1.1598
1429582_at	NACC2	951.51	820.387	-1.15983
1441928_x_at	ELL	163.527	140.843	-1.16105
1424267_at	1810043G02RIK	106.413	91.59	-1.16184
1418563_at	SERBP1	407.453	350.653	-1.16198
1433742_at	KANK1	148.76	127.83	-1.16373
1417027_at	TRIM2	1974.19	1695.63	-1.16428
1433915_s_at	EPN2	325.59	279.573	-1.1646
1424274_at	USO1	760.27	652.797	-1.16464
1435857_s_at	APLP1	5184.87	4443.42	-1.16686
1417174_at	TMEM218	123.387	105.707	-1.16726
1418397_at	ZFP275	282.183	241.65	-1.16774
1454826_at	RPL24	496.073	424.7	-1.16806
1434715_at	1600014C10RIK	106.66	91.1933	-1.1696
1439849_at	TRABD2B	164.29	140.433	-1.16988
1424837_at	RNF113A1	137.51	117.407	-1.17123
1460319_at	FUT8	376.57	321.47	-1.1714
1418233_a_at	TRAPPC5	173.663	148.173	-1.17203
1434932_at	ADARB1	276.987	236.31	-1.17213
1416199_at	KIFC3	288.113	245.727	-1.1725
1435956_at	FRMD5	211.413	180.213	-1.17313
1418829_a_at	ENO2	2599.15	2212.92	-1.17453
1435085_at	CREBL2	329.347	280.397	-1.17457
1428145_at	ACAA2	206.98	176.173	-1.17487
1423150_at	SCG5	955.623	812.91	-1.17556
1433565_at	PRPF38A	231.53	196.74	-1.17683
1440187_at	TAF3	118.65	100.713	-1.1781
1435923_at	ADO	555.163	471.233	-1.17811
1450569_a_at	RBM14	153.67	130.39	-1.17854
1434304_s_at	NUS1	262.873	222.96	-1.17902
1421882_a_at	ELAVL2	1510.16	1279.03	-1.18071
1426533_at	NOP56	324.847	275.127	-1.18072
1428801_at	MGAT3	225	190.477	-1.18125
1416796_at	NCK2	183.553	155.333	-1.18167
1427065_at	GID4	95.34	80.6533	-1.1821
1451205_at	PSMB4	1911.62	1615.64	-1.1832
1429623_at	ZFP644	296.917	250.843	-1.18367
1451214_at	KBTBD2	410.473	346.72	-1.18388
1452375_at	ALDH4A1	110.213	93.0867	-1.18399
1437751_at	PPARGC1A	234.087	197.427	-1.18569
1451897_a_at	NBR1	230.833	194.527	-1.18664
1455012_s_at	TRIM37	843.723	710.833	-1.18695
1423815_at	DDX56	116.3	97.9567	-1.18726
1426776_at	WASL	422.823	355.997	-1.18772
1424453_at	PCYT1A	101.273	85.2467	-1.188
1421877_at	MAPK9	326.383	274.693	-1.18817
1418109_at	GSPT2	271.877	228.683	-1.18888
1451395_at	CCDC92	530.467	446.177	-1.18892
1438004_at	PAPD7	138.517	116.507	-1.18892
1434062_at	RABGAP1L	828.853	696.247	-1.19046
1428895_at	RFTN2	136.927	114.997	-1.1907
1448651_at	NUDT5	134.41	112.763	-1.19197
1455924_at	RAB6B	428.693	359.633	-1.19203
1416407_at	PEA15A	2007.38	1683.64	-1.19228
1435093_at	ZFYVE20	272.82	228.62	-1.19333
1422968_at	IP6K1	145.683	122.033	-1.1938
1435053_s_at	PLEKHH1	308.007	257.983	-1.1939
1422477_at	CABLES1	168.617	141.213	-1.19406
1451379_at	RAB22A	227.59	190.477	-1.19484
1416484_at	TTC3	1506.32	1258.67	-1.19676
1419914_s_at	NUS1	891.713	744.687	-1.19743
1451990_at	MAPRE2	450.96	376.557	-1.19759
1427251_at	ATP2A2	303.513	253.163	-1.19888
1438402_at	FAM171A1	147.657	123.113	-1.19936
1421192_a_at	ITSN1	164.723	137.27	-1.2
1431131_s_at	A630007B06RIK	164.353	136.937	-1.20021
1416655_at	C1GALT1C1	419.46	349.02	-1.20182
1416994_at	TTC1	168.21	139.903	-1.20233
1452657_at	AP1S2	1171.04	973.443	-1.20298
1455710_x_at	MTCP1	117.007	97.2633	-1.20299
1452911_at	SPRED1	223.897	186.11	-1.20303
1424536_at	OAS1E	148.76	123.617	-1.2034
1428655_at	PPP1R21	752.433	624.97	-1.20395
1422927_at	YIPF7	136.713	113.527	-1.20424
1453187_at	OCIAD2	231.38	192.047	-1.20481
1460460_a_at	GORASP2	203.22	168.657	-1.20493
1416823_a_at	OSBPL1A	435.937	361.743	-1.2051
1460678_at	KLHDC2	351.42	291.567	-1.20528
1428004_at	SNRNP25	335.497	278.233	-1.20581
1422758_at	CHST2	228.09	188.893	-1.20751
1417972_s_at	POP5	510.05	422.227	-1.208
1452174_at	SREBF2	316.667	262.01	-1.20861
1417768_at	PNPLA8	855.173	707.547	-1.20865
1460617_s_at	RAB6B	602.077	498.053	-1.20886
1423172_at	NAPB	1193.17	986.92	-1.20898
1437650_at	ZBTB38	159.17	131.643	-1.2091
1416068_at	KARS	439.72	363.453	-1.20984
1430780_a_at	PMM1	460.617	380.45	-1.21072
1429000_at	PHF3	147.067	121.46	-1.21082
1434009_at	GRLF1	337.19	278.42	-1.21108
1426757_at	AMPD2	218.297	180.203	-1.21139
1431054_at	LSM6	550.053	454.067	-1.21139
1421891_at	ST3GAL2	219.52	181.197	-1.2115
1416890_at	WDR74	207.033	170.877	-1.2116
1452271_at	XPR1	157.783	130.197	-1.21188
1424397_at	DHX36	161.347	133.137	-1.21189
1452937_s_at	CCDC28B	116.843	96.34	-1.21282
1428725_at	PIAS2	271.963	224.083	-1.21367
1433720_s_at	CHCHD10	1821.17	1500.25	-1.21391
1451804_a_at	LRRC16A	167.76	138.123	-1.21457
1424719_a_at	MAPT	2635.82	2169.97	-1.21468
1426367_at	CAB39L	386.523	317.687	-1.21668
1455166_at	ARL5B	233.61	191.803	-1.21797
1428777_at	SPRED1	280.863	230.39	-1.21908
1435265_at	FBXO32	272.817	223.707	-1.21953
1419279_at	PIP4K2A	1067.84	875.263	-1.22003
1451095_at	ASNS	650.247	532.823	-1.22038
1451680_at	SRXN1	256.683	210.33	-1.22038
1442382_at	MAST4	146.443	119.977	-1.2206
1417386_at	NPEPPS	567.377	464.807	-1.22067
1418371_at	DYNLL2	803.58	657.783	-1.22165
1417455_at	TGFB3	190.54	155.88	-1.22235
1421267_a_at	CITED2	130.21	106.513	-1.22248
1421900_at	EIF2AK1	217.43	177.847	-1.22257
1422483_a_at	CYCS	2438.55	1993.99	-1.22295
1427097_at	WWP1	265.21	216.817	-1.2232
1428416_at	ZC2HC1A	509.673	416.397	-1.22401
1423758_at	G3BP2	1399.46	1142.69	-1.2247
1428750_at	CDC42EP2	335.227	273.693	-1.22483
1422895_at	VAMP4	834.133	680.907	-1.22503
1436812_at	FKRP	346.003	282.263	-1.22582
1449139_at	OSTC	502.837	410.087	-1.22617
1424192_at	FAM216A	366.927	299.193	-1.22639
1422888_at	RNF5	701.393	571.767	-1.22671
1435737_a_at	NDE1	226.18	184.343	-1.22695
1425981_a_at	RBL2	158.737	129.34	-1.22728
1416459_at	ARF2	161.75	131.7	-1.22817
1422896_at	VAMP4	271.47	220.94	-1.2287
1448858_at	ULK2	159.82	130.06	-1.22882
1433460_at	TTC7B	668.48	543.897	-1.22906
1424076_at	GDPD1	185.58	150.987	-1.22912
1433450_at	CDK5R1	198.247	161.243	-1.22949
1420113_s_at	COPRS	499.47	406.123	-1.22985
1416288_at	DNAJA1	1520.05	1235.72	-1.2301
1435922_at	FBXL19	124.237	100.997	-1.23011
1421606_a_at	SULT4A1	542.44	440.78	-1.23064
1422225_s_at	TCP10A	114.847	93.2767	-1.23125
1428371_at	TTBK2	571.59	464.107	-1.23159
1421922_at	SH3BP5	111.787	90.7033	-1.23244
1439994_at	SMIM20	168	136.28	-1.23276
1427226_at	EPN2	371.97	301.703	-1.2329
1452877_at	2700029M09RIK	957.23	776.207	-1.23322
1448484_at	AMD1	713.61	578.037	-1.23454
1415889_a_at	HSP90B1	1744.98	1412.63	-1.23527
1421890_at	ST3GAL2	156.533	126.613	-1.23631
1454637_at	KLHL8	218.287	176.527	-1.23656
1454763_at	ANKRD17	151.53	122.51	-1.23688
1422078_at	AKT3	101.913	82.3733	-1.23721
1420954_a_at	ADD1	260.023	210.14	-1.23738
1456620_at	GNPTAB	214.097	173.023	-1.23739
1456029_a_at	TTC7B	112.307	90.7567	-1.23745
1452946_a_at	RFTN2	154.033	124.44	-1.23781
1435157_at	HOOK3	464.743	374.24	-1.24183
1451072_a_at	RNF4	303.133	243.913	-1.24279
1433638_s_at	HOXD8	282.86	227.6	-1.24279
1428398_at	B3GALT5	301.123	242.22	-1.24318
1417241_at	AMZ2	188.927	151.96	-1.24327
1416014_at	ABCE1	403.43	324.467	-1.24336
1433542_at	INPP5F	1107.77	890.167	-1.24445
1453559_a_at	SEL1L	101.44	81.46	-1.24527
1454891_at	CDS2	268.247	215.333	-1.24573
1420489_at	MRPS14	593.88	476.733	-1.24573
1452880_at	ZNHIT3	145.963	117.123	-1.24624
1415816_at	CCT7	1220.77	978.343	-1.24779
1451872_a_at	NEURL1A	112.21	89.91	-1.24803
1415783_at	VPS35	1395.74	1116.7	-1.24988
1421479_at	ZFP318	115.39	92.23	-1.25111
1449437_at	D6WSU163E	184.553	147.46	-1.25155
1421844_at	IL1RAP	232.507	185.747	-1.25174
1417514_at	SSX2IP	229.303	182.837	-1.25414
1454959_s_at	GNAI1	1911.13	1523.77	-1.25421
1429246_a_at	ANXA6	246.193	196.27	-1.25436
1434537_at	SLCO3A1	530.693	422.957	-1.25472
1416362_a_at	FKBP4	585.76	466.203	-1.25645
1427887_at	RPRD1B	138.5	110.227	-1.2565
1421950_at	PFDN2	1422.76	1131.51	-1.2574
1416352_s_at	TECR	3321.47	2641.24	-1.25754
1445330_at	PDIA3	192.823	153.32	-1.25765
1415743_at	HDAC5	460.907	366.19	-1.25865
1429021_at	EPHA4	124.573	98.8967	-1.25963
1448971_at	COPRS	325.027	257.883	-1.26036
1428813_a_at	CALY	923.61	732.663	-1.26062
1416471_at	CEPT1	664.093	526.497	-1.26134
1449209_a_at	RDH11	142.453	112.89	-1.26188
1428579_at	FMNL2	1105.89	876.04	-1.26237
1454799_at	AGPAT9	127.173	100.727	-1.26256
1416064_a_at	HSPA5	1860.3	1473.39	-1.2626
1456039_at	SNX14	243.323	192.71	-1.26264
1424724_a_at	D16ERTD472E	117.363	92.95	-1.26265
1460192_at	OSBPL1A	1406.58	1112.98	-1.2638
1450898_at	HIAT1	267.167	211.283	-1.26449
1448296_x_at	TUBA3A	377.86	298.61	-1.2654
1420583_a_at	RORA	264.58	208.61	-1.2683
1434668_at	NUCKS1	282.31	222.367	-1.26957
1416824_at	B230118H07RIK	662.42	520.527	-1.2726
1419250_a_at	CDK14	197.073	154.763	-1.27339
1417767_at	CYB5B	332.82	261.283	-1.27379
1416311_s_at	TUBA3A	384.71	301.513	-1.27593
1423672_at	TTC30B	111.967	87.69	-1.27685
1454161_s_at	0610007P14RIK	335.797	262.697	-1.27827
1425187_at	SEL1L	306.417	239.58	-1.27897
1425913_a_at	SPATS2L	164.66	128.617	-1.28024
1431099_at	HOXD8	513.48	400.977	-1.28057
1421491_a_at	VMP1	830.703	648.19	-1.28157
1429681_a_at	TECR	5425.04	4232.38	-1.2818
1433526_at	KLHL8	103.753	80.89	-1.28265
1418019_at	CPD	477.03	371.713	-1.28333
1420886_a_at	XBP1	995.343	775.34	-1.28375
1449855_s_at	UCHL3	313.74	244.123	-1.28517
1418632_at	UBE2H	169.737	131.75	-1.28832
1434554_at	TRIM37	480.967	372.983	-1.28951
1428662_a_at	HOPX	2138.52	1657.74	-1.29002
1453102_at	FLRT3	114.767	88.9133	-1.29077
1426147_s_at	CLDN10	593.613	459.877	-1.29081
1448551_a_at	TRIM2	846.93	655.983	-1.29108
1428738_a_at	TMEM254B	187.52	145.143	-1.29196
1452517_at	PLEKHH1	245.267	189.703	-1.2929
1453787_at	TMX4	94.4067	72.98	-1.2936
1423161_s_at	SPRED1	346.58	267.34	-1.2964
1433499_at	URGCP	160.533	123.38	-1.30113
1424896_at	GPR85	238.673	183.38	-1.30152
1417114_at	GMCL1	204.017	156.723	-1.30176
1431367_at	MARCH1	133.263	102.353	-1.30199
1420403_at	ATP2B2	438.6	336.837	-1.30211
1421828_at	KPNA3	176.083	135.107	-1.30329
1423392_at	CLIC4	612.86	470.103	-1.30367
1423114_at	UBE2D3	762.673	584.773	-1.30422
1456478_at	PGM2L1	1118.34	857.47	-1.30423
1434374_at	FAM168A	265.713	203.533	-1.3055
1433893_s_at	SPAG5	140.843	107.767	-1.30693
1451504_at	CHCHD3	505.12	386.283	-1.30764
1444478_at	APPL1	147.66	112.85	-1.30846
1451050_at	NT5C3	324.277	247.76	-1.30883
1436596_at	H2AFV	127.207	97.1333	-1.30961
1419574_at	ZFP292	154.163	117.573	-1.31121
1418399_at	KCTD9	501.167	382.197	-1.31128
1425338_at	PLCB4	120.22	91.6133	-1.31225
1451959_a_at	VEGFA	133.477	101.657	-1.31301
1431827_a_at	TLK2	269.88	205.137	-1.31561
1418020_s_at	CPD	210.96	160.007	-1.31845
1434403_at	SPRED2	390.45	296.117	-1.31857
1426410_at	PDK3	222.397	168.563	-1.31937
1417143_at	LPAR1	539.4	408.787	-1.31951
1426318_at	SERPINB1B	729.293	552.297	-1.32047
1433444_at	HMGCS1	2263.33	1710.94	-1.32286
1449645_s_at	CCT3	346.623	261.493	-1.32555
1425188_s_at	SEL1L	477.087	359.647	-1.32654
1428882_at	WIPI2	103.27	77.77	-1.32789
1453009_at	CPM	103.273	77.7533	-1.32822
1451895_a_at	DHCR24	557.933	420.047	-1.32827
1452047_at	CACYBP	1179.45	887.693	-1.32867
1454633_at	ETNK1	221.013	166.317	-1.32887
1429240_at	STARD4	240.073	180.633	-1.32906
1450184_s_at	TEF	147.79	111.19	-1.32917
1423598_at	ATP8A1	272.407	204.907	-1.32942
1420506_a_at	STXBP1	163.87	123.23	-1.32979
1448060_at	SEMA6D	133.45	99.7733	-1.33753
1422609_at	ARPP19	490.423	366.47	-1.33824
1455002_at	PTP4A1	691.937	516.79	-1.33891
1439789_at	EBF1	303.22	225.873	-1.34243
1430543_at	CLIP3	545.743	406.083	-1.34392
1415817_s_at	CCT7	877.287	651.767	-1.34601
1428112_at	MANF	657.217	487.057	-1.34936
1422607_at	ETV1	366.757	271.337	-1.35167
1449044_at	EEF1E1	607.143	449.177	-1.35168
1449010_at	HSPA4L	580.147	429.153	-1.35184
1420795_at	FGF9	262.26	193.74	-1.35367
1433443_a_at	HMGCS1	3516.24	2596.06	-1.35445
1424034_at	RORA	380.957	280.84	-1.35649
1438322_x_at	FDFT1	822.277	606	-1.35689
1421876_at	MAPK9	264.27	194.56	-1.3583
1425461_at	FBXW11	107.753	78.6367	-1.37027
1426510_at	SCCPDH	678.253	492.647	-1.37675
1434253_s_at	TMCC3	540.803	392.487	-1.37789
1436393_a_at	TRIM37	514.923	373.303	-1.37937
1423228_at	B4GALT6	125.983	91.22	-1.38109
1433445_x_at	HMGCS1	3088.43	2233.53	-1.38276
1448619_at	DHCR7	352.98	255.05	-1.38396
1450385_at	KPNA3	184.557	133.34	-1.38411
1415804_at	CX3CL1	272.53	196.727	-1.38532
1425331_at	ZFP106	280.807	202.633	-1.38579
1450253_a_at	MAP3K4	178.883	129.07	-1.38594
1449322_at	PTP4A1	1306.45	942.317	-1.38643
1449296_a_at	CNP	1715.92	1232.17	-1.3926
1448918_at	SLCO3A1	354.613	254.407	-1.39388
1417153_at	NACC2	196.523	140.727	-1.39649
1421843_at	IL1RAP	142.433	101.873	-1.39814
1430634_a_at	PFKP	329.863	235.033	-1.40347
1424341_s_at	PCDHA2	361.09	256.54	-1.40754
1424125_at	KCNK13	190.077	134.987	-1.40811
1451069_at	PIM3	248.143	176.103	-1.40908
1426411_a_at	STRBP	145.907	103.523	-1.40941
1454043_a_at	KCNAB1	183.173	129.67	-1.41261
1455011_at	STARD4	186.543	129.523	-1.44023
1423804_a_at	IDI1	429.83	296.927	-1.4476
1450646_at	CYP51	489.013	337.253	-1.44999
1427510_at	GNAI1	317.75	218.003	-1.45755
1448942_at	GNG11	963.52	660.74	-1.45824
1417029_a_at	TRIM2	371.12	254.407	-1.45877
1434724_at	USP31	716.177	488.03	-1.46748
1460650_at	ATP6V0A1	138.737	94.0867	-1.47456
1451457_at	SC5D	523.443	354.807	-1.47529
1420772_a_at	TSC22D3	1182.97	798.59	-1.48132
1425885_a_at	KCNAB2	281.317	189.83	-1.48194
1427464_s_at	HSPA5	1309.21	881.68	-1.4849
1416318_at	SERPINB1A	591.333	395.603	-1.49476
1448130_at	FDFT1	859.233	572.683	-1.50036
1423078_a_at	SC4MOL	1091.59	721.53	-1.51289
1428321_at	EML1	213.39	140.737	-1.51624
1451794_at	TMCC3	435.253	286.437	-1.51954
1434440_at	GNAI1	1130.09	743.15	-1.52068
1430692_a_at	SEL1L	319.003	207.707	-1.53584
1425622_at	EDIL3	347.087	223.84	-1.5506
1425281_a_at	TSC22D3	779.163	493.037	-1.58034
1450684_at	ETV1	514.457	325.333	-1.58132
1415993_at	SQLE	569.117	358.407	-1.58791
1418253_a_at	HSPA4L	551.487	346.577	-1.59124
1419024_at	PTP4A1	239.097	149.68	-1.59739
1427305_at	PIGA	189.54	114.06	-1.66176
1433446_at	HMGCS1	1330.11	797.763	-1.6673
1423418_at	FDPS	561.91	332.477	-1.69007
1451122_at	IDI1	665.273	375.247	-1.7729

## Sheet: IRG DEG_Th17eae vs.T-naive
ProbeID	GeneID	Mean_Naive	Mean_Th17eae	Fc
A_51_P303160	ARG1	4.78303	87350.1	18262.5
A_51_P322640	CCL24	3.30843	38057.8	11503.3
A_51_P464703	CCL8	3.99047	45490.2	11399.7
A_51_P460954	CCL6	10.4293	109637	10512.4
A_51_P102789	C1QC	4.39487	44296.7	10079.2
A_55_P1953169	SAA3	3.7094	35404.3	9544.49
A_51_P436652	CCL7	3.8823	31126.4	8017.52
A_51_P286737	CCL2	5.85127	38556.5	6589.43
A_51_P212782	IL1B	7.19533	41172.4	5722.09
A_51_P246653	CLEC7A	13.5953	66805.1	4913.84
A_55_P2017636	THBS1	3.5869	17076.2	4760.73
A_55_P1958165	MS4A7	3.35637	15927.6	4745.48
A_51_P217463	CXCL2	3.7068	14419.3	3889.97
A_55_P1960735	GDF15	3.607	12806.8	3550.55
A_55_P1962937	TREM2	7.96057	27188.4	3415.38
A_55_P1978216	AF251705	3.81847	12590.6	3297.29
A_51_P167292	CHI3L3	80.5409	257790	3200.74
A_55_P1988108	MRC1	8.67513	22993.3	2650.48
A_51_P181451	C1QA	10.7612	28092.4	2610.53
A_51_P172853	CD14	14.6746	32357.7	2205.01
A_55_P2085142	SPP1	5.14133	11076.9	2154.48
A_55_P1984556	CCL12	3.49407	6359.03	1819.95
A_55_P2081105	AI607873	3.52437	5990.53	1699.75
A_51_P363187	CXCL1	3.78557	5667.86	1497.23
A_55_P2119257	SERPINE1	4.2962	5996.45	1395.76
A_55_P2137049	AA467197	33.3142	43896.4	1317.65
A_51_P334979	APOC2	17.7045	21889.3	1236.37
A_51_P185660	CCL9	45.8512	54777.8	1194.69
A_66_P133397	CHI3L4	8.0955	9647.02	1191.65
A_51_P286488	IER3	12.7594	15118.9	1184.93
A_52_P452689	ATF3	17.8726	21015	1175.83
A_51_P257951	RETNLA	5.3381	6137.98	1149.84
A_52_P422494	CD300LF	21.3268	22599.4	1059.67
A_51_P130095	FCGR2B	16.7041	17565.1	1051.54
A_55_P2144386	EMR1	6.86363	6719.82	979.047
A_55_P1997756	IL6	3.5137	3409.66	970.391
A_55_P2017418	CFH	3.49627	3342.83	956.114
A_55_P2118037	SIRPA	11.6035	11004.5	948.382
A_55_P1977473	DAB2	3.9386	3623.09	919.892
A_52_P549827	MGST1	6.7657	6009.7	888.26
A_51_P254855	PTGS2	4.5474	4015.41	883.012
A_55_P2081164	CD300LF	33.5673	28019.4	834.722
A_55_P1973046	CTTNBP2NL	3.77347	3031.89	803.475
A_55_P2037585	TRF	35.7027	28465.4	797.29
A_51_P232371	STAB1	11.382	8903.67	782.256
A_51_P327796	ITGB5	19.3567	15118.1	781.029
A_51_P488739	NIACR1	3.57383	2684.66	751.199
A_51_P147274	CLEC4A3	3.63797	2709.14	744.684
A_51_P303424	ITGAX	9.4455	6876.55	728.024
A_51_P366138	MERTK	3.41757	2415.79	706.875
A_55_P2067362	DPEP2	3.88433	2690.18	692.572
A_51_P499838	BST1	3.9141	2677.84	684.152
A_51_P458866	F11R	6.12703	3455.26	563.937
A_55_P2045055	CLEC10A	5.4686	3079.5	563.124
A_52_P425839	RETNLG	5.71027	3210.76	562.278
A_52_P232813	CXCL3	4.44843	2397.01	538.843
A_52_P161488	CLEC4E	5.64077	3034.67	537.988
A_51_P171075	CSF2	5.3032	2853.05	537.986
A_51_P384318	C1RA	3.98237	2071.61	520.196
A_55_P2004562	KLRA2	3.653	1892.92	518.183
A_55_P2037584	TRF	139.048	69676.7	501.097
A_52_P638895	VEGFA	21.228	9958	469.097
A_51_P171999	APOE	495.365	228092	460.451
A_51_P444290	SLAMF8	5.56757	2556	459.088
A_51_P140710	CCL3	35.9887	16433.6	456.632
A_52_P481423	CTTNBP2NL	3.3043	1487.4	450.141
A_55_P2042988	AOAH	3.80943	1703.8	447.258
A_51_P341108	SPINT1	3.3781	1488.66	440.68
A_51_P146753	CSF2RB2	26.1488	11488.9	439.365
A_55_P1997696	PLBD1	69.0989	28430.4	411.445
A_55_P2031631	IGF1	4.05833	1644.02	405.097
A_51_P210956	VCAM1	9.967	3965.67	397.88
A_55_P2044932	GPR84	3.52443	1400.81	397.458
A_52_P249424	VEGFA	11.2768	4450.84	394.691
A_51_P181517	FCGR4	19.0452	7477.01	392.593
A_51_P181565	HBEGF	14.1529	5302.32	374.645
A_51_P363947	CDKN1A	12.2578	4537.26	370.152
A_55_P2175880	MGST1	20.9028	7533.1	360.388
A_66_P109986	CD33	3.1069	1072.86	345.315
A_51_P400543	AIF1	70.142	23610.9	336.616
A_55_P2122605	CBR2	5.91187	1957.57	331.126
A_55_P2008740	FCGR1	6.37627	2109.02	330.761
A_55_P2038757	FBLIM1	4.39027	1399.24	318.715
A_51_P108226	1100001G20RIK	5.03443	1580	313.838
A_55_P2035315	RASGEF1B	23.4124	7274.44	310.709
A_55_P2082989	5430435G22RIK	4.9331	1530.55	310.262
A_55_P2085984	IGF1	4.52437	1394.49	308.218
A_55_P2066230	HCK	42.7647	13052.1	305.206
A_66_P119155	DUSP3	12.3104	3737.82	303.63
A_52_P408757	FCGR3	27.2313	8247.09	302.854
A_52_P180373	MPEG1	4.27533	1257.28	294.078
A_51_P401987	TMEM37	41.079	11935.2	290.542
A_55_P2124153	RUSC2	3.39023	975.923	287.863
A_55_P2129354	PILRA	8.64143	2420.64	280.12
A_55_P2015363	C1RA	7.0228	1952.49	278.021
A_66_P134501	OLFM1	4.4224	1219.99	275.867
A_51_P390538	MPEG1	136.248	37423.1	274.67
A_55_P2108784	ARHGAP22	3.29017	900.477	273.687
A_51_P519251	NUPR1	27.3522	7455.57	272.577
A_51_P405476	FCER1G	185.044	47486.3	256.621
A_51_P227392	RHOU	3.42283	874.997	255.635
A_55_P2156731	H2-EB1	644.217	161843	251.225
A_52_P343306	H2-AA	89.355	22354.1	250.172
A_51_P114462	CCL17	7.4844	1870.48	249.917
A_52_P220879	TGM2	239.084	58461.7	244.524
A_51_P509573	CCL4	117.163	28425.3	242.613
A_51_P419286	BATF3	17.4478	4232.36	242.573
A_51_P284946	RND3	3.42157	815.773	238.421
A_51_P193794	LRP1	21.9281	5212.63	237.714
A_55_P2056070	HFE	18.6299	4273.69	229.399
A_52_P607128	MSR1	3.80433	863.09	226.87
A_55_P2066578	IFI204	24.2098	5475.95	226.187
A_51_P261517	TYROBP	150.065	33909.3	225.964
A_51_P117865	FAM20C	11.7512	2651.91	225.672
A_52_P355084	METRNL	47.8471	10610.1	221.749
A_52_P100926	IL1A	3.28827	724.077	220.2
A_51_P288138	FPR2	6.47007	1377.14	212.848
A_66_P136228	RAI14	22.6646	4788.79	211.29
A_52_P467389	SLC15A3	19.5026	4106.5	210.561
A_51_P172054	GAS6	11.6897	2440.36	208.761
A_55_P2146560	H2-AB1	725.976	148599	204.688
A_55_P1962747	H2-AB1	734.027	149541	203.726
A_52_P93467	SDC4	6.6409	1304.04	196.365
A_52_P77764	SLC7A2	6.32377	1239.07	195.938
A_51_P112734	SLC7A8	7.12897	1386.2	194.446
A_55_P2008987	CH25H	4.31933	823.67	190.694
A_52_P52618	CSF2RB	61.0942	11566.6	189.324
A_51_P123625	IRG1	24.2929	4585.13	188.744
A_55_P1985850	TIMP1	51.396	9550.46	185.821
A_52_P193925	SULF2	5.69473	1048.56	184.127
A_55_P2041868	PTAFR	4.76797	859.453	180.256
A_52_P168567	CEBPA	21.9728	3906.69	177.797
A_55_P2170034	RGL1	12.0057	2073.21	172.685
A_51_P204080	HK2	22.426	3849.18	171.64
A_52_P660922	DOCK1	3.5559	605.273	170.217
A_52_P374897	ARG2	3.99267	674.033	168.818
A_55_P2129348	PILRA	8.85687	1482.88	167.427
A_55_P1961395	PDPN	13.1553	2118.44	161.033
A_55_P2040170	PMP22	4.74053	760.2	160.362
A_55_P2034110	TGM2	209.246	32539.5	155.508
A_55_P2152771	LHFPL2	6.20387	950.94	153.282
A_55_P1965659	HAVCR2	11.501	1739.23	151.224
A_55_P2018934	EMR1	17.5242	2647.21	151.06
A_52_P127130	MSR1	4.1886	632.183	150.93
A_55_P1954648	SIGLEC1	6.1231	908.03	148.296
A_52_P127925	TFEC	6.656	982.037	147.542
A_51_P461319	GATM	48.9758	7014.69	143.228
A_51_P156274	LTBR	24.5929	3496.5	142.176
A_55_P2090617	PILRA	3.85893	546.077	141.51
A_51_P508959	PRR15	3.8598	537.84	139.344
A_52_P489295	ADAMTS1	4.41257	586.037	132.811
A_51_P479818	LONRF3	3.77137	498.937	132.296
A_55_P2166282	FLT1	5.22463	682.813	130.691
A_51_P418116	TMEM119	17.0771	2201.28	128.903
A_51_P246066	SLAMF9	14.5854	1879.81	128.883
A_55_P2055324	SPINT1	4.8368	614.553	127.058
A_55_P2049867	CCRL2	40.1706	5100.15	126.962
A_55_P2115401	BST1	4.1794	529.707	126.742
A_52_P683580	TBC1D9	4.17803	526.82	126.093
A_51_P481482	DRAM1	4.822	603.37	125.129
A_51_P438967	GPNMB	75.2478	9340.52	124.13
A_52_P596008	ZEB2	31.121	3641.65	117.016
A_51_P278868	H2-DMB1	155.765	18116.5	116.307
A_52_P376360	PDGFC	3.35937	382.91	113.983
A_51_P374900	P2RY13	5.62323	623.88	110.947
A_55_P2101191	ARRDC4	39.5083	4338.48	109.812
A_51_P464918	MEFV	30.3464	3295.39	108.593
A_52_P304128	MMP14	13.2509	1419.86	107.152
A_51_P169516	PPP1R3D	6.7637	721.713	106.704
A_55_P2085974	IGF1	3.4734	368.67	106.141
A_52_P142191	APH1B	6.4105	659.233	102.836
A_55_P1957459	LILRB4	530.754	54132.3	101.991
A_51_P241457	LILRB4	37.2271	3772.36	101.334
A_55_P2036693	CD40	5.6501	571.357	101.123
A_51_P258372	IGSF6	70.9689	7123.05	100.369
A_51_P461665	CXCL9	14.6915	1435.29	97.695
A_51_P294555	IFITM6	10.1592	984.773	96.9345
A_51_P336833	FABP4	17.9359	1731.17	96.5196
A_55_P2104487	PLD1	7.66443	735.453	95.9566
A_55_P2048607	HP	161.058	15254.9	94.7169
A_51_P465350	LY86	210.631	19816.3	94.0803
A_55_P2104363	CYSLTR1	8.9785	844.5	94.058
A_51_P200561	4930506M07RIK	25.3311	2371.61	93.6243
A_55_P2077368	DPEP2	5.66793	526.39	92.8716
A_51_P184484	MMP13	3.35427	310.207	92.4812
A_51_P325281	AI607873	6.59473	605.767	91.8561
A_51_P460332	APOC4	3.88733	355.39	91.4226
A_51_P111612	ARRDC4	10.821	980	90.5649
A_55_P2052016	CRISPLD2	3.77903	341.133	90.27
A_51_P284608	CD74	1023.24	91909.9	89.8224
A_51_P272553	BHLHE40	183.42	16465.5	89.7692
A_51_P468260	S100B	3.292	294.943	89.594
A_66_P138406	CLEC4B1	3.8267	341.153	89.1508
A_51_P170178	B3GNT8	6.25503	557.547	89.1357
A_51_P263965	HMOX1	107.784	9606.42	89.1265
A_55_P1998471	S100A9	361.218	32187.8	89.1091
A_51_P239750	INHBA	34.869	3101.6	88.95
A_51_P485260	RGL1	39.8648	3494.84	87.6675
A_51_P254646	JDP2	64.8713	5453.35	84.0641
A_52_P591153	PLD4	32.4853	2676.32	82.3854
A_66_P112816	B4GALT6	3.55583	291.177	81.887
A_55_P2030160	TCF7L2	6.7328	548.297	81.4366
A_51_P452629	TLR2	132.681	10793.4	81.3483
A_55_P1993503	ADORA2B	6.39343	517.34	80.9174
A_66_P133148	AOAH	4.0208	319.967	79.5779
A_55_P2127699	PIRA2	3.48487	269.3	77.277
A_55_P2035320	NFIL3	250.858	19243.1	76.709
A_55_P2032853	ENTPD1	4.36643	331.967	76.027
A_51_P106259	CAMK1	4.2694	323.99	75.8865
A_51_P518051	DUSP4	60.3325	4548.8	75.3955
A_51_P108978	MYADM	4.95703	369.887	74.6186
A_52_P371135	C130050O18RIK	4.65367	344.333	73.9918
A_51_P237383	RNASE4	22.2383	1643.18	73.8895
A_55_P2078633	C4B	164.803	12110.2	73.483
A_51_P269166	MMP19	4.23803	309.653	73.0653
A_55_P2083411	CYP4F18	260.894	18903.7	72.4573
A_52_P587738	P2RY2	4.70937	337.857	71.7414
A_66_P105046	IL18	9.95387	713.39	71.6696
A_52_P99810	CX3CR1	15.2761	1090.01	71.3539
A_51_P282557	C3AR1	18.2615	1302.13	71.3048
A_51_P401907	GM5483	3.48643	247.963	71.1224
A_55_P2005735	TRPM2	4.7473	337.623	71.119
A_52_P148514	HPSE	3.85083	273.73	71.0833
A_55_P2227355	PTPRO	13.5735	936.897	69.0241
A_52_P504268	B3GALNT1	3.70013	255.027	68.9236
A_66_P111660	MT1	1179.63	81194	68.83
A_55_P2020128	DHRS3	278.107	19069	68.5672
A_55_P2157517	FAM20C	4.0328	275.403	68.2908
A_52_P326664	UNC93A	3.83587	260.267	67.8508
A_55_P2034663	CSF2RB2	38.4204	2562.18	66.6879
A_55_P2007713	TSPAN4	29.9161	1993.95	66.6514
A_52_P494930	FNIP2	19.6877	1282.6	65.1472
A_51_P464710	ADAP2	36.0296	2340.7	64.966
A_52_P334562	VDR	15.1326	982.853	64.9495
A_51_P162671	FOLR2	3.65607	235.323	64.3652
A_52_P649224	SASH1	59.463	3823.64	64.3028
A_52_P266132	FGL2	33.4987	2152.57	64.2584
A_55_P2111302	CP	7.304	462.173	63.2767
A_55_P2031989	RIN2	36.9666	2324.15	62.8716
A_55_P1970763	PILRB2	4.81817	299.283	62.1156
A_51_P233101	LTBP3	15.0892	927.15	61.4447
A_51_P312485	FPR1	8.1935	502.353	61.3112
A_55_P1973451	STRA6	25.7172	1568.93	61.0069
A_55_P2011620	GPR141	4.59357	280.233	61.0056
A_55_P2087118	LY6I	47.8671	2911.03	60.8149
A_55_P2121456	FAM43A	9.76047	590.237	60.4722
A_55_P1985623	ABCC3	59.1657	3547.05	59.9511
A_55_P1998578	IFITM2	112.34	6597.96	58.7319
A_52_P318673	SAA1	236.378	13879.7	58.7182
A_52_P365011	FES	68.2507	4007.49	58.7172
A_55_P2021266	HPSE	33.5236	1960.39	58.4779
A_52_P403443	TNS3	19.4647	1130.17	58.0626
A_55_P1952882	CYP4F18	260.455	15098.8	57.9711
A_55_P2171658	STX3	20.4171	1182.63	57.9238
A_52_P15388	LTF	12.0739	692.683	57.3701
A_55_P2122619	ASB11	3.9985	228.19	57.0689
A_55_P2047310	PDGFB	51.8718	2911.28	56.1245
A_55_P2097553	C77080	12.8972	720.347	55.8531
A_52_P635338	FES	180	9975.06	55.4171
A_51_P422625	ARL11	8.11007	447.53	55.182
A_55_P1960238	SLC2A6	55.0097	3008.23	54.6855
A_51_P317191	EEPD1	6.04063	327.16	54.1599
A_55_P2160286	OLFM1	6.93413	373.813	53.9092
A_51_P117581	CABLES1	21.0935	1131.47	53.6405
A_52_P578732	CCR5	42.983	2298.71	53.4795
A_55_P2054409	PIRA2	11.3131	604.787	53.4588
A_51_P183812	SLFN4	10.6675	569.15	53.3538
A_51_P128876	IFITM3	213.529	11320.9	53.0181
A_52_P260994	FGD2	24.8854	1319.29	53.0146
A_55_P2033435	1300002K09RIK	7.2007	373.68	51.895
A_51_P199135	CD83	373.31	19361	51.8631
A_55_P1954221	EMP1	260.532	13386.3	51.3808
A_55_P1962400	IL1RN	8.01143	405.783	50.6505
A_51_P381618	PLA1A	4.23297	213.703	50.4855
A_52_P526372	ZEB2	3.92517	195.533	49.8153
A_55_P2125588	PDGFA	75.1817	3737.67	49.7152
A_52_P520495	VCAM1	3.81623	188.21	49.3183
A_51_P176086	FFAR2	29.2147	1431.14	48.9869
A_55_P2051414	AXL	135.441	6601.11	48.7379
A_55_P2007470	PDGFA	92.3853	4469.35	48.3772
A_51_P223569	DDX4	3.5478	169.767	47.8513
A_55_P2038130	PTPRJ	3.6621	174.99	47.7841
A_55_P1995195	FOSL2	120.942	5747.1	47.5194
A_52_P177293	SNX24	4.0968	194.04	47.3638
A_51_P378789	CXCL13	4.00223	188.36	47.0637
A_51_P290576	PLK2	35.641	1663.57	46.6757
A_52_P188678	PVRL2	5.4418	251.103	46.1434
A_52_P302433	PLAU	7.0903	324.49	45.7653
A_55_P1996266	TLR8	3.47923	158.983	45.6949
A_55_P2160291	OLFM1	4.06407	185.607	45.6702
A_51_P107362	SOCS2	63.5452	2857.86	44.9737
A_51_P376347	HEBP1	96.5192	4316.85	44.7253
A_55_P2260094	TCF7L2	3.40867	152.303	44.6812
A_55_P2135064	H2-M2	26.6098	1188.41	44.6607
A_51_P103397	VWF	12.4532	552.45	44.362
A_55_P2033120	SRXN1	40.4149	1792.1	44.3426
A_51_P470079	IL1R2	43.6147	1931.58	44.2874
A_55_P2167025	PVRL2	9.86363	433.027	43.9013
A_52_P681310	PLAUR	385.487	16822.8	43.6403
A_52_P359965	CPD	29.8803	1302.3	43.5838
A_52_P423810	MT1	21.7377	946.477	43.5408
A_55_P2037662	ATP1A3	51.4357	2227.44	43.3053
A_55_P2011387	TIFA	58.1222	2499.63	43.0064
A_51_P149714	MS4A6D	197.846	8476	42.8414
A_52_P552665	FZD7	6.48517	265.647	40.9622
A_51_P257934	TNFSF13B	13.4475	540.61	40.2014
A_52_P325477	TRIM16	4.73343	189.72	40.0808
A_51_P134812	CHAC1	8.99633	360.333	40.0534
A_55_P1992099	PTPRJ	49.3141	1974.93	40.048
A_51_P115005	EDN1	4.06217	162.207	39.9311
A_55_P2007964	CX3CR1	178.116	7063.68	39.6577
A_52_P363216	GCNT2	51.4407	2035.45	39.5689
A_55_P2063251	DUSP3	34.4602	1358.17	39.4128
A_52_P658320	MFSD7A	3.41743	134.06	39.2283
A_51_P165182	BATF2	33.1961	1251.84	37.7104
A_66_P105422	LONRF3	18.1428	680.7	37.5189
A_52_P201551	NAV1	6.84797	256.41	37.4432
A_51_P338878	P2RY12	14.9849	561.057	37.4415
A_55_P1971889	F3	3.7846	141.307	37.3373
A_51_P217336	SCAMP1	76.815	2834.91	36.9056
A_55_P2063316	MGLL	31.5259	1157.63	36.7201
A_55_P2036180	MCF2L	15.6258	564.097	36.1003
A_52_P8324	TMEM178	6.4392	231.417	35.9387
A_51_P279552	CAV2	3.79207	136.173	35.9101
A_52_P586004	HK3	74.7431	2664.5	35.6488
A_55_P2153621	AHNAK	47.9858	1698.54	35.3967
A_51_P249286	RGS16	148.487	5213.33	35.1096
A_55_P2160296	OLFM1	3.7574	131.77	35.0695
A_51_P128397	NR4A3	5.9313	207.61	35.0024
A_55_P2064962	PDPN	3.32897	115.293	34.6334
A_55_P1971951	CD86	65.5376	2264.74	34.5563
A_55_P1992834	SOCS2	63.6082	2164.65	34.0311
A_55_P1983508	NR4A2	42.6967	1451.96	34.0063
A_51_P242930	LAT2	49.0498	1631.83	33.2688
A_55_P2106039	MAP3K6	17.5676	573.127	32.624
A_55_P2151546	ADARB1	27.3653	892.49	32.6139
A_51_P514405	SLC2A5	3.4883	113.52	32.5431
A_55_P2082679	APH1B	8.32907	270.513	32.4782
A_51_P364485	TNFAIP2	209.492	6694.06	31.9538
A_55_P1959748	ASNS	328.577	10107	30.76
A_55_P2070869	LCN2	58.2043	1782.62	30.6269
A_55_P1965975	KYNU	3.67357	112.327	30.577
A_51_P247249	ALOX5	8.80067	268.54	30.5136
A_55_P1992838	SOCS2	58.6357	1773.15	30.2402
A_55_P2023818	CYSLTR1	72.5018	2179.32	30.0588
A_55_P2114863	MGLL	19.3622	575.557	29.7258
A_55_P1978424	BCL2A1D	1923.1	56816.5	29.5442
A_51_P251209	CACNA1D	6.6596	195.943	29.4227
A_52_P299771	BCL2A1C	132.875	3892.17	29.292
A_55_P2027278	GAS2L1	95.504	2781.31	29.1225
A_51_P352968	MARCKS	309.454	8981.66	29.0242
A_66_P134488	LIF	17.481	501.227	28.6727
A_51_P430766	IL10	16.3538	468.347	28.6383
A_66_P101835	CD38	84.7944	2419.01	28.528
A_51_P483280	PRNP	111.217	3156.06	28.3775
A_55_P2070686	WDFY1	544.087	15230.1	27.992
A_55_P2172396	A530064D06RIK	5.85973	162.67	27.7606
A_52_P552194	IL13RA1	5.69943	158.18	27.7536
A_51_P350666	PELI2	6.48973	179.05	27.5897
A_51_P284665	PLCB1	4.1286	113.53	27.4984
A_55_P2098697	TNFAIP2	139.87	3845.36	27.4923
A_51_P507242	FOSL2	7.00733	192.403	27.4574
A_55_P2062418	ATP6V0A1	152.565	4186.92	27.4436
A_52_P494622	NR4A2	154.193	4224.43	27.3971
A_55_P2102540	OLFML3	7.34517	198.53	27.0287
A_52_P3845	RNF217	3.908	105.07	26.8859
A_55_P2024803	MMP12	6.67133	178.757	26.7947
A_55_P2024463	TBKBP1	8.5741	229.64	26.783
A_52_P336958	9430020K01RIK	18.3028	489.817	26.7619
A_55_P2084611	B4GALT6	6.4562	171.3	26.5326
A_52_P77245	SNX8	141.142	3726.43	26.4021
A_51_P314285	TMEM86A	131.037	3459.31	26.3996
A_51_P484998	HGF	4.9056	128.887	26.2734
A_55_P2179939	DMXL2	4.27057	112.1	26.2494
A_66_P139785	PPAP2B	9.3037	241.703	25.9793
A_66_P116372	SOAT2	80.0988	2049.02	25.5812
A_51_P393426	PROS1	24.0033	607.9	25.3257
A_55_P2068459	HSPA1A	55.0687	1383.29	25.1193
A_51_P323521	SNX21	20.6103	515.03	24.9889
A_55_P2004526	KLRA8	9.3047	232.36	24.9723
A_55_P2156855	CAR13	5.70833	142.323	24.9326
A_55_P2025760	ADAM9	264.27	6565.43	24.8437
A_55_P2011862	MYBPC3	5.19687	129.067	24.8355
A_55_P2042612	C1S	6.0223	149.467	24.8189
A_55_P2169669	CSF1	22.1747	540.197	24.3609
A_51_P191782	OLFML3	49.6338	1208.85	24.3554
A_55_P1982249	PHACTR2	22.6378	551.14	24.346
A_52_P552879	EFCAB4A	10.3423	250.123	24.1846
A_55_P2068096	RAP1GAP	7.47887	180.38	24.1186
A_51_P489522	CTLA2B	619.411	14849.7	23.974
A_51_P195506	CSF1	87.2692	2075.69	23.7849
A_55_P2004527	KLRA8	12.7847	302	23.6219
A_55_P1968433	AGPAT9	67.0868	1566.74	23.3539
A_55_P1988368	UPP1	31.2094	726.573	23.2806
A_55_P2166488	CD44	27.7625	638.97	23.0156
A_51_P462192	OLR1	13.441	307.683	22.8915
A_55_P2024461	TBKBP1	154.937	3544.79	22.879
A_52_P592909	DGAT2	62.6577	1428.8	22.8033
A_55_P2037982	AGAP1	7.88907	178.82	22.6668
A_51_P321341	SULT1A1	39.5771	875.003	22.1088
A_52_P511821	WDFY1	33.5763	734.21	21.8669
A_55_P2162782	AHNAK	43.0979	931.173	21.606
A_52_P118560	KYNU	5.47983	117.387	21.4216
A_55_P1955656	CTLA2A	1577.68	33666.6	21.3394
A_66_P124724	RNF19B	63.1991	1336.65	21.1498
A_55_P1977038	CXCL9	38.887	820.343	21.0956
A_51_P472249	SLC7A7	135.372	2855.35	21.0926
A_52_P481686	WTIP	9.49133	199.567	21.0262
A_55_P2016105	ERRFI1	210.126	4405.4	20.9655
A_55_P2063312	MGLL	10.2021	213.13	20.8909
A_55_P1976204	CDKN1A	11.2354	231.763	20.628
A_51_P229676	PLSCR1	216.211	4419.27	20.4397
A_51_P100298	STX3	5.28463	106.947	20.2373
A_51_P380005	GALNT3	12.8767	259.717	20.1695
A_65_P19780	KLF9	104.629	2107.64	20.1439
A_51_P465292	HNMT	7.4609	149.897	20.091
A_55_P2005475	SULT1A1	41.6911	829.24	19.8901
A_51_P282508	RHOC	259.358	5117.01	19.7295
A_51_P198645	PARVB	6.24173	121.237	19.4236
A_55_P1962918	MNDA	287.878	5587.44	19.4091
A_51_P361220	FZD4	6.9176	132.6	19.1685
A_55_P2088995	PLSCR1	228.195	4360.58	19.109
A_55_P2111264	LHX9	11.396	217.29	19.0673
A_51_P170807	MAP3K6	34.1023	648.417	19.0139
A_55_P2150179	GM5077	9.45063	178.87	18.9268
A_51_P246317	MT2	1776.61	33372.8	18.7846
A_55_P2016462	CXCL10	443.945	8193.94	18.4571
A_55_P2165869	CEBPB	2162.15	39892	18.4501
A_55_P2144556	FLRT3	27.9591	515.553	18.4396
A_51_P381558	RASA4	216.745	3994.84	18.4311
A_55_P2078300	FNDC7	22.4337	409.933	18.2731
A_51_P291361	OSM	303.76	5534.66	18.2205
A_66_P121976	SLC4A11	18.6956	337.633	18.0595
A_55_P2084980	DCAF12L2	719.654	12551	17.4403
A_51_P246924	TPPP3	17.3497	302.137	17.4145
A_52_P640296	FMNL2	10.3139	178.437	17.3006
A_52_P409578	RASSF4	8.88563	153.597	17.286
A_55_P2023692	NEURL1A	23.9537	413.677	17.2699
A_55_P2029498	OSBPL1A	18.5821	320.483	17.2469
A_55_P2106975	CLCN5	20.3239	349.087	17.1761
A_66_P108059	TTC39C	112.781	1936.13	17.1673
A_51_P245989	CCR2	171.4	2927.62	17.0807
A_52_P42245	KLRB1A	14.771	247.927	16.7847
A_51_P256665	PON3	178.876	2993.91	16.7374
A_52_P682745	DOCK4	32.2759	536.917	16.6352
A_51_P398723	FLT1	245.298	4054.21	16.5277
A_52_P588881	IQGAP3	29.8969	492.313	16.467
A_52_P1391	H2-DMB2	7.21343	118.707	16.4563
A_51_P107020	KIF5A	17.792	290.597	16.333
A_51_P341736	MMP2	13.2325	215.563	16.2905
A_55_P1979092	NAIP1	7.99047	129.817	16.2464
A_55_P2105858	ATF5	1147.45	18582.8	16.1949
A_55_P2049572	PLD2	207.597	3347.45	16.1247
A_55_P1960237	SLC2A6	11.0114	177.42	16.1124
A_66_P103398	OGFRL1	46.4275	746.6	16.081
A_51_P242201	NAAA	527.246	8464.45	16.0541
A_55_P2294184	TMEM2	62.7313	1004	16.0048
A_55_P2031871	PLEKHH3	20.7478	330.923	15.9498
A_51_P155313	GSTO1	766.854	12178	15.8804
A_55_P2048418	MDFIC	501.684	7909.74	15.7664
A_55_P1962429	MAF	30.2468	475.48	15.72
A_51_P330428	EIF4EBP1	639.606	10043.8	15.7032
A_51_P132978	IDH1	29.5215	461.977	15.6488
A_55_P2178578	TMPRSS4	13.6404	212.287	15.5631
A_55_P2180301	CLCN5	23.6419	367.453	15.5425
A_55_P2128597	NR1H3	79.7617	1219.74	15.2924
A_52_P354823	IRF8	860.308	13062.8	15.1839
A_52_P516091	PLA2G15	219.746	3331.04	15.1586
A_51_P230439	PPFIBP2	28.0274	423.78	15.1202
A_55_P2197638	1110046J04RIK	8.04817	121.6	15.109
A_52_P215106	PIK3R6	260.781	3905.94	14.9779
A_51_P148060	PTGFRN	25.1254	375.917	14.9616
A_66_P139546	IGFBP6	37.8376	565.607	14.9483
A_52_P638459	CCL5	3654.81	54340.2	14.8681
A_55_P2125376	CACNA1D	8.81093	130.187	14.7756
A_55_P2039225	RAP1GAP	21.3931	316.087	14.7752
A_51_P260683	RGS1	2278.99	33636.1	14.7592
A_55_P2037121	TMEM106A	39.2168	576.82	14.7085
A_51_P517695	LY6F	181.768	2672	14.7
A_51_P470715	CISH	1219.18	17883.7	14.6686
A_52_P476029	8430427H17RIK	42.6329	625.197	14.6647
A_52_P375312	AMICA1	773.197	11294	14.6069
A_55_P2109445	IRF4	260.671	3800.1	14.5781
A_55_P2159710	ACVR1	80.0867	1164.93	14.5459
A_55_P2122604	CBR2	10.9195	157.91	14.4612
A_55_P2120946	MEFV	17.9677	256.973	14.302
A_55_P1981155	PHLDB1	160.268	2282.87	14.2441
A_51_P405167	MAF	562.244	7963.35	14.1635
A_66_P120249	NR1H3	137.4	1944	14.1484
A_55_P2100586	CASS4	19.5005	274.813	14.0926
A_52_P137765	LMNA	437.002	6143.26	14.0577
A_52_P410765	SEMA7A	134.799	1893.81	14.0491
A_55_P2005730	TRPM2	8.4258	117.803	13.9813
A_55_P1961099	ATG4C	23.018	321.46	13.9656
A_55_P1955279	SPECC1	54.6445	762.77	13.9588
A_52_P68893	IFNG	964.312	13355.5	13.8498
A_55_P2061170	TBC1D2	57.2061	792.207	13.8483
A_66_P125948	CASS4	40.2014	553.327	13.7639
A_52_P599264	MDFIC	400.362	5490.15	13.713
A_51_P505823	ENDOD1	311.204	4249.7	13.6557
A_55_P2020378	EHD4	67.355	909.57	13.5041
A_55_P2431118	ITSN1	134.937	1803.29	13.3639
A_55_P2122618	ASB11	16.006	211.063	13.1865
A_55_P2046802	MLKL	53.0351	699.117	13.1822
A_51_P355753	HIC1	145.18	1909.46	13.1524
A_55_P2012989	SLAMF7	37.5207	490.517	13.0732
A_55_P2166486	CD44	21.9143	284.917	13.0014
A_55_P2007001	CTNNBIP1	77.5327	1003.76	12.9463
A_52_P232580	DYRK3	49.5185	638.857	12.9014
A_55_P2089253	ATG4C	45.0717	575.533	12.7693
A_52_P75465	GDPD1	49.8239	635.293	12.7508
A_55_P2141699	RNF149	1214.77	15442.4	12.7122
A_55_P2038882	NIACR1	16.5953	210.82	12.7036
A_51_P445841	DEPTOR	20.1028	249.223	12.3975
A_55_P2100928	PTGDS	24.0234	290.603	12.0967
A_51_P279437	MFSD2A	44.1137	532.12	12.0625
A_55_P2183597	TBC1D2	100.215	1202.8	12.0023
A_51_P257419	LHX2	10.2447	122.46	11.9535
A_55_P2104975	SERPINA3F	119.362	1399.9	11.7282
A_51_P152404	IKBIP	18.1956	212.167	11.6603
A_55_P1974650	NPDC1	26.4867	307.423	11.6067
A_55_P2115955	RAET1E	14.1264	162.747	11.5207
A_55_P2142226	SERPINA3F	124.097	1408.78	11.3522
A_55_P2029687	HMOX1	60.7001	687.05	11.3188
A_55_P2164724	GNAQ	85.0138	958.987	11.2804
A_55_P2068607	RNF19B	2289.34	25810.3	11.2741
A_55_P1994586	ITSN1	18.739	211.22	11.2717
A_55_P1960197	P2RY14	145.941	1644.15	11.2659
A_55_P2042046	5430427O19RIK	23.7824	266.717	11.2149
A_55_P2350617	SLC37A2	48.206	538.443	11.1696
A_51_P160439	CRYBG3	89.4883	992.143	11.0868
A_55_P1988384	SLC7A3	88.8939	984.06	11.0701
A_51_P294807	STOM	75.5132	835.447	11.0636
A_55_P2006525	ADAMTSL4	156.679	1729.1	11.036
A_55_P2170813	PKIG	522.716	5742.68	10.9862
A_66_P123635	CSF2RB	102.094	1107.11	10.844
A_55_P2086825	RGL3	20.6676	223.317	10.8052
A_51_P234956	XCL1	24.021	259.44	10.8005
A_51_P166244	OSBPL1A	58.1824	627.76	10.7895
A_55_P2002968	CORO2A	157.55	1689.66	10.7246
A_55_P2125351	SEMA6D	740.814	7940.98	10.7193
A_52_P116120	CORO2A	34.667	367.827	10.6103
A_51_P455807	EHD4	631.125	6641.48	10.5232
A_55_P2166501	CD44	525.05	5513.14	10.5002
A_55_P2004016	CRISPLD2	105.357	1104.16	10.4802
A_52_P263095	AHNAK	2155.39	22540.8	10.4579
A_66_P111562	CCND1	29.8172	310.33	10.4078
A_55_P2093614	DENND4A	118.967	1236.07	10.3901
A_55_P2379599	ASPH	12.0318	124.837	10.3756
A_52_P306351	ASPH	28.4399	294.983	10.3722
A_55_P2013336	MELK	74.9392	771.383	10.2935
A_51_P225793	PRR5L	131.774	1354.35	10.2779
A_52_P577384	IL18BP	374.44	3828.74	10.2252
A_66_P121086	MAP3K8	161.024	1635.3	10.1556
A_55_P2060991	BC005764	73.444	744.703	10.1397
A_51_P181319	DCXR	61.7355	623.06	10.0924
A_55_P2102693	ACVR1	22.5574	226.913	10.0594
A_52_P195839	CTSC	1054.23	10602.6	10.0572
A_65_P03364	DENND4A	63.6314	633.23	9.95153
A_51_P161890	FCGRT	153.493	1522.01	9.91583
A_52_P799815	TMEM171	14.9678	147.633	9.86337
A_51_P254656	HDC	138.055	1360.77	9.85668
A_55_P2102126	LAMP2	328.368	3220.9	9.8088
A_55_P1961210	TRP53INP2	266.266	2599.88	9.7642
A_55_P1960916	EGLN3	97.9998	952.68	9.72125
A_55_P2072005	CTSC	38.6648	373.167	9.65134
A_55_P1998947	TRIM16	13.4903	130.003	9.63678
A_51_P286496	IL2RB	1190.29	11433.4	9.60556
A_55_P1998374	PPFIBP1	71.7894	687.603	9.57807
A_51_P240453	NUSAP1	195.677	1871.63	9.56487
A_51_P329928	PHLDA3	86.9762	827.59	9.51514
A_55_P2151822	PLXND1	1332.17	12587.8	9.44907
A_52_P483280	LAMP2	993.563	9373.08	9.4338
A_55_P2016459	CXCL10	30.0008	282.35	9.41141
A_51_P196844	OSBPL3	147.496	1385.83	9.39573
A_55_P1971963	TMEM176B	1541.42	14478.3	9.39284
A_55_P2017914	CSF1	54.1457	507.13	9.36602
A_55_P2129685	PKIG	15.2428	142.737	9.36418
A_55_P2111790	GEM	241.869	2263.54	9.35854
A_51_P208240	TNFSF14	270.031	2525.27	9.35177
A_52_P108845	CLIP3	13.892	129.26	9.30461
A_52_P387009	EGLN3	167.681	1551.22	9.25102
A_55_P2077628	DCXR	44.1311	408.143	9.24842
A_51_P326191	SERPINA3G	1639.31	15152.3	9.24309
A_51_P513568	STX11	124.319	1145.55	9.21458
A_51_P476601	LY96	142.446	1307.65	9.17996
A_51_P312121	XDH	339.447	3088.13	9.09752
A_55_P2094626	RALGPS1	1874.87	17050.8	9.09442
A_55_P2018417	OSBPL3	208.524	1877.25	9.00256
A_52_P497534	WIPI1	25.7146	230.523	8.96468
A_55_P2034998	TJP1	11.7173	104.9	8.9526
A_52_P1197913	GADD45B	1298.92	11609.7	8.93794
A_52_P574668	NT5E	360.081	3210.58	8.91627
A_55_P1985360	MAN1C1	49.2485	433.883	8.81009
A_55_P1996271	TLR8	11.8119	103.947	8.80016
A_55_P2122020	KLF4	1363.43	11905.2	8.73175
A_52_P633410	GABARAPL1	1563.39	13641.6	8.72564
A_52_P219230	LAIR1	18.8714	162.86	8.62999
A_51_P369200	TPX2	144.184	1233.74	8.55676
A_55_P1965200	FBXL5	19.9227	169.527	8.50921
A_55_P2089223	AK4	35.0941	297.503	8.47731
A_55_P1971962	TMEM176B	120.037	1016.72	8.47003
A_51_P432199	SAP30	112.509	949.103	8.43583
A_55_P2180491	RRBP1	365.058	3077.09	8.42905
A_52_P533280	PRM1	26.1623	219.927	8.40625
A_55_P2062190	GSTM1	92.637	773.483	8.34962
A_55_P2054062	CHST2	45.7494	381.41	8.33694
A_52_P608322	MAFF	259.837	2144.57	8.25352
A_55_P2008437	CDKN2A	22.2109	183.103	8.24384
A_51_P140321	MOCOS	103.84	852.847	8.2131
A_55_P2072631	PRR5L	22.6035	185.167	8.19195
A_51_P385099	TNF	805.318	6543.56	8.12544
A_55_P2073377	MKI67	1461.98	11855.9	8.10947
A_51_P513530	SPAG5	117.873	955.437	8.10566
A_55_P1969481	HIVEP3	21.6838	175.54	8.09546
A_52_P585124	CXCR4	693.167	5595.83	8.07284
A_51_P122582	DAGLB	219.163	1763.85	8.04813
A_51_P451151	UBE2C	360.793	2897.01	8.02957
A_51_P481920	CCNA2	324.539	2604.87	8.02636
A_55_P2042156	AATK	62.59	498.437	7.96352
A_51_P235984	IL10RA	722.368	5714.98	7.91146
A_55_P1966774	SERPINA3I	18.8153	148.793	7.90809
A_51_P282837	ST14	64.212	506.577	7.88912
A_55_P2083988	LMO2	262.053	2063.38	7.87392
A_55_P2110615	SLC37A2	21.8152	171.397	7.85677
A_51_P195958	PHLDA1	1018.19	7994.67	7.85186
A_52_P337220	MGAT4B	47.8141	375.273	7.84859
A_52_P655136	NLRC4	13.7955	107.847	7.81751
A_51_P315904	GADD45G	2430.93	18750.3	7.71324
A_51_P254805	KIF4	39.9516	306.607	7.67446
A_52_P517098	IL18RAP	51.0904	391.193	7.65689
A_55_P2179027	GEM	46.7409	354.563	7.58572
A_55_P2021981	CTSW	1075.54	8149.62	7.57722
A_51_P114910	CSTB	2780.25	20971.9	7.54318
A_52_P131458	TTC39B	181.751	1362.95	7.49901
A_51_P125135	CDCA5	325.781	2441.05	7.49293
A_55_P1999213	TDRD7	285.102	2121.15	7.43995
A_51_P501364	TBX21	297.923	2212.98	7.42801
A_52_P357133	SELM	119.812	889.77	7.42636
A_52_P679101	TJP2	197.168	1444.41	7.32579
A_51_P253803	MKI67	2006.05	14691.5	7.32357
A_51_P256066	TIAM2	28.4343	206.857	7.2749
A_55_P1991016	BASP1	130.767	950.243	7.26669
A_55_P2052563	ID1	115.509	838.033	7.25515
A_51_P384629	CTSD	15488.5	112363	7.2546
A_55_P2042743	GLRP1	43.6568	316.21	7.24309
A_55_P1983769	BIRC5	141.957	1027.55	7.23849
A_55_P2024888	CTSS	23449.7	169635	7.23398
A_52_P658437	ESPL1	67.6245	489.173	7.23367
A_55_P2018929	SPNS2	42.3228	302.927	7.15752
A_51_P120093	SNX10	273.227	1934.62	7.08061
A_52_P472319	PLXND1	120.763	854.44	7.07534
A_55_P2056496	TK1	392.409	2773.39	7.06762
A_52_P359621	LUZP1	161.695	1139.52	7.04738
A_51_P105380	2010005H15RIK	19.792	138.897	7.01782
A_55_P2045891	CPEB2	52.0326	364.84	7.01176
A_52_P515094	TMEM176A	215.576	1507.44	6.99261
A_52_P16877	TMCC3	47.0548	328.147	6.97371
A_55_P1991214	LAIR1	413.879	2882.31	6.96415
A_55_P2030383	FRMD4A	202.661	1410.13	6.95806
A_55_P1966432	GSTM1	43.9604	302.687	6.88543
A_55_P1970474	TMEM67	26.2509	180.13	6.86185
A_55_P1996941	UBE2C	317.647	2178.36	6.8578
A_55_P1974542	GXYLT2	1935.86	13271.9	6.85581
A_51_P189746	PIM3	741.922	5085.99	6.85516
A_66_P107038	PRCP	1468.44	10057.8	6.84929
A_51_P375201	PLK3	1873.18	12825.6	6.847
A_55_P1974961	PLEKHG3	7592.38	51422.1	6.77286
A_55_P2116978	NEB	24.8838	168.5	6.77148
A_51_P417854	RAB20	156.275	1057.96	6.76986
A_55_P2076048	NUF2	57.5376	386.917	6.72459
A_66_P110343	SNX10	113.789	762.863	6.70417
A_55_P2039416	SGK1	4310.09	28756.7	6.67194
A_52_P231075	FCRLS	33.3665	219.043	6.56477
A_55_P2077048	ITIH5	46.3815	304.087	6.5562
A_51_P333274	GZMB	261.129	1709.32	6.54589
A_51_P271503	IL1R1	63.5855	415.08	6.5279
A_51_P155142	CDCA8	856.672	5591.9	6.52747
A_55_P2038139	PTPRJ	20.9778	136.83	6.52261
A_55_P2054491	SLC31A2	124.746	812.133	6.51031
A_55_P1983768	BIRC5	284.823	1852.78	6.50502
A_55_P2107542	PDE4B	192.708	1253.3	6.50365
A_51_P111164	RND1	79.456	511.74	6.44054
A_55_P2011286	HOPX	382.979	2462.26	6.42923
A_52_P518808	MMD	931.842	5905	6.33691
A_55_P2149363	6430548M08RIK	22.8591	144.517	6.32205
A_55_P2097161	IFITM7	7977.86	50331.6	6.30891
A_51_P269084	CHCHD10	4953.44	31249	6.30856
A_55_P2011727	NEURL1B	8822.14	55649.4	6.30793
A_52_P418644	PLP2	963.835	6064.81	6.29237
A_55_P2113051	FOSB	3285.65	20577.8	6.26294
A_55_P2164534	DTL	105.92	662.737	6.25697
A_55_P2099560	APOBEC1	1139.55	7105.8	6.2356
A_51_P105709	TRIP13	180.012	1120.29	6.22342
A_51_P204402	SHCBP1	161.139	1001.45	6.21479
A_55_P2090194	PLP2	5194.47	32206.2	6.2001
A_51_P257550	MARCKSL1	227.894	1406.77	6.17292
A_55_P1984168	CASP4	1211.97	7409.07	6.11324
A_51_P193146	MS4A6C	900.935	5496.74	6.10115
A_55_P1983773	BIRC5	2205.08	13426	6.08868
A_52_P329451	MBP	39.4415	239.977	6.08436
A_55_P1994608	ITSN1	81.112	493.437	6.0834
A_55_P2091461	CASP4	1574.1	9560.1	6.07339
A_55_P1986123	SCCPDH	85.2619	514.817	6.03806
A_51_P241861	TCIRG1	1261.29	7600.37	6.02587
A_51_P230098	PBK	70.1379	422.083	6.01791
A_51_P104608	RNASE6	30.1633	181.343	6.01206
A_52_P512575	HOPX	353.087	2121.59	6.00868
A_55_P2127303	SPSB2	372.791	2231.5	5.98594
A_66_P135185	ETV1	88.8783	525.2	5.9092
A_55_P2098076	TRIM25	8260.95	48664.9	5.89095
A_66_P104422	CKAP4	58.278	341.95	5.86757
A_52_P28651	PVRL1	31.556	183.563	5.81706
A_55_P1966372	SREK1	8834.37	51218.3	5.79762
A_55_P2060707	IL15RA	3011.98	17456.7	5.79574
A_55_P2000487	SREBF2	156.79	901.09	5.74713
A_55_P2028243	DNAJC19	944.425	5427.24	5.74661
A_55_P2143311	PDXK	210.36	1206.92	5.73739
A_55_P2016618	NEURL1A	78.1584	448.093	5.73314
A_51_P387235	NAMPT	932.133	5306.59	5.69295
A_55_P2170681	CDCA8	111.329	631.527	5.6726
A_52_P628067	CDCA3	573.551	3229.5	5.63071
A_55_P2048937	KIF5C	62.2393	349.85	5.62105
A_51_P390967	SLC43A3	241.32	1340.57	5.55515
A_55_P1973941	SLC7A5	361.047	1996.45	5.52961
A_55_P2028570	SGSH	16710.6	92206	5.51781
A_55_P2059432	CRABP2	504.765	2784.97	5.51736
A_55_P2116973	NEB	82.6249	455.553	5.51351
A_55_P2022074	KLF10	695.739	3830.29	5.50535
A_51_P325856	1810033B17RIK	609.951	3352.22	5.49588
A_55_P2058962	MCM10	205.568	1127.33	5.484
A_55_P1970033	PER1	3990.21	21849.9	5.47588
A_55_P1979684	RHOC	279.007	1525.13	5.46626
A_51_P164014	CENPE	669.332	3657.89	5.46499
A_55_P2472735	A530032D15RIK	83.9695	457.537	5.44885
A_51_P124748	TGFB3	115.413	626.85	5.43138
A_52_P30989	CDKN3	67.001	363.497	5.42525
A_55_P1999633	CIT	26.2261	141.823	5.40771
A_55_P2004511	CD300LF	1771.37	9573.03	5.40432
A_51_P130757	ACER3	130.897	707.287	5.40336
A_55_P2127702	RACGAP1	537.645	2904.27	5.40183
A_55_P2109122	HIST1H2BC	1419.54	7634.17	5.37793
A_52_P15008	MAPKAPK2	999.623	5372.58	5.37461
A_52_P330214	FANCA	286.255	1531.77	5.35105
A_55_P2052799	CASK	129.844	692.73	5.33511
A_55_P2087622	IL4I1	197.279	1050.58	5.32537
A_55_P1983558	TMED1	243.975	1297.75	5.3192
A_52_P27020	SGOL2	24.8694	131.333	5.28092
A_51_P457528	CCNB2	843.059	4441.54	5.26836
A_51_P127681	CLIC4	1981.92	10441.5	5.26836
A_51_P406020	ABHD4	1402.05	7362.26	5.25106
A_51_P224983	CLN8	632.809	3320.14	5.24667
A_55_P2093286	APOD	157.794	827.353	5.24324
A_55_P2115458	POT1A	1310.5	6860.33	5.2349
A_51_P279062	TREML1	46.9906	245.473	5.22388
A_55_P2028259	RHBDF2	460.335	2402.56	5.21916
A_52_P80944	ZFP36	1503.81	7841.54	5.21444
A_55_P2061620	CHST1	386.48	2009.94	5.20063
A_51_P367060	IFRD1	4253.84	21788.6	5.12211
A_52_P460957	CREM	227.908	1162.43	5.10045
A_55_P1988083	PRC1	462.362	2356.94	5.0976
A_55_P2004801	TACC3	1095.18	5570.28	5.08618
A_55_P2055123	FRRS1	144.073	725.133	5.03308
A_51_P473734	H2-DMA	1329.46	6656.31	5.00678
A_55_P2027012	SERPINB8	5053.83	25275.8	5.00131
A_55_P2019483	NDRG4	24.9071	123.37	4.9532
A_65_P13209	CTSD	1728.86	8557.3	4.94966
A_55_P2005853	NACC2	278.751	1376.5	4.93811
A_55_P2043987	LUZP1	429.596	2119.09	4.93276
A_52_P652316	MAPRE2	356.832	1752.53	4.91135
A_52_P637172	PYROXD2	58.6619	286.16	4.87812
A_55_P2183010	P2RX7	299.45	1453.69	4.85452
A_55_P2081865	SLC2A8	865.101	4187.57	4.84056
A_55_P2064043	CD44	1028.57	4971.64	4.83356
A_52_P362917	PFKFB3	42.4062	203.403	4.79655
A_55_P2109857	RGS2	10595	50790.4	4.79381
A_51_P200083	GRINA	1636.52	7841.42	4.79151
A_52_P164136	ARRDC3	222.702	1062.94	4.77294
A_51_P416137	SLC31A2	435.48	2067.58	4.74781
A_55_P2027152	SSH1	74.478	351.92	4.72516
A_51_P239654	NR4A1	13466.7	62896.7	4.67053
A_55_P1976898	PNP2	45.4755	212.33	4.6691
A_51_P359636	LGALS3BP	7241.83	33422	4.61513
A_55_P2045741	FYB	296.792	1368.43	4.61074
A_55_P2015585	ZCCHC24	521.759	2403.67	4.60685
A_55_P2056493	TK1	106.61	487.53	4.57302
A_55_P2028655	SLC31A1	403.014	1839.5	4.56436
A_55_P1979929	PRCP	38.1298	173.17	4.5416
A_51_P184353	NR2F6	399.034	1803.32	4.51921
A_55_P2002884	ZCCHC24	484.236	2178.26	4.49834
A_55_P2061495	CKS1B	1339.26	6021.7	4.4963
A_55_P2042823	SH3BP2	817.362	3661.08	4.47914
A_55_P2095271	PKN3	58.9993	263.943	4.47367
A_51_P210395	GLRX	615.488	2748.6	4.46573
A_55_P1965194	FBXL5	888.793	3952.13	4.44663
A_51_P242166	LAP3	1176.54	5198.42	4.41838
A_51_P423976	CREM	140.009	618.297	4.41611
A_55_P1967133	PPP1R3B	4693.28	20608.1	4.39098
A_51_P114634	AMZ1	198.077	869.613	4.39028
A_55_P2113524	WHSC1	45.7724	200.86	4.38824
A_55_P1991985	PTPRS	1596.12	7000.09	4.38569
A_55_P1979973	NUAK2	322.45	1403.89	4.35383
A_55_P1988043	SSH1	74.9607	326.08	4.35001
A_51_P298190	SBF2	67.9756	295.587	4.34843
A_55_P2029503	OSBPL1A	31.9135	138.163	4.32931
A_51_P227004	CKS1B	1389.81	5965.93	4.29264
A_51_P371174	BAG3	537.767	2297.14	4.27162
A_51_P345663	RRBP1	1663.54	7102.69	4.26964
A_51_P282760	PER2	31.5538	134.543	4.26393
A_51_P220723	B230118H07RIK	663.733	2817	4.24418
A_52_P332105	DDHD1	112.181	475.493	4.23861
A_55_P1965050	CKS2	174.712	737.48	4.22113
A_55_P2011887	KIF13A	194.125	815.52	4.201
A_55_P1973259	GAMT	107.435	450.597	4.19414
A_51_P430900	DUSP1	5693.59	23845.3	4.1881
A_51_P136355	GNG11	238.233	992.26	4.16509
A_51_P496432	ACSL1	703.894	2927.17	4.15853
A_55_P1954021	SCARB1	278.775	1158.64	4.15619
A_52_P366525	COQ10B	227.201	941.903	4.14568
A_51_P463452	ACSL1	82.8017	343.21	4.14496
A_51_P372172	PLOD3	528.546	2185.65	4.1352
A_65_P12392	TIMP2	1230.14	5080.01	4.12961
A_55_P2079425	SPRED1	116.144	477.63	4.1124
A_52_P496924	MGAT4A	198.452	813.537	4.09942
A_51_P230987	PI4K2B	73.0543	299.36	4.09777
A_51_P114297	KIFC3	33.6641	137.58	4.08684
A_52_P420216	N4BP1	91.9173	375.287	4.08287
A_51_P338443	ANGPTL4	336.363	1372.65	4.08086
A_55_P2075298	ATP8A1	474.511	1930.59	4.06859
A_55_P2230913	ETV6	465.543	1893.75	4.06782
A_51_P502614	DUSP6	4180.62	16978.5	4.06123
A_55_P2174067	CERK	722.465	2933.46	4.06035
A_51_P487718	E2F3	30.1352	122.123	4.05252
A_51_P487999	SGOL1	231.998	935.517	4.03244
A_55_P2135980	MS4A4C	28316.5	113602	4.01186
A_55_P2176240	PDXK	213.227	854.593	4.0079
A_66_P110633	APOL9B	137.184	549.517	4.0057
A_55_P1957378	UNC119	1820.12	7239.32	3.9774
A_55_P1959496	SBNO2	221.617	880.927	3.97499
A_55_P2137211	TGFBR1	45.4331	180.587	3.97478
A_55_P2056654	KIF22	806.107	3203.97	3.97462
A_51_P133137	KIF20A	279.52	1108.55	3.96592
A_52_P589169	2010111I01RIK	529.047	2096.2	3.96222
A_55_P1969341	BRIP1	26.5074	104.527	3.94331
A_51_P435321	AP1S2	190.903	752.53	3.94195
A_55_P2128672	IKBIP	66.9491	263.867	3.9413
A_55_P2039684	GPR34	171.261	674.103	3.93613
A_55_P2083694	ADAM33	68.1383	268.133	3.93513
A_55_P1996946	CDC20	1164.99	4576.95	3.92875
A_55_P2113523	WHSC1	61.7156	239.857	3.88648
A_52_P81101	IPMK	34.2592	132.977	3.88148
A_55_P1998892	SMOX	886.08	3433.01	3.87437
A_55_P2029905	PTPRS	36.1838	139.833	3.86453
A_51_P291501	CCNO	83.8731	324.12	3.86441
A_51_P234539	NFXL1	46.2747	178.597	3.85949
A_52_P420466	HIST1H2AB	3975.89	15338.1	3.85778
A_55_P1953866	SEMA4C	24340.2	93884.3	3.85717
A_51_P285736	PDCD1	423.845	1634.3	3.85589
A_55_P2386236	CEACAM2	44.9349	172.18	3.83177
A_55_P1965728	ABCA17	89.818	342.89	3.81761
A_55_P2115607	IKBIP	83.2112	316.45	3.80297
A_55_P2179413	LGALS3BP	4759.08	18028.9	3.78832
A_55_P2027022	PRDM1	329.203	1244.15	3.77928
A_66_P116632	MAFG	2437.12	9177.51	3.76572
A_55_P2177023	MAFG	543.928	2045.03	3.75973
A_55_P1952379	FKBP5	3414.71	12823.4	3.75533
A_52_P118461	IPMK	406.621	1526.71	3.75462
A_55_P1975560	IFI204	4671.93	17510.1	3.74794
A_51_P280446	SDF2L1	581.947	2178.41	3.74331
A_55_P2133726	SUSD3	32.094	119.71	3.72998
A_55_P2079430	SPRED1	133.112	494	3.71117
A_55_P1975874	BCL2L15	69.0325	255.657	3.70343
A_55_P1994603	ITSN1	30076.5	111087	3.69347
A_55_P2025490	TNFRSF18	6501.84	23977.3	3.68777
A_55_P2153620	AHNAK	956.132	3525.21	3.68695
A_52_P378968	RGS2	55.7499	203.967	3.6586
A_52_P117576	CASP3	88.1179	321.353	3.64686
A_55_P2113081	TMEM132A	70.5601	257.263	3.64602
A_55_P2033445	TNFRSF1B	429.011	1557.47	3.63037
A_55_P1983959	FTL1	11514.4	41785.4	3.62895
A_55_P1964108	B230118H07RIK	181.616	651.343	3.58637
A_51_P337089	GINS1	226.411	810.603	3.58023
A_55_P2066792	SP110	41654.9	149015	3.57737
A_52_P360112	CLIP2	45.9729	163.703	3.56086
A_52_P198727	1810043G02RIK	220.353	784.2	3.55883
A_55_P1991505	GAMT	107.078	380.543	3.55389
A_52_P393314	P2RX7	2015.36	7158.06	3.55175
A_51_P200517	RASGEF1A	74.7571	265.2	3.54749
A_51_P184969	RILPL1	48.2035	170.617	3.53951
A_66_P138137	PNP	2984.4	10560.4	3.53852
A_51_P303749	DEPDC1B	168.759	596.567	3.53503
A_55_P2048650	DENND4A	49843.3	174572	3.50241
A_52_P658122	ETS2	2800.88	9744.8	3.4792
A_55_P2177026	MAFG	537.218	1867.51	3.47627
A_51_P497985	C2	145.503	502.373	3.45267
A_55_P2106175	GCH1	1147.6	3935.91	3.4297
A_55_P2089488	COQ10B	240.458	824.543	3.42906
A_55_P2047748	MAFG	1001.89	3435.4	3.42891
A_55_P2074796	CDKN2C	253.508	867.82	3.42324
A_55_P2030284	TREM1	1068.99	3640	3.40507
A_55_P2131088	VWA5A	452.321	1538.38	3.40107
A_51_P498631	DFNA5	60.3703	205.11	3.39753
A_51_P103222	SLC39A4	1041.06	3524.56	3.38555
A_55_P2069515	DENND4A	269.921	913.363	3.38382
A_51_P144349	DTX4	644.359	2180.2	3.38352
A_55_P1985890	TIPARP	1113.09	3760.92	3.37882
A_55_P2059986	CHST14	123.659	417.143	3.37334
A_51_P424499	TXN1	8505.89	28545	3.35591
A_66_P107703	SMOX	301.126	1003.23	3.3316
A_51_P490795	MXD1	853.157	2839.69	3.32845
A_51_P272876	FAM46A	1447.33	4806.97	3.32127
A_51_P161354	SESN2	439.502	1456.23	3.31337
A_55_P2105271	PDLIM7	569.789	1887.77	3.3131
A_55_P2097391	FAM46A	117.439	386.473	3.29083
A_55_P1977468	DAB2IP	66.8727	217.317	3.24971
A_55_P1953301	SORD	235.849	765.147	3.24422
A_55_P2057142	GM6531	85.253	276.017	3.23762
A_55_P2167107	CDK14	42.6883	138.06	3.23414
A_52_P617327	RCAN1	173.215	556.653	3.21366
A_51_P248666	CD274	2152.45	6910.83	3.21068
A_51_P344566	PLK1	899.553	2887.98	3.21046
A_52_P221756	SPOCK2	40.9407	131.363	3.20862
A_55_P2097474	CREB5	36874.5	118034	3.20098
A_55_P2083619	RAB8B	153.513	488.65	3.18312
A_55_P1992910	GYG	3321.76	10520.9	3.16728
A_51_P240019	GYG	3385.03	10714.3	3.1652
A_55_P2156293	PCYOX1	364.587	1149.12	3.15184
A_55_P2009988	TRIB3	1471.36	4595.9	3.12358
A_55_P2073885	BBS5	47.6711	148.863	3.12271
A_55_P2137206	TGFBR1	899.408	2796.04	3.10875
A_55_P2146177	CERK	3908.16	12127.2	3.10304
A_55_P2078123	RORA	396.754	1225.1	3.0878
A_52_P190405	IFNAR2	1681.24	5183.62	3.08321
A_55_P2053838	TNFAIP3	16817.6	51846.8	3.08289
A_52_P604629	CSRNP1	7158.39	21999.3	3.07321
A_51_P295192	NFKBIA	41465.7	127225	3.0682
A_52_P108447	GLIS2	68.1203	208.76	3.06458
A_55_P2125778	SEC14L1	73.5436	225.377	3.06453
A_55_P1982986	1810043G02RIK	119.856	366.437	3.05731
A_55_P2181655	TNS3	49.799	152.243	3.05716
A_65_P20799	ABI2	57.1225	173.707	3.04095
A_51_P117477	SLC27A1	247.054	750.88	3.03934
A_55_P1980601	OSCP1	44.7096	135.763	3.03656
A_55_P2014665	RACGAP1	531.039	1607.29	3.02668
A_52_P670026	RSAD2	356.804	1079.26	3.0248
A_55_P2162855	NIPA2	566.587	1713.66	3.02452
A_55_P2142858	PARP9	76.1188	229.92	3.02054
A_52_P280114	DOCK4	47.0188	141.907	3.01808
A_51_P216605	HBP1	215.494	648.04	3.00724
A_55_P2000521	LONRF1	220.013	660.707	3.00304
A_55_P2142146	GLUL	1751.11	5245.16	2.99534
A_55_P2034033	IL12RB1	1992.91	5964.36	2.99278
A_55_P1976127	ECT2	155.545	462.99	2.97657
A_51_P248122	BBC3	1159.53	3440.94	2.96752
A_55_P2161858	PDLIM7	52.9983	157.063	2.96356
A_55_P2024245	MTHFR	208.168	613.477	2.94702
A_51_P239984	EXO1	138.822	408.57	2.94312
A_55_P2116165	PFKFB3	1663.26	4888.12	2.93888
A_55_P1998401	EIF2AK4	55.0015	160.4	2.91628
A_66_P118906	ADORA2B	53.7337	156.603	2.91443
A_51_P300936	RBBP8	1354.7	3940.34	2.90864
A_55_P2074075	TET2	226.215	657.647	2.90718
A_51_P294515	GDE1	937.732	2723.68	2.90454
A_52_P343856	CREB3L2	86.9376	252.4	2.90323
A_52_P184149	MTHFD2	955.271	2771.15	2.9009
A_51_P507942	ATP13A2	5773.94	16697.4	2.89186
A_55_P2017759	EVI2A	2320.36	6705.29	2.88976
A_55_P2099064	WHSC1	42.9038	123.563	2.88001
A_55_P2103055	GSR	1064.5	3050.7	2.86586
A_52_P367774	ZFP821	138.574	396.777	2.86328
A_55_P1969311	GRAMD1B	692.478	1968.53	2.84273
A_51_P172573	SOD2	8209.02	23317.7	2.8405
A_51_P309184	PXMP2	89.917	255.083	2.83688
A_55_P2118441	MX1	478.176	1354.81	2.83329
A_51_P117130	NAGA	110.635	312.343	2.82319
A_52_P530291	PIM1	1288.12	3636.19	2.82286
A_55_P1972927	ELK3	1535.79	4313.94	2.80894
A_52_P572045	PFKP	57.4582	161.367	2.80842
A_51_P108459	GPR65	2298.9	6449.06	2.80528
A_55_P1988728	FBXL19	200.951	561.007	2.79176
A_51_P514961	TIPARP	1348.69	3752.31	2.7822
A_51_P408946	CCNE1	1006.83	2799.85	2.78086
A_55_P1965892	GNPDA1	3365.6	9342.77	2.77596
A_52_P127362	VMP1	3383.91	9364.84	2.76746
A_55_P2122285	TOP3A	55.6052	153.64	2.76305
A_55_P2009752	HLF	45.0229	123.687	2.7472
A_55_P2080895	RAB7	1063.85	2916.85	2.74178
A_55_P2116664	HOOK2	548.4	1501.1	2.73724
A_51_P464822	HIST1H1E	4023.69	10975.1	2.72763
A_55_P2399688	GLIPR2	486.703	1326.36	2.72519
A_55_P1982916	BZRAP1	260.243	709.08	2.72468
A_65_P16231	TTC39B	311.359	848.267	2.7244
A_51_P445473	FUT7	275.99	745.253	2.70029
A_66_P125777	SLC43A2	1932.46	5217.75	2.70006
A_51_P449325	H2-OA	888.234	2391.42	2.69233
A_55_P2122334	NFIC	1232.61	3304.88	2.6812
A_55_P1990944	CASP1	1876.59	5026.12	2.67833
A_55_P2054420	TCF4	314.155	840.903	2.67672
A_55_P1995108	5430427O19RIK	140.784	376.673	2.67555
A_55_P1989846	TM6SF1	259.548	694.303	2.67505
A_51_P494481	SNX30	158.97	424.563	2.67071
A_55_P2073709	TFDP2	121.416	323.38	2.6634
A_51_P518488	ATPIF1	10188	27109.1	2.66089
A_55_P2019776	GXYLT1	150.284	399.843	2.66059
A_51_P343252	CD151	762.884	2028.79	2.65937
A_51_P171200	GOLM1	1302.49	3460.31	2.65669
A_55_P2142064	SYNJ2	40.0962	106.357	2.65254
A_51_P508029	PCYOX1	59.1477	156.737	2.64992
A_51_P363556	ABI2	171.036	452.37	2.64489
A_51_P351970	HELLS	120.051	316.983	2.64041
A_55_P2043862	STMN1	4546.94	11989.7	2.63688
A_55_P1994032	XBP1	8168.27	21489.6	2.63086
A_51_P455906	POLD4	1043.99	2745.84	2.63013
A_52_P423247	PDE4B	701.011	1826.67	2.60576
A_51_P491976	FBXW17	1456.18	3791.13	2.60348
A_51_P292030	NUS1	1487.07	3847.83	2.58752
A_66_P118236	WDFY1	54.689	140.993	2.57809
A_55_P2442017	SAMD8	92.3685	237.84	2.5749
A_51_P409429	AARS	2372.74	6106.93	2.57379
A_51_P506733	P2RX7	151.676	389.67	2.5691
A_55_P2160198	NIPA2	707.437	1814.81	2.56534
A_55_P2137521	NMRAL1	74.1784	190.273	2.56508
A_55_P2091486	TMEM219	2294.74	5883.45	2.56389
A_55_P2129291	DCLRE1C	581.166	1488.9	2.56191
A_51_P499195	NKG7	1617.2	4138.13	2.55883
A_55_P1985453	SUSD3	274.211	700.627	2.55506
A_52_P46085	MVP	648.742	1654.02	2.54958
A_51_P391445	IFNGR1	9678.61	24659.3	2.54782
A_51_P108901	CCDC86	1851.93	4709.48	2.543
A_51_P480233	NMRAL1	378.616	962.807	2.54297
A_55_P1968245	FTL1	80409.1	203616	2.53224
A_55_P2038737	SLC29A1	1543.46	3896.61	2.5246
A_55_P2105808	WDR62	472.975	1193.18	2.5227
A_55_P2109628	ZDHHC21	90.7681	228.693	2.51953
A_52_P161495	BCL6	2080.99	5236.37	2.51629
A_51_P120717	LMNB1	2315.01	5814.96	2.51185
A_52_P10781	LMAN1	239.385	594.86	2.48495
A_52_P332788	C130026I21RIK	1099.76	2727.06	2.47968
A_51_P401683	TM6SF1	388.338	962.103	2.47749
A_51_P390715	TGFB1	1127.57	2788.94	2.47341
A_55_P2019004	NCOA7	44.5268	109.943	2.46915
A_52_P381784	WHSC1	405.875	1001.04	2.46638
A_52_P498208	HIST1H2AK	4123.87	10168.9	2.46586
A_55_P1998942	OAS1A	1161.96	2861.09	2.4623
A_55_P2169839	RUFY3	670.14	1649.55	2.46149
A_51_P202074	NCAPD2	2929.92	7185.61	2.45249
A_55_P1983588	PMEPA1	387.201	949.077	2.45112
A_55_P1958653	ARF2	1310.34	3207.97	2.4482
A_52_P634447	HS1BP3	301.035	735.78	2.44417
A_55_P2075200	TOR3A	926.637	2263.57	2.44278
A_52_P339996	SLC6A6	2509.36	6129.76	2.44275
A_55_P1958652	ARF2	1957.22	4777.81	2.44112
A_55_P2019009	NCOA7	206.394	499.423	2.41975
A_52_P8922	SNTB2	255.285	617.25	2.41788
A_51_P345836	PRKRA	152.05	367.013	2.41377
A_66_P134149	SNX30	315.919	760.963	2.40873
A_66_P137475	DNAJB14	1302.58	3135.18	2.40689
A_55_P2065621	HOOK2	477.054	1147.35	2.40507
A_55_P1975695	SNX18	2167.82	5186.78	2.39262
A_55_P1959174	PMEPA1	245.093	585.203	2.38768
A_55_P2143724	TCF7L2	195.064	464.78	2.3827
A_51_P336161	MAN2B1	6624.19	15754.5	2.37833
A_51_P414548	CASP7	317.041	752.3	2.37288
A_55_P2087671	ABHD12	399.09	946.697	2.37214
A_55_P2043554	SLC12A4	1330.76	3154.47	2.37043
A_55_P1954835	RAMP3	1552.31	3677.5	2.36904
A_51_P316801	WDR60	56.8283	134.443	2.36578
A_55_P2046158	TAX1BP3	1491.89	3512.32	2.35427
A_55_P1982030	H3F3B	8424.34	19801.6	2.35053
A_51_P187018	MAGOHB	592.275	1388.11	2.34369
A_55_P2058348	TMEM206	225.856	528.76	2.34114
A_51_P415905	POLA1	457.791	1070.18	2.3377
A_51_P425824	FAM132A	1917.91	4462.56	2.32679
A_55_P2077188	STXBP1	125.25	290.96	2.32303
A_51_P378856	PFKP	1810.22	4195.73	2.3178
A_55_P2016852	ZYX	7343.12	17015.7	2.31723
A_55_P1979281	RAB1	3543.99	8212.02	2.31717
A_51_P109369	FBXO32	411.664	951.203	2.31063
A_51_P154842	OAS1F	3140.62	7242.49	2.30607
A_52_P316474	ST3GAL4	367.869	847.473	2.30373
A_55_P2133716	TAX1BP3	2169.82	4997.82	2.30334
A_55_P2060303	MRAS	112.321	258.503	2.30146
A_55_P2110758	B430306N03RIK	1521.8	3501.99	2.30122
A_55_P2009582	NKG7	3706.01	8507.94	2.29571
A_55_P2068663	STMN1	13249.8	30416.5	2.29561
A_52_P312398	SSR3	438.842	1004.13	2.28814
A_55_P1961863	PCDHGA9	403.708	922.17	2.28425
A_55_P2162965	PTMS	6591.05	15003.1	2.27628
A_55_P2029310	ARF4	1556.68	3534.4	2.27047
A_51_P141274	SEC24D	217.012	492.69	2.27034
A_52_P311245	SCARB2	935.436	2122.08	2.26854
A_51_P292057	TBL1XR1	592.752	1340.96	2.26226
A_55_P2031496	RUFY3	153.421	347.03	2.26194
A_52_P403484	PTPN2	83.1374	187.897	2.26007
A_55_P1962831	SSR1	4653.67	10505	2.25736
A_55_P1998943	OAS1A	6482.87	14627.5	2.25632
A_55_P1982883	GYS1	560.914	1263.17	2.25199
A_52_P299832	PLXNC1	65.0624	146.52	2.25199
A_65_P01319	PDE4B	1602.17	3604.84	2.24997
A_55_P1990780	PTP4A1	7510.32	16892.9	2.24929
A_55_P2034032	IL12RB1	147.854	331.567	2.24253
A_55_P2172274	SMC2	1116.35	2502.92	2.24205
A_55_P2101340	RAMP3	1938.38	4343.78	2.24093
A_55_P2052794	CASK	56.2315	125.723	2.23582
A_52_P618807	CRK	128.594	286.633	2.22898
A_55_P2165719	PCYT1A	854.568	1895.52	2.2181
A_52_P88983	DOCK5	334.286	741.04	2.21678
A_55_P1954161	PLAGL2	144.713	320.373	2.21386
A_55_P2063396	ZFAND2A	3004.63	6647.58	2.21245
A_51_P438149	MAPRE2	567.36	1254.43	2.211
A_51_P351015	LTA	1143.43	2522.14	2.20576
A_55_P2066309	SLC39A8	142.108	313.35	2.20501
A_55_P2017944	ETFB	6261.41	13803.5	2.20453
A_51_P217047	GNG10	1395.95	3075.75	2.20334
A_52_P683441	CAPN5	52.0185	114.587	2.20281
A_55_P1966982	GSR	3165.91	6966.93	2.20061
A_51_P224771	TMEM184B	1472	3232.95	2.1963
A_55_P2088965	SCARB1	82.2732	179.43	2.1809
A_52_P289213	NOTCH2	1344.23	2931.52	2.18082
A_52_P325116	GRAMD1B	1872.17	4060.55	2.1689
A_51_P263302	RNF24	51.1007	110.817	2.16859
A_55_P2161600	DIAP2	705.859	1530.43	2.16818
A_55_P2040168	PMP22	162.785	351.313	2.15814
A_52_P488361	TMEM110	143.868	309.487	2.15119
A_52_P462203	DCLRE1C	412.342	886.987	2.15109
A_52_P18807	EIF3C	10269.5	22058.5	2.14796
A_55_P2025248	MXD1	2271.68	4876.96	2.14686
A_55_P2024953	TBC1D4	1430.45	3070.8	2.14673
A_51_P246903	RPS27L	7179.9	15355.4	2.13866
A_52_P488596	AP1S2	132.49	283.077	2.13659
A_51_P286946	LHPP	366.409	782.283	2.135
A_55_P2116924	DBI	6982.22	14896.8	2.13354
A_55_P1999361	DIP2A	208.423	444.41	2.13225
A_66_P106388	MS4A4C	1312.29	2789.64	2.12578
A_51_P273609	ITPKA	271.26	573.08	2.11266
A_55_P2009915	STXBP3A	224.243	473.487	2.11149
A_51_P227108	BRI3BP	2790.58	5889.12	2.11036
A_51_P165098	GGA2	416.371	878.29	2.10939
A_52_P516034	PTP4A1	310.359	654.57	2.10908
A_52_P431859	2010111I01RIK	1467.93	3062.89	2.08653
A_51_P180140	HIST1H2BA	1479.05	3082.28	2.08396
A_55_P2093595	MMD	763.483	1587.58	2.07939
A_51_P291749	PECR	387.412	804.493	2.07659
A_55_P2078459	KPNA2	2322.32	4821.46	2.07614
A_55_P2117243	NPM1	4669.62	9690.49	2.07522
A_66_P111089	UBE2F	541.306	1115.74	2.06119
A_51_P386344	MTMR10	141.102	290.45	2.05844
A_51_P276479	4930486L24RIK	497.794	1020.12	2.04928
A_66_P129800	RAB8B	3899.79	7985.07	2.04757
A_55_P2051099	TNFRSF1A	1275.03	2608.99	2.04621
A_55_P2167984	MMD	551.369	1127.52	2.04495
A_52_P116372	PPP1R15B	481.232	979.197	2.03477
A_51_P214747	PARP12	270.407	549.963	2.03383
A_51_P468240	DENND4A	179.879	365.587	2.03241
A_52_P168097	ATP2A2	115.925	235.207	2.02895
A_52_P105015	CLCN7	1175.88	2385.58	2.02875
A_65_P16542	ZMIZ1	3135.17	6358.27	2.02805
A_55_P2182705	KPNA2	2813.8	5700.71	2.02598
A_65_P16208	BAZ1A	123.968	250.503	2.02071
A_55_P2120577	CITED2	2073.84	4183.82	2.01743
A_52_P405206	TM7SF3	1201.37	2421.3	2.01545
A_55_P2372248	NFAT5	96.0047	193.307	2.01351
A_55_P2040295	PTP4A1	926.155	1860.55	2.0089
A_51_P380013	BCL2	2986.75	5994.94	2.00718
A_52_P112178	SRGAP2	479.57	961.553	2.00503
A_52_P671769	ARHGAP18	219.361	439.8	2.00491
A_52_P652513	LMAN1	2010.08	4024.39	2.0021
A_51_P412225	TBC1D16	184.251	368.337	1.9991
A_52_P577748	LPXN	3853.46	7694.82	1.99686
A_51_P392291	PDK3	490.916	979.543	1.99534
A_55_P2026223	ST6GALNAC4	180.919	360.723	1.99384
A_55_P2272007	LRRFIP2	162.77	324.203	1.99179
A_51_P398878	UCK2	5210.38	10369.3	1.99012
A_51_P167763	KCNK13	526.806	1047.22	1.98787
A_51_P192162	DIAP2	300.409	596.977	1.98721
A_51_P438527	CYB5R1	1116.28	2218.13	1.98708
A_51_P251352	SLC25A13	134.589	266.88	1.98293
A_55_P2019457	ENO2	64.0969	127.01	1.98153
A_55_P2174198	HIST1H4I	546.397	1081.81	1.97989
A_52_P434055	BIRC3	511.696	1013.01	1.97972
A_51_P496845	CAPZA2	3659.56	7230.82	1.97587
A_55_P2185811	WNK1	96.9613	191.56	1.97563
A_51_P234253	SDCBP2	890.179	1757.73	1.97458
A_51_P324934	MCM3	2869.64	5664.2	1.97384
A_55_P2457912	PSME4	278.424	549.2	1.97253
A_55_P1953851	STK39	463.436	913.957	1.97213
A_52_P116134	ALDH2	609.418	1200.63	1.97013
A_55_P2119458	SLC25A44	248.454	489.13	1.96869
A_52_P79947	NDST1	708.949	1388.63	1.95871
A_52_P660693	DSEL	122.43	239.757	1.95831
A_51_P295625	ARF4	2083.31	4073.08	1.9551
A_52_P540219	TIMP2	8379.26	16360.2	1.95246
A_51_P151835	TMTC3	117.651	229.653	1.95199
A_55_P2012498	CDCA7	952.411	1855.9	1.94864
A_55_P1953489	LRRC8B	307.662	599.137	1.94739
A_51_P168203	AIG1	104.688	203.713	1.94591
A_51_P189733	2810007J24RIK	237.251	461.363	1.94462
A_52_P232648	SLC38A1	78.4002	152.263	1.94213
A_52_P438082	CEBPG	480.994	933.63	1.94104
A_55_P2078088	PQLC1	512.492	988.277	1.92838
A_55_P2112205	CEP110	69.7323	134.103	1.92312
A_55_P2123466	KPNA3	118.108	226.42	1.91706
A_55_P2088325	CTDSP2	952.121	1824.57	1.91632
A_55_P1962214	KPNA3	296.512	567.907	1.91529
A_51_P384673	LRRC59	895.303	1707.4	1.90706
A_51_P485240	ADIPOR1	1594.81	3033.21	1.90193
A_55_P2440441	WDHD1	192.774	365.81	1.89761
A_55_P2091402	KPNA2	2816.5	5332.37	1.89326
A_52_P103550	TFDP1	508.714	960.467	1.88803
A_55_P1981964	TNFRSF13B	2561.63	4832.59	1.88653
A_52_P23308	5730508B09RIK	631.628	1190.71	1.88514
A_65_P17866	VMA21	91.6737	172.47	1.88135
A_51_P381749	SLMO2	4080.66	7664.28	1.8782
A_55_P2151609	SORL1	2365.85	4436.23	1.87512
A_52_P155554	CDC42EP2	1013.4	1895.87	1.8708
A_51_P228768	SLFN3	123.67	231.24	1.86981
A_51_P383140	SLK	411.174	767.87	1.8675
A_66_P123186	MAPK1IP1L	614.614	1147.26	1.86663
A_51_P114049	TMEM109	5631.23	10505.5	1.86558
A_51_P271425	LHFPL4	322.477	601.45	1.86509
A_55_P1953087	MCM3	5028.37	9342.28	1.85791
A_65_P16680	B4GALT5	2137.33	3968.39	1.85671
A_51_P208870	ZDHHC24	121.501	225.093	1.8526
A_55_P2035717	PGAP2	1415.26	2617.96	1.84981
A_52_P82209	WNK1	1608.72	2973.89	1.84861
A_66_P112853	EIF1A	1594.33	2939.53	1.84375
A_51_P153170	CYB5R3	1005.83	1853.42	1.84268
A_55_P2052623	PGAP2	1488.06	2741.43	1.84228
A_52_P255250	RNF103	76.5736	141.04	1.84189
A_52_P35377	PLAGL2	843.826	1552.14	1.8394
A_51_P330369	SSX2IP	216.001	396.893	1.83746
A_51_P190111	MCM5	2108	3862.97	1.83253
A_51_P345467	PI4K2A	523.389	958.267	1.83089
A_55_P2119441	VMA21	860.558	1570.14	1.82456
A_55_P1981959	TRAFD1	6846.46	12457.7	1.81958
A_51_P474459	SOCS3	26639.1	48443.3	1.8185
A_52_P132165	HSD17B11	1279.95	2324.54	1.81612
A_51_P447976	FAM46C	9943.38	18003	1.81055
A_51_P385952	MAN2A2	708.179	1280.94	1.80878
A_51_P297105	UCP2	3479.54	6292.9	1.80854
A_51_P511482	IFT57	664.018	1197.89	1.80401
A_55_P2047009	SLFN5	1422.21	2553.52	1.79546
A_55_P2173737	HSPA4L	495.466	889.017	1.79431
A_52_P509906	IFT172	187.106	335.133	1.79114
A_55_P1987483	PGM2	4149.41	7429.75	1.79056
A_55_P2103324	MKNK2	67.1315	119.363	1.77805
A_55_P2091284	LTBP3	442.259	785.78	1.77674
A_55_P2084652	HIST1H2AK	52019.7	92396.4	1.77618
A_66_P102733	CCDC28B	2007.28	3553.59	1.77035
A_51_P189272	TMCC3	643.917	1139.86	1.7702
A_51_P341918	TSC22D1	232.611	411.467	1.76891
A_55_P1973208	TAX1BP3	110.789	195.703	1.76645
A_55_P2105362	TMED5	644.008	1136.58	1.76485
A_55_P2002553	STX16	823.904	1453.24	1.76385
A_55_P2058992	VAMP4	891.697	1568.6	1.75912
A_52_P583458	E2F3	256.106	449.29	1.75431
A_52_P192426	TNFRSF1A	3766.86	6567.18	1.74341
A_55_P1991600	APLP2	3360.87	5857.92	1.74298
A_66_P118091	TOR3A	92.519	161.21	1.74245
A_55_P1983468	CFLAR	1842.34	3198.5	1.73611
A_55_P2023294	IL20RB	83.4963	144.93	1.73577
A_51_P416585	HDLBP	2211.42	3829.24	1.73158
A_55_P2082361	PPT1	341.57	591.23	1.73092
A_52_P108502	SLC4A7	164.524	284.727	1.73061
A_52_P368650	ZSWIM4	59.4064	102.8	1.73045
A_52_P235569	IPO5	576.08	994.143	1.7257
A_51_P158876	DCTPP1	4208.8	7246.58	1.72177
A_52_P375493	TFDP1	578.818	995.147	1.71927
A_66_P119884	WDR91	1625.85	2792.63	1.71764
A_55_P2183668	VWA3B	6251.14	10730.8	1.71662
A_55_P1984640	UBE2F	2366.36	4057.66	1.71472
A_52_P262967	RAB10	1202.33	2059.1	1.71259
A_51_P301964	ARL6IP1	2611.98	4468.16	1.71064
A_55_P2116059	AIM1	5490.42	9376.56	1.7078
A_55_P2049979	DBI	5801.3	9880.88	1.70322
A_51_P394515	TKT	16504.4	28033.8	1.69856
A_55_P2063041	SLMO2	808.268	1369.96	1.69494
A_51_P129464	SCD2	3266.82	5535.23	1.69438
A_51_P246224	TRAM2	264.429	447.907	1.69387
A_55_P2021530	CLIC4	92.8037	157.023	1.69199
A_52_P159256	LPP	161.215	272.733	1.69174
A_55_P2143041	PHGDH	4000.82	6767.48	1.69152
A_51_P205545	CRELD1	193.759	327.603	1.69078
A_51_P325374	PAPD4	3830.1	6474.65	1.69047
A_55_P1963443	VPS18	301.592	508.2	1.68506
A_52_P144285	FAM72A	173.481	292.27	1.68474
A_66_P103271	IRF2BP2	16609.9	27975.8	1.68429
A_55_P2027831	CRYBA4	361.807	608.32	1.68134
A_55_P2009677	ZMIZ1	5288.12	8889.8	1.68109
A_55_P2087404	MAPRE3	362.21	608.06	1.67875
A_52_P451834	STK35	255.782	428.617	1.67571
A_52_P475854	NOL10	64.5737	108.143	1.67473
A_51_P306067	LPP	545.72	912.787	1.67263
A_55_P2069350	PSPH	2166.22	3620.37	1.67128
A_52_P457967	TRERF1	260.891	435.903	1.67083
A_55_P2172999	PTPN13	153.516	256.413	1.67027
A_66_P139876	PSPH	733.866	1225.03	1.66928
A_52_P432580	ARID5B	2195.54	3663.89	1.66879
A_55_P2095894	6430548M08RIK	687.027	1140.75	1.66042
A_55_P2122648	DTYMK	684.513	1136.52	1.66033
A_55_P1998396	EIF2AK4	841.359	1395.37	1.65847
A_52_P359502	PDXK	4139.84	6858.92	1.65681
A_51_P323620	THYN1	6366.87	10520	1.65231
A_51_P149562	APBB2	106.308	175.023	1.64637
A_55_P2049612	UBE2A	2328.89	3825.79	1.64275
A_52_P555723	YWHAG	1472.63	2417.59	1.64169
A_55_P2090535	THRAP3	214.456	351.967	1.64121
A_51_P149349	NFXL1	152.889	250.727	1.63993
A_55_P1960216	CD151	128.715	210.84	1.63804
A_55_P2013760	SLC39A14	473.353	774.387	1.63596
A_51_P398887	CTNS	1106.37	1806.53	1.63285
A_66_P134674	FAR1	260.729	424.833	1.62941
A_51_P215975	CHRD	64.4864	105.033	1.62877
A_55_P1991605	APLP1	124.492	202.757	1.62867
A_52_P513177	SLA	6226.81	10136.2	1.62784
A_55_P2003658	GNPDA1	413.26	672.47	1.62723
A_55_P2046262	PHGDH	5558.46	9032.91	1.62507
A_55_P2077133	OXSR1	612.815	995.237	1.62404
A_55_P2136373	CEP250	78.7287	127.64	1.62126
A_51_P245796	DDIT4	18844.6	30533.5	1.62027
A_51_P424221	IRF2BP2	2485.77	4023.52	1.61862
A_51_P179907	APPL2	435.317	704.603	1.6186
A_52_P490272	NUP98	414.134	669.76	1.61725
A_51_P292566	XPOT	1153.85	1864.19	1.61562
A_55_P2093994	MAGED2	277.978	448.583	1.61374
A_55_P2308488	TIAM1	171.117	276.123	1.61365
A_55_P1960960	ZDHHC9	3029.16	4859.4	1.60421
A_52_P680710	KPNA3	666.26	1066.93	1.60138
A_51_P312437	DHRS7	7297.15	11660.4	1.59794
A_55_P1989865	THRAP3	868.51	1387.58	1.59766
A_55_P2092384	PIK3R2	481.548	768.527	1.59595
A_51_P101573	KLC4	1272.24	2028.43	1.59438
A_52_P433828	TCTN3	146.893	234.177	1.5942
A_55_P1981336	SDCCAG8	211.176	335.5	1.58872
A_55_P2049549	RAB22A	789.744	1253.72	1.5875
A_55_P2094469	KDR	4113.33	6486.13	1.57686
A_55_P2000938	AHCY	552.501	870.887	1.57626
A_52_P417654	TCEA1	716.788	1127.58	1.5731
A_55_P2156274	PLEKHA2	730.799	1145.47	1.56742
A_51_P360492	MCM6	13706.6	21479.3	1.56708
A_55_P2131473	RMND5A	246.234	384.663	1.56219
A_51_P464023	CHST12	684.571	1069.22	1.56188
A_55_P1971076	ATP11A	538.391	840.463	1.56107
A_65_P09285	2610524H06RIK	328.175	509.673	1.55305
A_55_P2192492	SLMAP	86.8199	134.43	1.54838
A_55_P1983544	TMED5	1097.43	1698.14	1.54737
A_51_P220135	NFATC1	1229.51	1896.45	1.54244
A_55_P1971574	ACOX3	1108.59	1708.93	1.54153
A_52_P425860	IQSEC1	1003.86	1546.7	1.54075
A_55_P2020153	CYCS	10156	15515.1	1.52768
A_55_P2168736	RELB	1862.89	2843.38	1.52633
A_51_P116813	CYP17A1	3592.61	5480.88	1.5256
A_65_P14951	CBLB	1214.06	1850.66	1.52435
A_51_P497563	VPS18	1079.31	1644.28	1.52346
A_52_P76034	RCC2	6223.22	9457.48	1.51971
A_52_P407692	H2AFJ	59500.8	90417.2	1.5196
A_51_P387220	DDX1	1511.43	2283.9	1.51109
A_55_P2018994	ELK3	3409.95	5151.72	1.51079
A_52_P134381	PSMD12	743.477	1121.86	1.50894
A_51_P368009	E2F2	2778.6	4187.46	1.50704
A_55_P2150540	LALBA	115.475	174.013	1.50694
A_52_P156578	FKBP15	168.316	252.967	1.50292
A_51_P320614	TXNRD1	2934.32	4402.49	1.50034
A_55_P2018507	GORASP2	461.015	689.683	1.49601
A_55_P1980287	BIRC3	898.729	1342.9	1.49422
A_51_P154684	ALYREF	6714.32	10018.8	1.49215
A_51_P393897	MPI	422.822	630.753	1.49177
A_51_P325165	IL27	201.732	300.18	1.48801
A_51_P416556	SSR3	5951.31	8849	1.4869
A_51_P202498	SAR1A	1262.13	1874.77	1.48539
A_55_P2113210	CYTH4	10007.6	14837.7	1.48263
A_51_P276063	PHYH	2209.9	3273.45	1.48127
A_51_P201480	STAT3	8570.5	12641.5	1.475
A_55_P2121563	ANKFY1	129.261	190.317	1.47235
A_51_P389751	RELB	3348.3	4897.41	1.46265
A_55_P1982451	HMGN5	1111.69	1620.85	1.458
A_52_P31543	BTG2	5815.84	8453.07	1.45346
A_55_P2094118	FMNL3	1018.59	1476.75	1.4498
A_55_P1981972	TNFRSF13B	211.647	305.863	1.44516
A_55_P1987396	TBL1XR1	621.353	897.777	1.44487
A_51_P192589	PNO1	3305.89	4760.6	1.44004
A_52_P69998	KDELR2	849.264	1222.94	1.44
A_55_P1994524	TPD52L2	3610.32	5193.06	1.43839
A_52_P253915	CDS2	995.625	1428.32	1.4346
A_55_P2018989	ELK3	195.582	280.03	1.43178
A_55_P2095488	SYNCRIP	1023.56	1465.4	1.43167
A_51_P480904	BLMH	1299.77	1855.4	1.42748
A_55_P1971448	SNRPD1	10223.5	14582.8	1.4264
A_55_P2183498	SPCS2	945.274	1341.55	1.41921
A_55_P2012799	RTKN	232.339	329.387	1.4177
A_66_P129730	PDIA3	4020.97	5697.73	1.417
A_52_P477819	HMOX2	2889.65	4064.49	1.40657
A_51_P400375	0610007P14RIK	6876.54	9667.75	1.4059
A_51_P346453	NOC4L	1334.45	1870.04	1.40135
A_51_P507832	PIK3CG	491.074	678.56	1.38179
A_55_P2104653	VMA21	141.543	195.55	1.38156
A_52_P650379	STRAP	832.988	1146.91	1.37686
A_55_P2161545	DDX21	3413.59	4684	1.37216
A_51_P518926	2310047M10RIK	791.935	1084.51	1.36945
A_51_P298355	DEK	5250.63	7124.09	1.35681
A_55_P2071799	SLBP	469.943	634.65	1.35048
A_55_P2043702	TFG	4224.51	5653.38	1.33823
A_55_P2130930	NHP2	11671.1	15443.8	1.32326
A_55_P2088272	GOLGA3	2642.03	2008.38	-1.31551
A_52_P33014	PPP1R8	912.776	685.113	-1.3323
A_51_P189722	CABIN1	1908.71	1421.32	-1.34292
A_55_P2012849	DOCK10	2360.61	1747.7	-1.3507
A_52_P372032	DDX21	2202.84	1620.45	-1.3594
A_52_P523174	SH2D6	118.354	86.7833	-1.36379
A_51_P446106	LRRC38	190.818	139.817	-1.36477
A_55_P1975110	PNPT1	2901.05	2122.01	-1.36712
A_52_P197095	CDK17	744.917	544.7	-1.36757
A_51_P301736	PPP2R2A	5690.46	4160.66	-1.36768
A_55_P2069554	BRIX1	4205.04	3073.48	-1.36817
A_55_P1953713	BOP1	4001.86	2923.68	-1.36877
A_55_P1962801	MAX	7330.04	5353.41	-1.36923
A_52_P487024	SMG7	1224.6	893.493	-1.37058
A_51_P167374	GPATCH1	924.409	674.197	-1.37113
A_55_P2111148	GEMIN5	861.448	626.433	-1.37516
A_52_P636830	G3BP2	3848.13	2794.69	-1.37694
A_52_P482983	CD164	25924.3	18823.2	-1.37725
A_55_P2186619	RBMXL1	6419.83	4659.44	-1.37781
A_51_P169920	NOC2L	5279.73	3823.83	-1.38075
A_55_P1952676	GTF2A2	4623.39	3337.2	-1.38541
A_52_P566348	NRAS	2357.32	1696.42	-1.38958
A_52_P532029	TBK1	1376.18	988.13	-1.39271
A_55_P1982420	C78339	642.624	460.54	-1.39537
A_51_P317836	CETN1	246.338	176.517	-1.39555
A_55_P2154797	2810006K23RIK	312.693	223.667	-1.39803
A_55_P2211341	MAP3K4	6652.69	4758.32	-1.39812
A_51_P187901	NOP56	3261.85	2326.89	-1.40181
A_51_P154973	STARD3	5872.72	4182.59	-1.40409
A_51_P107938	UBR1	333.448	237.38	-1.4047
A_55_P2046338	MAPK14	8197.56	5826.99	-1.40683
A_55_P1989858	THRAP3	5253.36	3727.3	-1.40943
A_51_P396708	MED21	1427.49	1008.69	-1.41519
A_51_P443702	MRPS34	8781.09	6203.38	-1.41553
A_55_P2165974	NCOR1	293.163	206.713	-1.41821
A_55_P2139112	CDC26	2925.24	2055.45	-1.42316
A_55_P2019463	TNKS1BP1	701.387	492.647	-1.42371
A_51_P354698	DYNC1H1	12643.6	8878.28	-1.42411
A_52_P398989	CYTIP	30801.8	21619.1	-1.42475
A_52_P239707	NFYB	853.575	598.953	-1.42511
A_55_P2001438	COQ2	2558.84	1792.5	-1.42753
A_65_P11059	LETM1	5026.18	3520.89	-1.42753
A_55_P2019814	RNF20	7177.17	5025.52	-1.42815
A_55_P1958678	BRD2	22580.6	15766.6	-1.43218
A_51_P129720	HECTD3	1606.84	1121.62	-1.43261
A_52_P42834	USP25	1304.38	910.323	-1.43287
A_51_P353008	MINPP1	960.856	670.4	-1.43326
A_51_P507778	SDR42E1	448.394	312.797	-1.4335
A_52_P67995	EIF4A3	3203.28	2229.65	-1.43667
A_55_P2052097	IP6K2	253.739	176.357	-1.43878
A_51_P494929	DIABLO	1967.96	1367.68	-1.43891
A_55_P2022337	DHCR7	481.127	333.27	-1.44365
A_51_P284466	TSC22D4	5102	3525.15	-1.44731
A_51_P448203	CNBP	28131.1	19401	-1.44998
A_52_P504330	ANKIB1	1199.19	826.993	-1.45006
A_55_P2043009	PSMG2	3799.42	2619.48	-1.45045
A_51_P279465	FARSA	757.982	522.29	-1.45127
A_55_P2092085	TMSB10	131630	90555.8	-1.45358
A_52_P277854	SNRPB	4975.15	3421.13	-1.45424
A_52_P56634	MAP3K11	1158.59	796.657	-1.45431
A_55_P1975456	NFYB	1182.64	812.673	-1.45525
A_52_P653966	ATF7IP	2550.07	1749.56	-1.45755
A_51_P347467	UTP14A	157.028	107.733	-1.45756
A_55_P2141860	AEN	7133.95	4886.01	-1.46008
A_55_P2021709	OXNAD1	1185.38	810.36	-1.46278
A_55_P1973178	HAUS5	1895.7	1292.24	-1.46699
A_52_P349298	RPRD1B	370.486	252.373	-1.46801
A_55_P2076580	ACAA1A	29125.3	19798.1	-1.47112
A_55_P2063646	KRCC1	11258.3	7650.94	-1.4715
A_51_P180452	CRK	1865.48	1267.25	-1.47206
A_51_P336827	CYB5B	1108.1	752.297	-1.47296
A_51_P292368	TMCO6	345.802	234.593	-1.47405
A_51_P267346	TOPORS	1696.15	1150.55	-1.47421
A_55_P2026945	ZRANB2	3133.12	2124.61	-1.47468
A_55_P1987499	PTTG1	12196	8242.16	-1.47971
A_52_P119672	ROCK1	1113.61	752.39	-1.48009
A_52_P422755	LSM6	256.634	173.377	-1.48021
A_52_P145349	STRADB	411.783	277.71	-1.48278
A_52_P79187	ANKRD12	1196.51	805.913	-1.48466
A_55_P2065567	CHAC2	212.872	143.373	-1.48474
A_55_P2107855	HNRNPK	2438.15	1641.87	-1.48498
A_55_P2033510	PPM1M	5285.23	3558.97	-1.48505
A_52_P64514	HERC6	581.729	391.31	-1.48662
A_55_P2167050	PAIP2	7169.56	4813.67	-1.48942
A_55_P2129826	INPP5F	245.858	164.967	-1.49035
A_55_P2061021	SMG6	5707.58	3829.5	-1.49043
A_55_P2186621	RBMXL1	9375.63	6285.74	-1.49157
A_55_P1981734	ZCCHC6	9787.01	6547.51	-1.49477
A_55_P1966958	MEF2D	642.525	429.35	-1.49651
A_55_P1990134	COX18	1521.26	1016.23	-1.49697
A_55_P2003443	LSM7	22358.2	14933.3	-1.4972
A_52_P484118	URB2	416.373	277.41	-1.50093
A_51_P371876	ZMYND8	2674.96	1781.25	-1.50173
A_51_P219722	BPIFA5	123.345	82.1167	-1.50206
A_55_P2139625	GTF2A2	2813.53	1871.92	-1.50302
A_55_P2128734	PBXIP1	18917.3	12581.8	-1.50354
A_55_P1994224	YTHDF1	7875.97	5237.42	-1.50379
A_51_P438666	KEAP1	5631.63	3744.14	-1.50412
A_55_P2027240	ENGASE	1369.26	910.133	-1.50446
A_51_P247157	HN1	4639.02	3081.78	-1.5053
A_52_P106789	RBM18	2731.6	1812.67	-1.50695
A_55_P2052924	SEPW1	27271.1	18048.7	-1.51097
A_55_P1958007	DDX24	19626	12985.4	-1.51139
A_55_P1981494	H2-BL	13885.2	9166.16	-1.51483
A_55_P2158873	PPID	1473.9	970.76	-1.5183
A_55_P2072556	NCOA6	4663.52	3069.92	-1.5191
A_51_P325485	UTP3	10945.1	7203.63	-1.51939
A_52_P485971	SCAP	8192.66	5387.99	-1.52054
A_55_P2094412	SSBP1	1590.28	1045.06	-1.5217
A_51_P488510	APPL1	990.675	650.83	-1.52217
A_55_P1968553	BTBD9	1144.08	750.957	-1.5235
A_55_P2298029	WHSC1L1	1626.42	1065.8	-1.526
A_55_P2003648	BAG5	1599.67	1047.94	-1.52649
A_55_P1957927	NONO	27902.7	18275.9	-1.52675
A_55_P2009121	AGRN	1619.44	1060.21	-1.52748
A_55_P1985428	ATG16L2	4532.03	2965.4	-1.5283
A_55_P2051727	RNF8	3595.29	2351.92	-1.52866
A_51_P425048	H2-Q2	23041.1	15072.7	-1.52867
A_55_P1965629	HCFC1	4852.83	3171.73	-1.53003
A_52_P649285	CDC26	808.45	526.643	-1.5351
A_51_P117995	PFKM	1007.33	655.523	-1.53668
A_55_P2101806	ESF1	1852.06	1205.19	-1.53673
A_55_P2178808	ZBTB5	406.503	264.463	-1.53709
A_51_P430620	SLC25A12	4563.06	2968.25	-1.53729
A_55_P1958306	THRAP3	13037.5	8477.57	-1.53788
A_51_P453043	AACS	1203.4	781.847	-1.53918
A_55_P2062622	NONO	26966.7	17483.9	-1.54237
A_52_P366772	2310044G17RIK	171.463	111.143	-1.54272
A_55_P2081388	MDM4	952.631	616.36	-1.54558
A_55_P1981040	DDX6	5506.92	3563	-1.54558
A_55_P1953578	TOP3A	1376.86	890.113	-1.54683
A_55_P2159299	ING1	4422.64	2858.7	-1.54708
A_51_P199624	SFSWAP	778.07	502.86	-1.54729
A_55_P2046488	NBEAL2	1411.68	912.337	-1.54732
A_55_P2133751	TXNL4A	19232.2	12421.6	-1.54829
A_55_P2174490	CD37	2717.58	1754.54	-1.54889
A_51_P125260	ACAA2	11726.3	7566.7	-1.54972
A_55_P2118570	CD37	7432.48	4794.83	-1.5501
A_65_P07569	ROCK1	942.805	607.783	-1.55122
A_55_P2040996	KLF7	4505.88	2904.7	-1.55124
A_52_P255804	CBX1	3360.35	2164.38	-1.55257
A_55_P2019585	KLHL17	3116.28	2005.74	-1.55368
A_55_P2097259	ZUFSP	3012.56	1937.05	-1.55523
A_55_P1973289	MAPK9	1636.88	1052.16	-1.55573
A_55_P2025840	SPRED2	327.555	210.537	-1.55581
A_55_P2145496	WDR45	3575.36	2298.05	-1.55582
A_55_P2000930	CCNYL1	318.167	204.447	-1.55623
A_55_P2113291	SIK3	5568.75	3574.69	-1.55783
A_51_P120461	MINA	3668.28	2353.59	-1.55859
A_55_P2153541	SIK3	5871.77	3764.3	-1.55986
A_52_P72497	ACBD3	2250.8	1442.55	-1.5603
A_55_P1972263	NOP56	12269.4	7858.28	-1.56133
A_55_P2020373	CHD4	31463.7	20120.6	-1.56376
A_52_P652193	SAR1A	10248.4	6550.26	-1.56459
A_51_P285271	CCDC61	2241.48	1431.84	-1.56545
A_51_P193863	GTF3C4	210.344	134.267	-1.56661
A_52_P367675	ACIN1	1153.09	733.427	-1.57219
A_52_P89425	PCNT	6069.17	3856.74	-1.57365
A_52_P485905	MDM4	440.463	279.887	-1.57372
A_55_P2056300	SF3B3	14556.7	9249.91	-1.57372
A_55_P2171008	CLK4	4703.74	2987.98	-1.57422
A_51_P136699	TTC7B	1666.02	1058.06	-1.5746
A_55_P2025363	CCNL2	1232.19	782.337	-1.57502
A_51_P504314	PRPF38B	2246.16	1425.82	-1.57535
A_51_P475875	LRWD1	2738.73	1737.97	-1.57582
A_55_P2105512	NOP56	16133.9	10238.2	-1.57585
A_52_P490770	ZFP26	524.51	331.597	-1.58177
A_52_P17098	MPP7	134.745	85.1633	-1.58219
A_52_P647607	UBR4	357.767	226.017	-1.58292
A_52_P106739	DDX46	4626.24	2922.28	-1.58309
A_55_P2178818	ITK	1642.94	1037.27	-1.58391
A_51_P183102	RNF139	1807.53	1141.15	-1.58395
A_55_P2139027	PLEC	13392.6	8454.28	-1.58412
A_55_P2027067	PHC2	15018.6	9468.07	-1.58623
A_55_P2059640	ABHD14B	1241.57	782.633	-1.5864
A_51_P229633	RPRD1B	2136.67	1346.8	-1.58649
A_51_P163797	BDP1	1083.85	683.107	-1.58665
A_52_P355075	RAB40C	2736.3	1722.17	-1.58887
A_52_P65494	IQGAP2	266.049	167.41	-1.5892
A_55_P1995698	THUMPD1	3976.84	2501.81	-1.58958
A_52_P678117	XPR1	180.31	113.383	-1.59027
A_52_P512553	ATG16L2	1224	768.463	-1.59278
A_51_P372992	4632428N05RIK	5270.26	3307.52	-1.59342
A_55_P2184811	EIF2S1	290.248	182.15	-1.59346
A_55_P2035827	VMA21	1558.13	977.577	-1.59387
A_55_P1989534	CKLF	3098.84	1941.14	-1.59641
A_55_P2110235	TRIP12	940.13	588.89	-1.59644
A_55_P2174506	STX17	310.346	194.333	-1.59698
A_55_P2168990	TMSB10	96163.8	60202.9	-1.59733
A_55_P2184897	LBR	551.222	344.973	-1.59787
A_55_P1952981	RPS6KA3	359.423	224.727	-1.59938
A_55_P2016316	XRN2	3614.59	2255.25	-1.60275
A_52_P655084	TBC1D17	2773.6	1728.92	-1.60424
A_55_P2010906	RBM45	910.519	567.517	-1.60439
A_52_P472799	ECD	1992.56	1241.25	-1.60528
A_55_P2097729	GTPBP4	1229.23	765.43	-1.60593
A_55_P2070721	RAPGEF1	2581.69	1607.55	-1.60598
A_52_P615401	TPRA1	891.835	554.123	-1.60945
A_55_P1985895	THUMPD1	5986.53	3718.21	-1.61006
A_51_P517870	NFATC1	3105.13	1924.76	-1.61325
A_55_P1968362	TLE1	429.225	265.893	-1.61428
A_51_P247799	CASP8	5858.52	3627.42	-1.61506
A_55_P2047648	COQ2	6873.86	4255.15	-1.61542
A_55_P2080708	CSTF2	421.366	260.817	-1.61556
A_52_P385615	RNPC3	767.648	473.887	-1.6199
A_55_P2095047	MAT2A	1266.06	780.627	-1.62186
A_51_P338485	ALDH6A1	1038.51	640.3	-1.62191
A_52_P445387	CLK4	7887.42	4850.12	-1.62623
A_51_P441469	JMY	174.594	107.32	-1.62685
A_55_P2165074	RNF31	4432.11	2723.38	-1.62743
A_55_P2073795	MECR	262.049	160.797	-1.62969
A_65_P01641	RNF6	10449.3	6408.92	-1.63043
A_52_P17112	ZNRF1	11005.6	6745.82	-1.63147
A_55_P2431862	SRPK2	3723.23	2278.05	-1.63439
A_55_P1989544	CKLF	2603.1	1591.65	-1.63547
A_51_P114878	IKBKAP	1477.68	901.593	-1.63896
A_51_P191469	RNF31	6122.44	3732.86	-1.64015
A_55_P2087162	SPECC1L	638.847	388.957	-1.64246
A_51_P270184	NHLRC2	1296.41	788.98	-1.64315
A_55_P1982524	CYHR1	654.729	397.89	-1.6455
A_55_P1966804	FDPS	4559.95	2771.03	-1.64558
A_55_P2134690	ANKRD26	366.357	222.033	-1.65001
A_55_P2016249	PPID	919.392	556.623	-1.65173
A_52_P615375	HIST3H2A	3931.85	2377.06	-1.65408
A_55_P2094242	ZFP644	312.829	189.093	-1.65436
A_51_P345937	TBRG4	340.608	205.82	-1.65488
A_51_P199608	TTLL1	241.657	146.023	-1.65492
A_51_P500344	MAT2A	13868.4	8377.96	-1.65534
A_51_P193490	FBXO21	2172.37	1312.15	-1.65558
A_55_P2096599	TSC22D4	1627.96	982.93	-1.65623
A_55_P2064004	RAPGEF2	2288.99	1380.94	-1.65757
A_51_P104527	ATRIP	1974.5	1189.71	-1.65964
A_55_P1999419	BAG5	1451.43	872.063	-1.66436
A_55_P2004084	IQCE	1494	897.32	-1.66496
A_51_P256093	MAP2K6	783.645	470.583	-1.66526
A_55_P1971849	SH3GLB2	12727.2	7636.85	-1.66655
A_52_P384901	WDR43	1482.79	888.23	-1.66938
A_55_P1969078	ADAR	6394.83	3827.26	-1.67086
A_52_P140497	GOLGA3	485.207	290.337	-1.67119
A_52_P333419	NFATC3	688.473	411.863	-1.6716
A_52_P59318	RDH10	141.069	84.3767	-1.67189
A_55_P2105321	ACIN1	21745.5	13002.7	-1.67238
A_66_P104190	GSK3B	317.125	189.54	-1.67313
A_55_P2146483	ZMYND8	2924.28	1746.92	-1.67397
A_55_P2013296	PRKAG2	1791.71	1069.6	-1.67512
A_55_P2138966	NAB2	108.434	64.7067	-1.67578
A_51_P160907	MORC3	2440.02	1455.47	-1.67645
A_51_P417469	RNASEH2C	17686.2	10545.6	-1.67712
A_51_P165602	LBX2	171.899	102.473	-1.6775
A_55_P1958457	NBEAL2	2452.55	1459.75	-1.68012
A_52_P283524	RCAN3	910.793	541.603	-1.68166
A_52_P620748	NCL	539.719	320.707	-1.6829
A_55_P2165286	GMFG	105.103	62.4133	-1.68399
A_51_P394676	MEF2D	10703.4	6350.8	-1.68537
A_55_P2115582	SLC20A1	25129.4	14896.8	-1.68691
A_55_P1964225	ELAC2	1358.1	804.99	-1.6871
A_52_P517001	RPF1	2625.58	1555.75	-1.68767
A_52_P241484	RCL1	939.99	556.533	-1.68901
A_55_P2169445	MFSD6	4502.55	2663.38	-1.69054
A_51_P167426	HERC1	350.356	207.19	-1.69099
A_55_P2061275	TBX6	329.956	194.957	-1.69246
A_55_P2157038	MLLT3	170.295	100.517	-1.6942
A_55_P2002963	CORO1A	108934	64229.3	-1.69602
A_51_P472726	PDLIM2	9367.84	5521.22	-1.6967
A_55_P2216996	TMEM87A	347.408	204.71	-1.69708
A_55_P2103115	TOR1AIP2	2235.55	1317.11	-1.69732
A_55_P1996299	POFUT1	5233.38	3081.94	-1.69808
A_51_P416191	HECTD1	2739.44	1610.96	-1.7005
A_51_P286995	3110001I22RIK	231.862	136.123	-1.70332
A_55_P2061025	HSPA4	162.937	95.5833	-1.70466
A_55_P1962771	CYFIP2	9350.68	5474.82	-1.70794
A_51_P278550	TECR	4461.38	2611.7	-1.70823
A_52_P89267	GATSL2	195.306	114.3	-1.70872
A_55_P2017645	TAP2	46723	27328.3	-1.70969
A_52_P442852	KBTBD7	159.291	93.1667	-1.70974
A_52_P243412	ULK2	436.209	255.11	-1.70989
A_55_P1998721	BRWD1	251.038	146.8	-1.71007
A_52_P4846	ZFP451	627.826	366.83	-1.71149
A_52_P582568	UST	100.687	58.79	-1.71266
A_51_P459108	INSL6	3696.21	2153.39	-1.71647
A_52_P292232	RNF115	306.854	178.69	-1.71724
A_51_P185175	FKBP4	664.756	387.04	-1.71754
A_55_P1963712	CYB5B	2910.66	1693.29	-1.71893
A_51_P350214	AMZ2	1186.55	689.973	-1.71971
A_55_P2020341	CAMK2G	9389.25	5450.87	-1.72252
A_66_P124817	ING1	765.944	444.46	-1.72331
A_55_P2056871	AKAP13	11938	6917.51	-1.72576
A_52_P821	FLI1	4642.13	2686.6	-1.72788
A_52_P679860	HERC6	431.445	249.4	-1.72993
A_51_P466829	FAM109A	1280.12	738.71	-1.73291
A_51_P343429	SLC25A37	4040.75	2331.3	-1.73326
A_55_P2087984	DNAJA1	30614	17636.2	-1.73587
A_52_P274555	SNX14	1301.07	749.247	-1.7365
A_52_P476560	TPCN1	5594.07	3221.24	-1.73662
A_55_P2024215	CTNNBL1	14547.5	8372.9	-1.73744
A_51_P414889	IFI35	4323.42	2488.04	-1.73768
A_55_P2079516	MPP1	289.789	166.767	-1.73769
A_52_P44030	EXOC3	507.262	291.867	-1.73799
A_55_P2043269	CDC42SE1	1608.4	925.4	-1.73805
A_52_P628590	PVR	1465.51	842.72	-1.73902
A_66_P139568	HELZ	4024.38	2313.26	-1.7397
A_55_P2177488	HIST2H2BE	263.767	151.523	-1.74077
A_66_P117289	CDK13	998.981	573.767	-1.74109
A_51_P139069	WDR45	2987.53	1715.45	-1.74154
A_55_P1969530	ZFP146	519.732	298.28	-1.74243
A_51_P483329	SDAD1	5440.82	3120.4	-1.74363
A_52_P198473	PCGF5	445.696	255.547	-1.74409
A_55_P2023612	IKZF1	281.253	161.007	-1.74684
A_55_P2016708	MSL1	2536.46	1451.52	-1.74745
A_51_P293607	MRPS14	198.605	113.567	-1.74879
A_51_P437786	RBM28	9936.08	5669.55	-1.75254
A_66_P106654	CAMSAP1	1844.11	1051.99	-1.75298
A_55_P1956017	USP45	1125.16	641.56	-1.75378
A_55_P2058403	MAST3	999.382	569.543	-1.75471
A_55_P1967622	SF3B3	198.98	113.38	-1.75498
A_52_P588559	UBE2D3	6497.84	3695.55	-1.75829
A_55_P1967069	LPAR6	11767.6	6690.07	-1.75897
A_52_P266459	ING2	193.501	109.943	-1.76001
A_51_P494775	RCOR1	7101.65	4028.88	-1.76269
A_55_P2115235	BCKDHB	1709.78	969.787	-1.76305
A_55_P2086075	UBE2H	615.811	348.88	-1.76511
A_51_P234174	PMS2	1087.77	616.033	-1.76577
A_55_P2006519	CLIP1	2583.91	1461.94	-1.76745
A_55_P2087528	D930015E06RIK	8618.3	4874.37	-1.76808
A_52_P26216	NUMB	222.471	125.823	-1.76812
A_55_P2039712	GIGYF2	4886.6	2762.68	-1.76879
A_55_P2028661	DUSP12	4897.86	2767.63	-1.7697
A_55_P1999666	CEP110	7291.71	4118.39	-1.77053
A_55_P2060966	MOV10	3140.27	1768.76	-1.77541
A_55_P2037328	PPP1R12B	110.912	62.42	-1.77687
A_51_P506748	GRLF1	2198.09	1236.96	-1.77702
A_51_P428578	FAM134B	1593.64	896.8	-1.77703
A_51_P164203	NME4	476.149	267.833	-1.77778
A_55_P2086511	PPID	4789.48	2693.94	-1.77788
A_52_P71105	SERTAD3	1364.32	767.29	-1.7781
A_51_P406365	MAF1	10905.2	6128.52	-1.77942
A_55_P2086510	PPID	5312.41	2984.16	-1.7802
A_55_P1992160	MBP	879.535	493.513	-1.78219
A_66_P124551	AKAP13	18823.7	10539	-1.78609
A_52_P186033	SPN	28298.7	15839.7	-1.78657
A_51_P234728	LPAR6	16451.8	9207.69	-1.78674
A_55_P2209912	POU2F1	203.194	113.71	-1.78695
A_52_P1077588	HEATR6	491.645	274.607	-1.79036
A_55_P2051229	GPR132	36339.8	20286.6	-1.79132
A_55_P2122588	UBR2	615.866	343.587	-1.79246
A_52_P222096	4931428F04RIK	153.919	85.8467	-1.79295
A_51_P280437	SLC12A6	1916.48	1067.64	-1.79507
A_55_P1962284	KLHL24	141.728	78.9267	-1.79569
A_52_P561927	NCOR1	2705.98	1506.63	-1.79604
A_51_P288906	CLIP1	3182.25	1771.19	-1.79667
A_55_P2150108	PGM2L1	505.549	281.347	-1.79689
A_55_P1972634	MTCP1	898.369	499.82	-1.79739
A_51_P353173	FAM98A	2376.31	1321.5	-1.79819
A_52_P4046	BAZ2A	2428.21	1349.6	-1.79921
A_55_P1983819	SRSF7	21886.4	12156.8	-1.80034
A_51_P121447	1110038F14RIK	9644.6	5356.53	-1.80053
A_51_P361492	POU2F1	2683.92	1490.24	-1.80099
A_51_P285206	CD3D	59905.4	33260.8	-1.80108
A_51_P249360	SUOX	3478.44	1930.88	-1.80148
A_55_P1996742	RBM14	279.249	154.997	-1.80164
A_55_P1998932	TMEM154	260.017	144.29	-1.80204
A_66_P116804	SMCHD1	6356.08	3527.01	-1.80212
A_52_P420500	CRY1	133.133	73.8267	-1.80332
A_55_P2015742	CGGBP1	1412.7	781.73	-1.80715
A_55_P1958245	TCOF1	8403.19	4648.93	-1.80755
A_51_P115085	NUP153	4380.59	2421.4	-1.80912
A_55_P2149293	AGFG2	356.325	196.957	-1.80915
A_55_P2448065	SFXN2	694.146	383.393	-1.81053
A_55_P2007811	SLC12A6	279.921	154.57	-1.81097
A_51_P514647	PAIP2	13587.5	7495.93	-1.81265
A_55_P2079344	ZFP362	2394.53	1320.78	-1.81297
A_52_P177021	PTS	1613.24	889.67	-1.8133
A_55_P2062714	GM5595	359.759	198.253	-1.81464
A_55_P2008576	UBR2	347.697	191.4	-1.8166
A_66_P135106	SLCO3A1	1818.07	1000.07	-1.81793
A_55_P1979551	PITRM1	5119.55	2813.32	-1.81976
A_66_P112006	H2-T10	6379.74	3504.58	-1.8204
A_51_P460420	RSF1	319.62	175.333	-1.82293
A_51_P125050	WDR74	1607.42	881.503	-1.82349
A_55_P2115136	4632428N05RIK	7247.76	3972.72	-1.82438
A_55_P2126950	ZFP467	1528.42	837.053	-1.82595
A_52_P289685	SSBP1	7324.38	3996.63	-1.83264
A_51_P434503	DTWD1	344.274	187.687	-1.8343
A_55_P2060330	3110062M04RIK	1416.65	771.993	-1.83506
A_55_P2107750	HECTD1	1144.8	623.127	-1.83718
A_65_P09031	CDC42SE2	819.378	445.877	-1.83768
A_55_P2012394	SFXN2	2947.33	1602.5	-1.83921
A_52_P264902	DNAJC3	2554.31	1386.83	-1.84184
A_55_P2115003	PRPF4	411.972	223.587	-1.84256
A_55_P2049410	ZFP26	204.01	110.6	-1.84458
A_52_P295313	WDR46	7838.01	4245.49	-1.8462
A_55_P2060369	AKAP9	2044.57	1106.97	-1.847
A_66_P116154	CSTF2	705.12	381.05	-1.85047
A_55_P2037162	ESYT1	594.92	321.21	-1.85212
A_51_P314277	PARP1	1201.31	648.53	-1.85236
A_55_P2126951	ZFP467	800.568	432.103	-1.85272
A_52_P654618	ZNHIT3	370.262	199.787	-1.85329
A_55_P1986983	GNE	1881.34	1015.07	-1.85341
A_51_P223929	ASH1L	665.284	358.593	-1.85526
A_51_P443443	5830417I10RIK	2948.32	1588.02	-1.8566
A_55_P2135808	SETDB2	102.515	55.2067	-1.85692
A_51_P488768	SLC25A44	244.019	131.393	-1.85716
A_55_P2089820	ADK	550.21	295.987	-1.8589
A_55_P1957227	LAS1L	2010.6	1081.23	-1.85955
A_55_P2076792	ANXA6	30247.6	16246.4	-1.8618
A_51_P513392	AZI2	1107.63	594.617	-1.86276
A_51_P292490	TTBK2	209.492	112.433	-1.86326
A_55_P2091846	ZCCHC11	1085.82	581.497	-1.86729
A_55_P2122643	DTYMK	8065.45	4318.69	-1.86757
A_55_P2173005	DNASE2A	48719.9	26073.1	-1.86858
A_55_P2133840	SIPA1	26380.1	14112.3	-1.86929
A_55_P2033958	SLTM	8871.53	4740.07	-1.8716
A_55_P2148534	NR1D2	1071.95	572.743	-1.87161
A_66_P117679	KAT2B-PS	132.582	70.7667	-1.8735
A_55_P2022128	CNTNAP1	110.74	59.0967	-1.87388
A_52_P179238	H2AFY	371.622	198.263	-1.87439
A_55_P1966538	CTU2	8983.48	4787.45	-1.87647
A_52_P374669	KDM5A	3494.64	1862.12	-1.8767
A_55_P1982578	KDM3A	5840.85	3111.49	-1.87719
A_55_P2025959	CHD9	1303.96	694.407	-1.8778
A_55_P2002150	PGS1	24604.2	13099.5	-1.87825
A_66_P133025	DIABLO	197.414	104.97	-1.88067
A_51_P286665	RBL1	2061.49	1095.16	-1.88237
A_51_P446583	ZFP445	1616.18	858.173	-1.88328
A_51_P487308	PSTK	1564.07	830.037	-1.88434
A_55_P2008747	SNRPD3	9466.18	5022.15	-1.88489
A_55_P2037883	INO80	1032.67	547.85	-1.88495
A_55_P2043267	CDC42SE1	4972.61	2637.86	-1.88509
A_51_P459661	LIPA	2581.71	1369.46	-1.8852
A_55_P2025611	PSME2	18314.4	9705.56	-1.887
A_55_P2097828	GMFG	43504	23013.9	-1.89033
A_52_P461807	RCBTB1	275.892	145.82	-1.892
A_51_P521374	NUDT13	1655.29	874.837	-1.89212
A_51_P270899	ZFP61	1635.89	864.3	-1.89273
A_55_P1967885	NR3C1	10515.9	5554.69	-1.89316
A_51_P396273	NRAS	1356.24	716.117	-1.89388
A_51_P365903	ANKZF1	3018.09	1592.75	-1.8949
A_51_P380153	UBR4	11104.2	5859.56	-1.89505
A_51_P257762	KAT2B	485.702	256.223	-1.89562
A_66_P107973	PRPF38B	2025.22	1067.82	-1.8966
A_52_P490863	NOP10	9058.68	4765.55	-1.90087
A_51_P394802	FAM111A	1592.54	836.177	-1.90455
A_55_P1953728	NES	137.537	72.1633	-1.90591
A_55_P1985698	MCOLN1	137.45	72.1133	-1.90603
A_52_P650028	DOCK10	6478.01	3397.47	-1.90671
A_51_P386304	CCNL2	16031.9	8402.72	-1.90794
A_55_P2180949	LCP2	585.035	306.573	-1.9083
A_55_P2073734	BFAR	3485.08	1825.52	-1.90909
A_51_P481569	DDX42	5363.14	2809.18	-1.90915
A_51_P505493	ELOVL5	6549.82	3430.26	-1.90943
A_52_P214752	LCOR	804.271	421.1	-1.90993
A_51_P434426	RWDD4A	416.258	217.14	-1.91701
A_51_P438479	ZFP281	6123.93	3191.75	-1.91867
A_55_P2166572	STRBP	669.493	348.653	-1.92022
A_51_P144512	RBM19	2129.99	1109.07	-1.92053
A_55_P2114789	GTF2A2	240.372	125.12	-1.92113
A_66_P105585	SLFN8	340.599	177.243	-1.92165
A_55_P2113723	PECR	102.484	53.24	-1.92493
A_55_P2033084	ZDHHC20	610.078	316.233	-1.9292
A_55_P2061159	ING1	14654.3	7592.93	-1.92999
A_52_P663742	GANC	486.118	251.323	-1.93423
A_55_P1989663	SLCO3A1	4696.63	2427.13	-1.93506
A_51_P466673	SRSF7	787.811	406.827	-1.93648
A_55_P2073895	MINA	132.956	68.64	-1.93701
A_51_P412835	DAXX	15045.2	7762.42	-1.9382
A_55_P1983459	CFLAR	386.181	199.067	-1.93996
A_65_P02321	USP36	800.699	412.71	-1.9401
A_52_P579876	SUDS3	2679.43	1380.65	-1.94071
A_51_P327021	ZBTB25	4439.66	2287.62	-1.94073
A_51_P136521	LYPD2	175.649	90.4433	-1.94209
A_55_P2052749	PCM1	1299.96	668.953	-1.94328
A_52_P358093	FBXO10	312.471	160.493	-1.94694
A_52_P309737	CDK12	325.757	167.247	-1.94776
A_66_P126836	ZBTB44	1741.16	892.84	-1.95014
A_55_P2001920	FLNA	48563	24902.3	-1.95014
A_55_P1957598	ATAD2B	2735.35	1401.91	-1.95116
A_55_P2113837	TBC1D1	6140.41	3143.87	-1.95314
A_55_P2054352	RBM6	3651.26	1866.87	-1.95581
A_66_P119191	INPP5E	1202.33	613.407	-1.96009
A_55_P2005813	3110057O12RIK	270.712	138.003	-1.96163
A_55_P2032192	TPM1	714.396	363.927	-1.96302
A_51_P149373	FBXL20	3347.95	1702.7	-1.96626
A_51_P267494	CDC42EP3	1041.81	529.71	-1.96676
A_55_P2018457	HDAC7	15314.1	7775.18	-1.96961
A_55_P2000039	PRF1	1671.66	848.39	-1.97039
A_55_P1954258	ZFP652	1232.72	625.617	-1.97041
A_66_P115056	GPN1	166.119	84.28	-1.97104
A_55_P2114218	ZCCHC7	6851.88	3464.41	-1.97779
A_51_P225948	SNX33	513.884	259.33	-1.98158
A_55_P2181678	DENND1B	241.402	121.657	-1.98429
A_52_P634122	REXO1	909.505	458.247	-1.98475
A_52_P101982	TMEM129	1323.55	666.263	-1.98653
A_52_P180842	EXOC3	1866.43	938.993	-1.98769
A_55_P2015964	RIF1	1108.17	557.163	-1.98894
A_55_P2155041	SSBP2	5595.04	2811.52	-1.99004
A_55_P2066240	ZUFSP	445.448	223.813	-1.99026
A_55_P2057102	SFT2D3	419.693	210.667	-1.99221
A_55_P2404434	RPS6KA3	735.824	368.407	-1.99731
A_55_P2133125	D930015E06RIK	362.877	181.427	-2.00013
A_51_P324651	LPHN1	1601.52	799.403	-2.00339
A_65_P20699	TLK2	776.026	387.333	-2.00351
A_55_P2022251	CDKN2D	18529.1	9246.9	-2.00382
A_55_P2117764	VANGL2	113.462	56.5867	-2.0051
A_51_P430973	PAQR7	2320.7	1155.59	-2.00823
A_52_P10041	AKR1B3	17752.7	8837.66	-2.00875
A_51_P265545	TMEM57	1448.58	720.907	-2.00938
A_55_P2175400	ZFP467	1195.48	594.673	-2.01031
A_55_P2058933	KIF1B	2824.92	1404.96	-2.01068
A_51_P300572	SLC30A1	753.065	374.377	-2.01152
A_52_P120740	0610030E20RIK	554.358	275.147	-2.01477
A_55_P1974617	LYSMD1	1975.01	979.597	-2.01615
A_52_P1034698	ELF1	497.29	246.443	-2.01787
A_52_P531175	FKBP3	12572.2	6229.05	-2.01831
A_55_P2026562	CDKN1B	13455.3	6663.59	-2.01923
A_52_P39247	HBP1	3986.37	1972.86	-2.0206
A_55_P1978306	ZFP318	732.35	362.157	-2.02219
A_55_P2030491	SRSF2	140.979	69.5633	-2.02663
A_66_P140103	ITGA4	237.868	117.32	-2.02752
A_52_P330694	TLE1	811.783	400.27	-2.02809
A_55_P1963900	MIB2	7914.79	3898.34	-2.0303
A_55_P2107686	TTLL1	116.022	57.1067	-2.03168
A_52_P282035	RNF5	3373.41	1659.29	-2.03304
A_55_P2334684	RSF1	156.221	76.7967	-2.03422
A_51_P220407	RNPEPL1	21408.2	10516.8	-2.03561
A_55_P2132805	RSF1	132.116	64.8867	-2.03611
A_55_P2138120	ATXN7L3	616.725	302.563	-2.03833
A_51_P336391	TMEM18	1616.07	792.453	-2.03932
A_52_P609109	PITPNC1	1765.48	864.077	-2.04319
A_51_P520139	GM5918	291.87	142.817	-2.04367
A_55_P1984878	GMCL1	151.674	74.1867	-2.0445
A_52_P445622	2610002M06RIK	473.14	230.867	-2.04941
A_55_P2059318	DGKZ	15483.7	7554.85	-2.04951
A_51_P229599	ETNK1	1112.5	542.777	-2.04964
A_51_P429366	HES6	3085.08	1504.77	-2.0502
A_55_P1954633	SSH2	13465.8	6542.15	-2.05832
A_51_P191611	CAT	212.692	103.25	-2.05997
A_55_P2083481	LPIN1	597.799	289.96	-2.06166
A_55_P2006983	PARP10	146.532	70.99	-2.06413
A_52_P183181	ADAR	2835.76	1373.59	-2.06449
A_52_P512817	SHISA5	173013	83676.1	-2.06765
A_55_P2047967	BFAR	83816.6	40459.4	-2.07162
A_51_P161021	IFIT2	1413.3	682.18	-2.07174
A_51_P362013	REXO1	475.076	229.243	-2.07236
A_55_P2028660	DUSP12	448.154	216.19	-2.07296
A_55_P2103880	GTF2IRD1	1398.76	674.517	-2.07372
A_55_P1958220	CREBL2	215.92	103.79	-2.08036
A_55_P2012047	GIGYF1	6744.25	3240.61	-2.08117
A_55_P2017491	RBM43	4803.21	2306.35	-2.0826
A_55_P1972252	SLC12A6	425.37	204.107	-2.08406
A_55_P2084496	SSBP3	4072.16	1950.33	-2.08794
A_51_P458218	WDR13	2341.81	1121.5	-2.0881
A_55_P2060454	WHSC1L1	6564.7	3135.71	-2.09353
A_51_P124606	NAT2	448.217	213.767	-2.09676
A_55_P2152009	TESC	22151.1	10563.2	-2.09701
A_55_P2110738	PTTG1	275.235	131.083	-2.0997
A_52_P541270	CREBL2	2001.92	952.667	-2.10138
A_51_P371091	RCSD1	20569.5	9786.77	-2.10176
A_55_P2124341	LYSMD1	4218.41	2006.59	-2.10228
A_55_P1986486	GTF2IRD1	2185.65	1039.48	-2.10264
A_55_P2171273	MIER3	340.251	161.8	-2.10291
A_55_P2169188	CCDC23	353.324	167.897	-2.10441
A_55_P2100550	MTIF2	69574.5	33017.1	-2.10723
A_52_P189957	DBNL	3489.09	1654.2	-2.10924
A_52_P172405	A230046K03RIK	612.534	290.33	-2.10979
A_52_P587648	PHF3	4203.54	1992.17	-2.11003
A_52_P636343	WIPI2	811.556	384.137	-2.11267
A_55_P2019699	SAMHD1	27253.5	12894.2	-2.11363
A_55_P1958250	RNF114	37682.5	17824	-2.11414
A_55_P2049479	SH3BP5	1527.61	722.487	-2.11437
A_52_P376214	CSTF3	1396.46	659.793	-2.11651
A_51_P493700	CEP350	1580.1	746.553	-2.11653
A_55_P2156823	PMS2	220.558	104.113	-2.11844
A_52_P509185	ZFP318	512.794	241.91	-2.11977
A_55_P2000062	IRF1	42429.4	20009.8	-2.12043
A_66_P117659	NFATC3	1699.34	800.9	-2.12179
A_55_P2094049	GM15800	8379	3945.02	-2.12394
A_55_P2117741	NCK2	4408.32	2075.16	-2.12432
A_55_P1970935	USP7	12168.3	5725.85	-2.12515
A_55_P1958246	TCOF1	12973.7	6103.8	-2.12551
A_55_P2160412	XYLT2	584.625	274.987	-2.12601
A_55_P2097665	ARL4A	732.722	343.163	-2.1352
A_52_P403020	XRN1	562.486	263.307	-2.13624
A_51_P395111	NME3	3311.47	1548.16	-2.13897
A_52_P207635	ZFC3H1	1622.36	758.043	-2.14019
A_51_P249051	PYCR2	11797.1	5506.03	-2.14258
A_55_P2024075	PRKACB	19775.2	9229.49	-2.14261
A_55_P2020306	AASDH	1889.02	881.337	-2.14336
A_55_P2003246	ASXL2	2063.97	962.447	-2.1445
A_51_P234113	NOD1	3213.51	1498.46	-2.14455
A_55_P1987534	TNRC6B	1213.28	565.423	-2.1458
A_52_P556281	G3BP2	6406.98	2981.29	-2.14906
A_52_P145767	VCPIP1	1153.05	536.403	-2.14959
A_55_P1973573	SPN	1668.55	775.913	-2.15043
A_66_P117058	AASDH	1044.96	485.867	-2.15072
A_51_P442719	USP6NL	109.824	51.0633	-2.15075
A_55_P2091551	ARHGAP9	50964.8	23695.5	-2.15082
[truncated: 615 more rows]

## Sheet: IRG DEG_CD4eaevs.T-naive
ProbeID	GeneID	Mean_Naive	Mean_CD4eae	Fc
A_55_P1953169	SAA3	3.7094	87752.3	23656.7
A_51_P212782	IL1B	7.19533	123816	17207.8
A_51_P303160	ARG1	4.78303	39046.7	8163.58
A_51_P102789	C1QC	4.39487	30654.6	6975.09
A_51_P217463	CXCL2	3.7068	23253.8	6273.27
A_52_P425839	RETNLG	5.71027	28631.3	5014
A_51_P172853	CD14	14.6746	69742.8	4752.61
A_55_P2017636	THBS1	3.5869	16527	4607.59
A_51_P246653	CLEC7A	13.5953	62480.3	4595.73
A_55_P1958165	MS4A7	3.35637	13429.7	4001.28
A_51_P286737	CCL2	5.85127	22673	3874.9
A_55_P1978216	AF251705	3.81847	14396	3770.11
A_51_P363187	CXCL1	3.78557	12618.8	3333.39
A_55_P1962937	TREM2	7.96057	20643.4	2593.2
A_51_P181451	C1QA	10.7612	25124.8	2334.76
A_51_P254855	PTGS2	4.5474	10148.9	2231.8
A_52_P161488	CLEC4E	5.64077	12063.9	2138.69
A_51_P460954	CCL6	10.4293	20345.6	1950.81
A_51_P167292	CHI3L3	80.5409	139114	1727.25
A_51_P436652	CCL7	3.8823	6395.34	1647.31
A_52_P15388	LTF	12.0739	19257.9	1594.99
A_51_P334979	APOC2	17.7045	27188.8	1535.7
A_51_P362066	CHI3L1	3.87217	5753.7	1485.91
A_55_P2004562	KLRA2	3.653	4979.88	1363.23
A_55_P2081105	AI607873	3.52437	4705.92	1335.25
A_51_P108226	1100001G20RIK	5.03443	6635.66	1318.06
A_55_P2119257	SERPINE1	4.2962	5560.32	1294.24
A_55_P2137049	AA467197	33.3142	42345.3	1271.09
A_51_P499838	BST1	3.9141	4922.98	1257.75
A_52_P422494	CD300LF	21.3268	25425.8	1192.2
A_55_P2044932	GPR84	3.52443	4067.49	1154.08
A_51_P444290	SLAMF8	5.56757	6068.88	1090.04
A_51_P286488	IER3	12.7594	13868.3	1086.92
A_55_P2144386	EMR1	6.86363	7371.07	1073.93
A_51_P294555	IFITM6	10.1592	10676.7	1050.94
A_55_P2081164	CD300LF	33.5673	35257.6	1050.35
A_51_P288138	FPR2	6.47007	6782.08	1048.22
A_52_P452689	ATF3	17.8726	15897.9	889.514
A_51_P458866	F11R	6.12703	5419.09	884.456
A_52_P549827	MGST1	6.7657	5910.92	873.66
A_55_P2129354	PILRA	8.64143	7377.16	853.696
A_51_P488739	NIACR1	3.57383	2994.08	837.779
A_51_P341108	SPINT1	3.3781	2803.86	830.01
A_55_P1984556	CCL12	3.49407	2876.19	823.163
A_55_P1997696	PLBD1	69.0989	56369.4	815.778
A_51_P464703	CCL8	3.99047	3157.8	791.336
A_55_P2067362	DPEP2	3.88433	2978.81	766.878
A_51_P327796	ITGB5	19.3567	14770	763.045
A_51_P130095	FCGR2B	16.7041	12686.7	759.495
A_55_P1973046	CTTNBP2NL	3.77347	2859.53	757.799
A_51_P232371	STAB1	11.382	8119.08	713.324
A_55_P1998471	S100A9	361.218	245185	678.773
A_51_P140710	CCL3	35.9887	22754.7	632.274
A_55_P1960735	GDF15	3.607	2276.78	631.21
A_51_P123625	IRG1	24.2929	14897.4	613.242
A_52_P343306	H2-AA	89.355	54146.1	605.967
A_51_P171075	CSF2	5.3032	3112.96	586.997
A_55_P2042988	AOAH	3.80943	2233.76	586.376
A_51_P461665	CXCL9	14.6915	8388.55	570.98
A_55_P2066230	HCK	42.7647	24401.7	570.603
A_55_P2118037	SIRPA	11.6035	6558.14	565.188
A_55_P2090617	PILRA	3.85893	2158.05	559.235
A_51_P146753	CSF2RB2	26.1488	14539.5	556.03
A_55_P2017418	CFH	3.49627	1902.72	544.214
A_55_P2082989	5430435G22RIK	4.9331	2620.88	531.285
A_66_P109986	CD33	3.1069	1619.12	521.137
A_55_P1997756	IL6	3.5137	1796.89	511.395
A_51_P147274	CLEC4A3	3.63797	1851.18	508.85
A_52_P481423	CTTNBP2NL	3.3043	1677.11	507.555
A_51_P181517	FCGR4	19.0452	9263.6	486.401
A_51_P400543	AIF1	70.142	33930.8	483.744
A_51_P171999	APOE	495.365	238912	482.294
A_51_P384318	C1RA	3.98237	1912.46	480.233
A_55_P2129348	PILRA	8.85687	4219.72	476.435
A_51_P366138	MERTK	3.41757	1615.12	472.594
A_52_P100926	IL1A	3.28827	1541.24	468.708
A_51_P401907	GM5483	3.48643	1580.67	453.377
A_55_P2085142	SPP1	5.14133	2315.86	450.44
A_55_P2008740	FCGR1	6.37627	2857.83	448.198
A_52_P638895	VEGFA	21.228	9478.89	446.528
A_51_P390538	MPEG1	136.248	58728.1	431.04
A_55_P2070869	LCN2	58.2043	24422	419.591
A_51_P261517	TYROBP	150.065	60693.4	404.448
A_51_P405476	FCER1G	185.044	70141.9	379.055
A_51_P303424	ITGAX	9.4455	3486.87	369.157
A_55_P2175880	MGST1	20.9028	7681.42	367.484
A_51_P363947	CDKN1A	12.2578	4501.21	367.211
A_55_P2156731	H2-EB1	644.217	234291	363.684
A_55_P1977473	DAB2	3.9386	1339.19	340.017
A_55_P2108784	ARHGAP22	3.29017	1084.62	329.656
A_52_P408757	FCGR3	27.2313	8429.46	309.551
A_55_P2048607	HP	161.058	49017.8	304.349
A_55_P2041868	PTAFR	4.76797	1446.53	303.386
A_52_P467389	SLC15A3	19.5026	5819.08	298.374
A_55_P2037585	TRF	35.7027	10210.4	285.983
A_52_P52618	CSF2RB	61.0942	17010.1	278.424
A_52_P180373	MPEG1	4.27533	1137.95	266.166
A_52_P232813	CXCL3	4.44843	1169.74	262.955
A_51_P509573	CCL4	117.163	30422.9	259.663
A_55_P1962747	H2-AB1	734.027	189412	258.045
A_51_P470079	IL1R2	43.6147	11240.5	257.723
A_52_P249424	VEGFA	11.2768	2887.15	256.027
A_55_P2066578	IFI204	24.2098	6108.7	252.323
A_55_P2146560	H2-AB1	725.976	181179	249.566
A_55_P1970763	PILRB2	4.81817	1184.03	245.744
A_55_P2035315	RASGEF1B	23.4124	5611.25	239.67
A_55_P2015363	C1RA	7.0228	1678.11	238.952
A_55_P2055324	SPINT1	4.8368	1106.66	228.8
A_51_P117865	FAM20C	11.7512	2672	227.382
A_51_P185660	CCL9	45.8512	10385.7	226.508
A_55_P2052016	CRISPLD2	3.77903	825.73	218.503
A_52_P507214	MMP9	4.3865	939.385	214.154
A_55_P2087118	LY6I	47.8671	10130.1	211.63
A_66_P138406	CLEC4B1	3.8267	809.236	211.471
A_52_P374897	ARG2	3.99267	839.274	210.204
A_55_P2049867	CCRL2	40.1706	8397.88	209.055
A_51_P312485	FPR1	8.1935	1706.33	208.255
A_52_P607128	MSR1	3.80433	778.22	204.561
A_55_P2018934	EMR1	17.5242	3466.98	197.839
A_55_P2045055	CLEC10A	5.4686	1057.03	193.291
A_51_P246066	SLAMF9	14.5854	2797.74	191.818
A_55_P2038757	FBLIM1	4.39027	820.524	186.896
A_52_P127130	MSR1	4.1886	756.614	180.636
A_55_P1965659	HAVCR2	11.501	2059.27	179.051
A_66_P134501	OLFM1	4.4224	788.828	178.371
A_51_P401987	TMEM37	41.079	7327.25	178.37
A_51_P193794	LRP1	21.9281	3883.04	177.08
A_55_P1963017	STFA1	3.74307	658.291	175.869
A_66_P119155	DUSP3	12.3104	2141.38	173.948
A_51_P239750	INHBA	34.869	5958.09	170.871
A_52_P220879	TGM2	239.084	40628.2	169.933
A_55_P2115401	BST1	4.1794	707.101	169.187
A_55_P1971889	F3	3.7846	639.687	169.024
A_52_P683580	TBC1D9	4.17803	700.04	167.553
A_55_P2037584	TRF	139.048	23235.1	167.101
A_51_P204080	HK2	22.426	3623.79	161.589
A_51_P169516	PPP1R3D	6.7637	1084.89	160.399
A_51_P481482	DRAM1	4.822	772.879	160.282
A_51_P112734	SLC7A8	7.12897	1136.98	159.488
A_51_P258372	IGSF6	70.9689	10941	154.166
A_55_P2077368	DPEP2	5.66793	870.217	153.533
A_51_P452629	TLR2	132.681	19755.5	148.894
A_55_P2054409	PIRA2	11.3131	1649.81	145.832
A_52_P591153	PLD4	32.4853	4702.69	144.764
A_51_P374900	P2RY13	5.62323	813.656	144.695
A_55_P2011620	GPR141	4.59357	656.712	142.964
A_66_P133148	AOAH	4.0208	574.684	142.928
A_55_P2036693	CD40	5.6501	806.432	142.729
A_51_P468260	S100B	3.292	467.796	142.101
A_66_P133397	CHI3L4	8.0955	1142.06	141.074
A_55_P2152771	LHFPL2	6.20387	870.287	140.281
A_51_P464918	MEFV	30.3464	4202	138.468
A_51_P241457	LILRB4	37.2271	5061.49	135.963
A_51_P284608	CD74	1023.24	137885	134.753
A_51_P227392	RHOU	3.42283	457.251	133.588
A_52_P193925	SULF2	5.69473	758.466	133.187
A_51_P418116	TMEM119	17.0771	2248.91	131.692
A_55_P1993503	ADORA2B	6.39343	838.786	131.195
A_55_P1957459	LILRB4	530.754	69492.4	130.932
A_52_P355084	METRNL	47.8471	6251.74	130.661
A_51_P519251	NUPR1	27.3522	3551.75	129.852
A_55_P2124153	RUSC2	3.39023	438.786	129.427
A_51_P247249	ALOX5	8.80067	1133.68	128.817
A_51_P183812	SLFN4	10.6675	1357.02	127.211
A_52_P266132	FGL2	33.4987	4180.26	124.789
A_55_P1977038	CXCL9	38.887	4847.52	124.657
A_66_P136228	RAI14	22.6646	2796.77	123.398
A_51_P465350	LY86	210.631	25756.8	122.284
A_51_P278868	H2-DMB1	155.765	18923.4	121.487
A_52_P660922	DOCK1	3.5559	429.527	120.793
A_55_P1962400	IL1RN	8.01143	965.711	120.542
A_55_P1961395	PDPN	13.1553	1576.27	119.82
A_55_P2032853	ENTPD1	4.36643	515.513	118.063
A_52_P304128	MMP14	13.2509	1522.29	114.882
A_55_P2034110	TGM2	209.246	23927.1	114.349
A_51_P284946	RND3	3.42157	385.431	112.648
A_55_P2034663	CSF2RB2	38.4204	4248.68	110.584
A_52_P168567	CEBPA	21.9728	2415.41	109.927
A_51_P156274	LTBR	24.5929	2625.44	106.756
A_51_P170178	B3GNT8	6.25503	662.377	105.895
A_51_P499698	ASPRV1	19.6168	2038.3	103.906
A_55_P2035320	NFIL3	250.858	26014.4	103.702
A_55_P2083411	CYP4F18	260.894	27024.8	103.586
A_52_P99810	CX3CR1	15.2761	1537.64	100.657
A_55_P2127699	PIRA2	3.48487	345.178	99.0504
A_55_P1960238	SLC2A6	55.0097	5443.1	98.9482
A_52_P403443	TNS3	19.4647	1904.93	97.8656
A_55_P1988108	MRC1	8.67513	841.079	96.9528
A_55_P2042612	C1S	6.0223	564.004	93.6526
A_52_P93467	SDC4	6.6409	621.482	93.584
A_52_P77764	SLC7A2	6.32377	587.367	92.8824
A_51_P272553	BHLHE40	183.42	16851.4	91.8731
A_52_P318673	SAA1	236.378	21556.1	91.1932
A_51_P254656	HDC	138.055	12495.3	90.5095
A_51_P210956	VCAM1	9.967	896.354	89.9322
A_55_P2157517	FAM20C	4.0328	351.074	87.0546
A_52_P587738	P2RY2	4.70937	401.719	85.302
A_52_P142191	APH1B	6.4105	545.712	85.1278
A_51_P128876	IFITM3	213.529	18143.6	84.9702
A_52_P365011	FES	68.2507	5785.28	84.7651
A_51_P114462	CCL17	7.4844	630.463	84.2369
A_51_P200561	4930506M07RIK	25.3311	2077.34	82.0075
A_66_P112816	B4GALT6	3.55583	291.482	81.9728
A_55_P2056070	HFE	18.6299	1515.57	81.3512
A_55_P2104487	PLD1	7.66443	615.43	80.2969
A_51_P512992	ENTPD3	3.34827	267.969	80.0322
A_52_P371135	C130050O18RIK	4.65367	371.005	79.7232
A_55_P1952882	CYP4F18	260.455	20699.8	79.4755
A_51_P108978	MYADM	4.95703	384.59	77.5847
A_55_P2102540	OLFML3	7.34517	568.76	77.4333
A_55_P2227355	PTPRO	13.5735	1042.43	76.7988
A_66_P105046	IL18	9.95387	753.387	75.6878
A_52_P635338	FES	180	13593	75.5167
A_52_P596008	ZEB2	31.121	2340.77	75.2151
A_51_P279552	CAV2	3.79207	284.944	75.1421
A_55_P2033120	SRXN1	40.4149	3022.47	74.7862
A_55_P2122619	ASB11	3.9985	296.637	74.1871
A_55_P1954648	SIGLEC1	6.1231	452.073	73.8308
A_55_P2021266	HPSE	33.5236	2411.68	71.94
A_55_P2007964	CX3CR1	178.116	12795.9	71.84
A_51_P438967	GPNMB	75.2478	5356.32	71.1824
A_55_P2040170	PMP22	4.74053	337.35	71.1629
A_55_P2101191	ARRDC4	39.5083	2791.02	70.6438
A_55_P2166282	FLT1	5.22463	368.826	70.5936
A_51_P172054	GAS6	11.6897	824.44	70.5271
A_51_P254646	JDP2	64.8713	4557.55	70.2552
A_51_P364485	TNFAIP2	209.492	14701	70.1743
A_55_P2172396	A530064D06RIK	5.85973	411.196	70.1731
A_55_P2104363	CYSLTR1	8.9785	622.166	69.2951
A_51_P165182	BATF2	33.1961	2298.11	69.2284
A_51_P249286	RGS16	148.487	10082.2	67.8992
A_52_P586004	HK3	74.7431	4892.44	65.4567
A_55_P2098697	TNFAIP2	139.87	9020.46	64.4915
A_55_P2078633	C4B	164.803	10537.8	63.942
A_51_P106259	CAMK1	4.2694	271.565	63.6073
A_51_P479818	LONRF3	3.77137	239.255	63.4399
A_55_P2005735	TRPM2	4.7473	297.92	62.7556
A_51_P422625	ARL11	8.11007	506.805	62.4909
A_55_P1998578	IFITM2	112.34	7014.28	62.4377
A_52_P592909	DGAT2	62.6577	3876.1	61.8616
A_55_P2150179	GM5077	9.45063	580.545	61.4292
A_55_P1995195	FOSL2	120.942	7385.27	61.0644
A_51_P237383	RNASE4	22.2383	1350.71	60.738
A_52_P148514	HPSE	3.85083	233.751	60.7014
A_52_P649224	SASH1	59.463	3514.26	59.1
A_52_P260994	FGD2	24.8854	1450.92	58.3041
A_52_P487686	BC100530	27.0375	1557.25	57.596
A_52_P681310	PLAUR	385.487	22106.1	57.3459
A_55_P1983508	NR4A2	42.6967	2419.94	56.6774
A_55_P1988368	UPP1	31.2094	1763.79	56.5146
A_52_P326664	UNC93A	3.83587	215.759	56.2477
A_52_P359965	CPD	29.8803	1667.94	55.8208
A_51_P128397	NR4A3	5.9313	327.913	55.2851
A_51_P518051	DUSP4	60.3325	3319.68	55.0231
A_55_P2020128	DHRS3	278.107	15297.5	55.0058
A_52_P334562	VDR	15.1326	830.162	54.8593
A_51_P325281	AI607873	6.59473	357.277	54.1761
A_55_P2016462	CXCL10	443.945	23958.5	53.9673
A_51_P461319	GATM	48.9758	2622.27	53.5421
A_55_P1985623	ABCC3	59.1657	3150.29	53.2452
A_52_P552194	IL13RA1	5.69943	301.452	52.8915
A_51_P263965	HMOX1	107.784	5618.77	52.1298
A_55_P1978424	BCL2A1D	1923.1	100203	52.1051
A_52_P325477	TRIM16	4.73343	246.57	52.0912
A_52_P578732	CCR5	42.983	2206.04	51.3237
A_51_P514405	SLC2A5	3.4883	179.004	51.3156
A_52_P299771	BCL2A1C	132.875	6778.85	51.0169
A_52_P127925	TFEC	6.656	334.69	50.284
A_52_P494930	FNIP2	19.6877	986.128	50.0885
A_51_P282557	C3AR1	18.2615	908.366	49.7422
A_51_P464710	ADAP2	36.0296	1781.17	49.4363
A_55_P2008987	CH25H	4.31933	210.229	48.6717
A_52_P489295	ADAMTS1	4.41257	213.851	48.464
A_51_P257934	TNFSF13B	13.4475	648.352	48.2134
A_55_P2051414	AXL	135.441	6496.16	47.9629
A_55_P2171658	STX3	20.4171	961.376	47.0869
A_51_P419286	BATF3	17.4478	816.785	46.8132
A_51_P317191	EEPD1	6.04063	281.364	46.5785
A_51_P508959	PRR15	3.8598	179.023	46.3813
A_51_P430766	IL10	16.3538	746.271	45.6328
A_55_P2038130	PTPRJ	3.6621	165.647	45.2328
A_51_P149714	MS4A6D	197.846	8877.53	44.8709
A_55_P2122605	CBR2	5.91187	264.16	44.683
A_52_P658320	MFSD7A	3.41743	152.416	44.5996
A_55_P2011387	TIFA	58.1222	2581.58	44.4164
A_51_P245989	CCR2	171.4	7608.81	44.3922
A_55_P2179939	DMXL2	4.27057	188.754	44.1989
A_55_P1960237	SLC2A6	11.0114	485.161	44.06
A_52_P494622	NR4A2	154.193	6705.13	43.4854
A_51_P517695	LY6F	181.768	7804.22	42.935
A_51_P338878	P2RY12	14.9849	640.359	42.7336
A_51_P111612	ARRDC4	10.821	458.472	42.3688
A_55_P2121456	FAM43A	9.76047	409.51	41.956
A_66_P111660	MT1	1179.63	48089.8	40.7668
A_55_P2070686	WDFY1	544.087	22025.1	40.4809
A_51_P269166	MMP19	4.23803	171.507	40.4684
A_52_P504268	B3GALNT1	3.70013	147.83	39.9527
A_52_P642239	PIK3AP1	4.65367	185.661	39.8956
A_55_P2160286	OLFM1	6.93413	273.21	39.4007
A_55_P2160291	OLFM1	4.06407	159.321	39.2024
A_55_P1971951	CD86	65.5376	2546.87	38.8611
A_51_P290074	FABP7	3.64653	141.452	38.7907
A_55_P1997390	CPD	4.33677	167.386	38.5969
A_52_P338066	UBD	3.80853	146.725	38.5253
A_55_P2007713	TSPAN4	29.9161	1137.59	38.0261
A_66_P101835	CD38	84.7944	3201.79	37.7594
A_51_P117581	CABLES1	21.0935	795.844	37.7294
A_52_P552665	FZD7	6.48517	239.218	36.887
A_52_P177293	SNX24	4.0968	150.492	36.7341
A_55_P2160296	OLFM1	3.7574	136.784	36.4039
A_55_P1960202	VCAN	4.81057	174.175	36.2068
A_52_P68893	IFNG	964.312	34862.2	36.1525
A_52_P526372	ZEB2	3.92517	139.925	35.6483
A_51_P333274	GZMB	261.129	9197.79	35.2232
A_51_P199135	CD83	373.31	12751.8	34.1587
A_52_P188678	PVRL2	5.4418	184.25	33.8583
A_55_P1965975	KYNU	3.67357	124.127	33.7892
A_51_P115005	EDN1	4.06217	137.02	33.7307
A_52_P363216	GCNT2	51.4407	1717.76	33.393
A_55_P2111302	CP	7.304	243.421	33.3271
A_55_P2024461	TBKBP1	154.937	5142.31	33.1897
A_55_P2024463	TBKBP1	8.5741	280.651	32.7325
A_52_P302433	PLAU	7.0903	229.682	32.3939
A_52_P409578	RASSF4	8.88563	284.26	31.991
A_55_P2031989	RIN2	36.9666	1178.11	31.8695
A_51_P350666	PELI2	6.48973	206.384	31.8016
A_51_P191782	OLFML3	49.6338	1577.92	31.7912
A_51_P378789	CXCL13	4.00223	125.721	31.4127
A_51_P217336	SCAMP1	76.815	2407.15	31.337
A_51_P145785	AMBP	3.97473	124.512	31.326
A_55_P2037662	ATP1A3	51.4357	1608.58	31.2736
A_55_P2064962	PDPN	3.32897	103.998	31.2403
A_51_P181565	HBEGF	14.1529	440.831	31.1477
A_52_P638459	CCL5	3654.81	113413	31.0311
A_55_P1992099	PTPRJ	49.3141	1526.77	30.9602
A_51_P270426	EGR4	3.55173	107.022	30.1324
A_55_P2101055	ALPK1	4.98043	145.99	29.3127
A_51_P242930	LAT2	49.0498	1436.41	29.2847
A_51_P484998	HGF	4.9056	142.354	29.0187
A_51_P107020	KIF5A	17.792	511.666	28.7583
A_55_P1954221	EMP1	260.532	7472.26	28.6808
A_55_P2084611	B4GALT6	6.4562	184.102	28.5155
A_52_P42245	KLRB1A	14.771	414.766	28.0797
A_55_P2004016	CRISPLD2	105.357	2912.36	27.6427
A_52_P8324	TMEM178	6.4392	176.518	27.413
A_55_P1962918	MNDA	287.878	7878.65	27.3681
A_51_P233101	LTBP3	15.0892	410.96	27.2354
A_66_P108059	TTC39C	112.781	3040.28	26.9575
A_51_P380005	GALNT3	12.8767	340.946	26.4778
A_55_P2047310	PDGFB	51.8718	1370.78	26.4263
A_52_P201551	NAV1	6.84797	180.84	26.4079
A_51_P290576	PLK2	35.641	934.984	26.2334
A_51_P507242	FOSL2	7.00733	180.835	25.8065
A_51_P323521	SNX21	20.6103	528.301	25.6328
A_52_P423810	MT1	21.7377	556.045	25.5798
A_55_P1976204	CDKN1A	11.2354	283.963	25.274
A_55_P2120946	MEFV	17.9677	454.074	25.2717
A_55_P2170034	RGL1	12.0057	301.147	25.0837
A_55_P2061170	TBC1D2	57.2061	1425.65	24.9212
A_55_P2023818	CYSLTR1	72.5018	1788.88	24.6736
A_66_P139785	PPAP2B	9.3037	229.282	24.6442
A_55_P2027278	GAS2L1	95.504	2349.85	24.6047
A_55_P2037982	AGAP1	7.88907	191.495	24.2735
A_51_P381618	PLA1A	4.23297	102.509	24.2168
A_51_P246924	TPPP3	17.3497	420.134	24.2156
A_55_P2068459	HSPA1A	55.0687	1321.59	23.999
A_51_P271503	IL1R1	63.5855	1522.98	23.9517
A_51_P352968	MARCKS	309.454	7356.17	23.7714
A_55_P2038882	NIACR1	16.5953	383.183	23.0899
A_51_P472249	SLC7A7	135.372	3097.21	22.8793
A_52_P257625	ESM1	50.2694	1144.82	22.7738
A_51_P314285	TMEM86A	131.037	2934.57	22.395
A_55_P2033435	1300002K09RIK	7.2007	156.672	21.7579
A_51_P513568	STX11	124.319	2683.01	21.5816
A_52_P517098	IL18RAP	51.0904	1093.05	21.3944
A_51_P198645	PARVB	6.24173	132.819	21.2791
A_51_P381558	RASA4	216.745	4604.87	21.2456
A_51_P195506	CSF1	87.2692	1853.61	21.2401
A_51_P107362	SOCS2	63.5452	1314.98	20.6936
A_55_P2106039	MAP3K6	17.5676	362.634	20.6422
A_55_P2167025	PVRL2	9.86363	202.021	20.4814
A_51_P100298	STX3	5.28463	107.19	20.2833
A_55_P2183597	TBC1D2	100.215	2032.01	20.2766
A_55_P2054897	RND1	5.16117	103.958	20.1423
A_51_P188126	GCA	5.04157	101.3	20.0929
A_55_P1968433	AGPAT9	67.0868	1345.4	20.0546
A_55_P2165869	CEBPB	2162.15	42697.6	19.7477
A_55_P2169669	CSF1	22.1747	437.22	19.7171
A_52_P232580	DYRK3	49.5185	970.342	19.5956
A_51_P465292	HNMT	7.4609	143.04	19.1719
A_52_P118560	KYNU	5.47983	105.039	19.1683
A_55_P2030160	TCF7L2	6.7328	128.643	19.107
A_55_P1982249	PHACTR2	22.6378	430.562	19.0196
A_55_P2100586	CASS4	19.5005	369.739	18.9605
A_52_P512575	HOPX	353.087	6677.9	18.9129
A_51_P134812	CHAC1	8.99633	169.786	18.8728
A_52_P799815	TMEM171	14.9678	281.68	18.819
A_51_P336833	FABP4	17.9359	337.173	18.7987
A_55_P2107775	APOL9A	14.7314	276.848	18.793
A_55_P2024468	TBKBP1	5.37893	100.925	18.7631
A_55_P2125588	PDGFA	75.1817	1410.29	18.7584
A_55_P2063251	DUSP3	34.4602	646.197	18.752
A_55_P2097553	C77080	12.8972	241.693	18.74
A_66_P111562	CCND1	29.8172	554.114	18.5837
A_51_P485260	RGL1	39.8648	733.088	18.3894
A_55_P2025760	ADAM9	264.27	4840.68	18.3172
A_66_P110633	APOL9B	137.184	2466.75	17.9813
A_55_P2012989	SLAMF7	37.5207	674.381	17.9735
A_55_P2011286	HOPX	382.979	6856.8	17.9038
A_51_P282508	RHOC	259.358	4631.19	17.8563
A_55_P2007470	PDGFA	92.3853	1648.51	17.8439
A_51_P291361	OSM	303.76	5413.74	17.8224
A_51_P103397	VWF	12.4532	220.408	17.6989
A_51_P462192	OLR1	13.441	237.829	17.6943
A_55_P2100928	PTGDS	24.0234	424.822	17.6837
A_51_P470715	CISH	1219.18	21513.7	17.646
A_52_P511821	WDFY1	33.5763	584.036	17.3943
A_51_P489522	CTLA2B	619.411	10756.3	17.3653
A_51_P225793	PRR5L	131.774	2272.81	17.2478
A_55_P2122618	ASB11	16.006	274.782	17.1674
A_55_P2037121	TMEM106A	39.2168	670.74	17.1034
A_55_P2088995	PLSCR1	228.195	3889.27	17.0437
A_66_P139546	IGFBP6	37.8376	644.091	17.0225
A_52_P357133	SELM	119.812	2033.1	16.969
A_55_P2036180	MCF2L	15.6258	265.025	16.9607
A_55_P2068096	RAP1GAP	7.47887	126.782	16.952
A_55_P2016105	ERRFI1	210.126	3548.41	16.887
A_51_P340699	RASL11A	6.76593	113.935	16.8395
A_51_P229676	PLSCR1	216.211	3624.23	16.7625
A_66_P103398	OGFRL1	46.4275	778.218	16.762
A_66_P124724	RNF19B	63.1991	1054.61	16.6871
A_51_P376347	HEBP1	96.5192	1606.93	16.6488
A_52_P1391	H2-DMB2	7.21343	119.177	16.5215
A_55_P2153621	AHNAK	47.9858	786.107	16.3821
A_55_P1992834	SOCS2	63.6082	1040.49	16.3578
A_55_P2082679	APH1B	8.32907	134.824	16.1871
A_55_P2016459	CXCL10	30.0008	485.524	16.1837
A_55_P2350617	SLC37A2	48.206	774.146	16.0591
A_52_P336958	9430020K01RIK	18.3028	293.368	16.0286
A_66_P123635	CSF2RB	102.094	1636.33	16.0277
A_51_P251209	CACNA1D	6.6596	106.096	15.9313
A_55_P2063316	MGLL	31.5259	499.393	15.8407
A_51_P242201	NAAA	527.246	8161.12	15.4788
A_55_P2005730	TRPM2	8.4258	130.405	15.4768
A_52_P219230	LAIR1	18.8714	289.922	15.363
A_51_P196844	OSBPL3	147.496	2263.14	15.3438
A_55_P1992838	SOCS2	58.6357	899.372	15.3383
A_51_P176086	FFAR2	29.2147	444.752	15.2235
A_55_P2002968	CORO2A	157.55	2397.53	15.2176
A_55_P2024803	MMP12	6.67133	101.36	15.1933
A_51_P257550	MARCKSL1	227.894	3414.91	14.9847
A_55_P2042046	5430427O19RIK	23.7824	354.638	14.9118
A_55_P2049572	PLD2	207.597	3093.28	14.9004
A_51_P393426	PROS1	24.0033	357.365	14.8882
A_52_P460545	RUNX2	11.8101	174.648	14.788
A_55_P2294184	TMEM2	62.7313	925.181	14.7483
A_55_P2018417	OSBPL3	208.524	3053.35	14.6427
A_55_P1955279	SPECC1	54.6445	796.69	14.5795
A_55_P2141699	RNF149	1214.77	17628.1	14.5115
A_55_P2048418	MDFIC	501.684	7275.17	14.5015
A_55_P1971963	TMEM176B	1541.42	22130.5	14.3572
A_51_P286496	IL2RB	1190.29	16984.5	14.2692
A_66_P105422	LONRF3	18.1428	258.166	14.2296
A_66_P134488	LIF	17.481	248.599	14.2211
A_55_P2166501	CD44	525.05	7441.25	14.1725
A_51_P385099	TNF	805.318	11405.4	14.1627
A_55_P2078300	FNDC7	22.4337	313.63	13.9803
A_55_P2164724	GNAQ	85.0138	1184.84	13.9371
A_51_P104608	RNASE6	30.1633	419.725	13.9151
A_66_P120249	NR1H3	137.4	1899.59	13.8252
A_55_P2072631	PRR5L	22.6035	311.145	13.7654
A_52_P682745	DOCK4	32.2759	442.751	13.7177
A_52_P195839	CTSC	1054.23	14412.8	13.6714
A_55_P1971962	TMEM176B	120.037	1638.45	13.6495
A_55_P2129685	PKIG	15.2428	207.943	13.642
A_52_P493477	SERPINB1C	9.3582	127.597	13.6348
A_52_P533280	PRM1	26.1623	356.355	13.621
A_55_P1955656	CTLA2A	1577.68	21451.2	13.5967
A_55_P1979092	NAIP1	7.99047	108.399	13.5661
A_51_P423976	CREM	140.009	1888.83	13.4907
A_51_P256665	PON3	178.876	2410.93	13.4782
A_55_P2063312	MGLL	10.2021	137.1	13.4384
A_51_P505823	ENDOD1	311.204	4163.64	13.3791
A_52_P231075	FCRLS	33.3665	445.289	13.3454
A_52_P515094	TMEM176A	215.576	2856.66	13.2513
A_52_P599264	MDFIC	400.362	5296.26	13.2287
A_55_P2046802	MLKL	53.0351	696.316	13.1293
A_51_P140321	MOCOS	103.84	1360.09	13.098
A_52_P215106	PIK3R6	260.781	3385.74	12.9831
A_55_P2128597	NR1H3	79.7617	1031.91	12.9374
A_52_P655136	NLRC4	13.7955	177.934	12.8979
A_52_P354823	IRF8	860.308	11095.6	12.8972
A_55_P2110615	SLC37A2	21.8152	280.14	12.8415
A_51_P260683	RGS1	2278.99	29259.9	12.839
A_52_P640296	FMNL2	10.3139	131.666	12.7658
A_52_P460957	CREM	227.908	2896.1	12.7074
A_55_P2178578	TMPRSS4	13.6404	172.059	12.614
A_55_P2021981	CTSW	1075.54	13490.2	12.5427
A_51_P160439	CRYBG3	89.4883	1121.7	12.5346
A_51_P341736	MMP2	13.2325	162.991	12.3175
A_55_P2007001	CTNNBIP1	77.5327	951.694	12.2747
A_52_P577384	IL18BP	374.44	4590.28	12.2591
A_65_P03364	DENND4A	63.6314	776.952	12.2102
A_55_P2029687	HMOX1	60.7001	733.132	12.0779
A_51_P105380	2010005H15RIK	19.792	237.058	11.9775
A_55_P2176565	B3GALT5	17.1534	205.06	11.9545
A_51_P170807	MAP3K6	34.1023	407.36	11.9452
A_65_P18181	RUNX2	13.313	156.886	11.7844
A_55_P2114863	MGLL	19.3622	225.879	11.666
A_66_P125948	CASS4	40.2014	466.978	11.616
A_55_P1961099	ATG4C	23.018	266.85	11.5931
A_55_P2029498	OSBPL1A	18.5821	215.211	11.5817
A_55_P2111264	LHX9	11.396	131.888	11.5732
A_55_P1974650	NPDC1	26.4867	306.479	11.571
A_55_P1977468	DAB2IP	66.8727	770.894	11.5278
A_51_P319022	CXCR3	1594.81	18189.5	11.4054
A_51_P483280	PRNP	111.217	1265.75	11.3809
A_51_P148060	PTGFRN	25.1254	284.782	11.3344
A_55_P1961210	TRP53INP2	266.266	2996.51	11.2538
A_51_P169087	GLS2	9.07277	102.098	11.2532
A_51_P181319	DCXR	61.7355	690.42	11.1835
A_55_P1960197	P2RY14	145.941	1631.69	11.1805
A_55_P2115955	RAET1E	14.1264	157.762	11.1679
A_52_P481686	WTIP	9.49133	105.544	11.12
A_55_P2089253	ATG4C	45.0717	496.662	11.0194
A_55_P2149363	6430548M08RIK	22.8591	251.736	11.0125
A_55_P2109445	IRF4	260.671	2847.23	10.9227
A_55_P1959748	ASNS	328.577	3586.91	10.9165
A_51_P230439	PPFIBP2	28.0274	305.555	10.902
A_55_P2102126	LAMP2	328.368	3573.09	10.8813
A_55_P2166488	CD44	27.7625	301.704	10.8673
A_55_P2020378	EHD4	67.355	731.617	10.8621
A_66_P121976	SLC4A11	18.6956	202.128	10.8115
A_55_P1998947	TRIM16	13.4903	145.379	10.7765
A_55_P1965200	FBXL5	19.9227	214.188	10.751
A_66_P116372	SOAT2	80.0988	860.024	10.737
A_52_P574668	NT5E	360.081	3859.38	10.7181
A_55_P2111790	GEM	241.869	2586.1	10.6922
A_51_P120093	SNX10	273.227	2909.86	10.65
A_52_P75465	GDPD1	49.8239	529.162	10.6206
A_55_P2170813	PKIG	522.716	5499.03	10.5201
A_55_P2062418	ATP6V0A1	152.565	1593.39	10.444
A_51_P355753	HIC1	145.18	1515.53	10.439
A_51_P429252	PROK2	18.0605	188.402	10.4317
A_51_P234956	XCL1	24.021	248.791	10.3572
A_52_P552879	EFCAB4A	10.3423	107.006	10.3465
A_52_P1197913	GADD45B	1298.92	13410.5	10.3244
A_52_P476029	8430427H17RIK	42.6329	439.812	10.3163
A_55_P2162782	AHNAK	43.0979	444.52	10.3142
A_55_P2006008	SERPINB1A	576.471	5928	10.2833
A_55_P1991016	BASP1	130.767	1342.29	10.2647
A_55_P2023692	NEURL1A	23.9537	245.175	10.2354
A_52_P375312	AMICA1	773.197	7900.19	10.2176
A_55_P2078123	RORA	396.754	4044.04	10.1928
A_55_P2077628	DCXR	44.1311	448.799	10.1697
A_51_P111164	RND1	79.456	801.752	10.0905
A_66_P121086	MAP3K8	161.024	1591.28	9.88222
A_55_P2072005	CTSC	38.6648	380.167	9.83239
A_52_P306351	ASPH	28.4399	278.962	9.80882
A_52_P116120	CORO2A	34.667	339.735	9.79998
A_55_P2142226	SERPINA3F	124.097	1216.05	9.79917
A_55_P2159710	ACVR1	80.0867	783.927	9.78848
A_51_P325856	1810033B17RIK	609.951	5967.99	9.78437
A_55_P2052563	ID1	115.509	1126	9.7482
A_51_P326191	SERPINA3G	1639.31	15956.5	9.73365
A_51_P208240	TNFSF14	270.031	2627.91	9.73189
A_52_P497534	WIPI1	25.7146	249.454	9.70086
A_51_P193146	MS4A6C	900.935	8698.04	9.65446
A_55_P2039225	RAP1GAP	21.3931	205.848	9.62216
A_52_P516091	PLA2G15	219.746	2079.87	9.46485
A_52_P366525	COQ10B	227.201	2148.67	9.45712
A_51_P195958	PHLDA1	1018.19	9573.1	9.40209
A_51_P103222	SLC39A4	1041.06	9683.38	9.30146
A_55_P2031871	PLEKHH3	20.7478	192.924	9.29853
A_52_P585124	CXCR4	693.167	6417.21	9.25782
A_51_P330428	EIF4EBP1	639.606	5898.59	9.22222
A_51_P155313	GSTO1	766.854	7070.02	9.21951
A_52_P483280	LAMP2	993.563	9149.78	9.20906
A_51_P239654	NR4A1	13466.7	123970	9.20569
A_51_P114910	CSTB	2780.25	25525.1	9.18085
A_52_P608322	MAFF	259.837	2377.93	9.1516
A_51_P490795	MXD1	853.157	7764.84	9.1013
A_52_P137765	LMNA	437.002	3975.37	9.09692
A_55_P1985850	TIMP1	51.396	467.291	9.09197
A_55_P2068607	RNF19B	2289.34	20712.7	9.04743
A_55_P2379599	ASPH	12.0318	107.988	8.97522
A_65_P19780	KLF9	104.629	936.314	8.94886
A_52_P16877	TMCC3	47.0548	417.898	8.88109
A_55_P2104975	SERPINA3F	119.362	1055.85	8.84584
A_51_P498631	DFNA5	60.3703	532.451	8.81976
A_52_P77245	SNX8	141.142	1242.58	8.80374
A_51_P256066	TIAM2	28.4343	250.14	8.79711
A_51_P398723	FLT1	245.298	2140.68	8.72686
A_66_P139618	STFA2	241.429	2098.46	8.69182
A_55_P1959763	DACH1	16.0021	138.83	8.67569
A_51_P375201	PLK3	1873.18	16244.5	8.67214
A_51_P432199	SAP30	112.509	974.024	8.65733
A_52_P679101	TJP2	197.168	1700.91	8.62668
A_55_P2151546	ADARB1	27.3653	235.6	8.60943
A_51_P417854	RAB20	156.275	1343.66	8.59803
A_52_P263095	AHNAK	2155.39	18418.6	8.54536
A_55_P2179027	GEM	46.7409	399.305	8.54295
A_51_P312121	XDH	339.447	2870.48	8.45632
A_55_P1985360	MAN1C1	49.2485	413.935	8.40504
A_55_P2045891	CPEB2	52.0326	435.18	8.36361
A_51_P200083	GRINA	1636.52	13601.2	8.31106
A_52_P387009	EGLN3	167.681	1387.12	8.27238
A_51_P387235	NAMPT	932.133	7660.82	8.21859
A_51_P501364	TBX21	297.923	2432.46	8.16471
A_55_P1960916	EGLN3	97.9998	796.956	8.13222
A_55_P1999213	TDRD7	285.102	2318.01	8.13044
A_55_P2054062	CHST2	45.7494	371.348	8.11701
A_55_P2182675	FUT7	18.5088	149.837	8.09543
A_51_P315904	GADD45G	2430.93	19643.8	8.08079
A_52_P588881	IQGAP3	29.8969	241.405	8.07459
A_55_P2093614	DENND4A	118.967	954.389	8.02233
A_51_P455807	EHD4	631.125	5052.5	8.00555
A_55_P2181271	NHSL2	29.7471	237.569	7.98631
A_55_P2000487	SREBF2	156.79	1250.3	7.97436
A_55_P2102693	ACVR1	22.5574	179.867	7.97376
A_51_P152404	IKBIP	18.1956	144.825	7.95934
A_55_P2017914	CSF1	54.1457	429.734	7.93663
A_52_P131458	TTC39B	181.751	1424.37	7.83694
A_55_P1954835	RAMP3	1552.31	12140.2	7.82069
A_66_P110343	SNX10	113.789	889.265	7.815
A_51_P235984	IL10RA	722.368	5637.79	7.8046
A_55_P1970474	TMEM67	26.2509	204.606	7.79424
A_51_P476601	LY96	142.446	1107.23	7.77296
A_55_P2091461	CASP4	1574.1	12230.4	7.76977
A_51_P496432	ACSL1	703.894	5464.84	7.76372
A_55_P1962305	PLAC8	6640.28	51509.8	7.75718
A_51_P294807	STOM	75.5132	583.993	7.73365
A_52_P658437	ESPL1	67.6245	522.139	7.72116
A_55_P1962304	PLAC8	436.206	3356.24	7.69414
A_55_P2135064	H2-M2	26.6098	204.028	7.6674
A_51_P445841	DEPTOR	20.1028	154.083	7.66476
A_55_P2023637	PRG4	24.1918	185.091	7.65096
A_55_P2006525	ADAMTSL4	156.679	1195.54	7.63053
A_51_P473734	H2-DMA	1329.46	10087.2	7.58746
A_51_P463452	ACSL1	82.8017	624.566	7.5429
A_55_P1966774	SERPINA3I	18.8153	141.297	7.5097
A_55_P2042156	AATK	62.59	469.44	7.50025
A_51_P405167	MAF	562.244	4204.75	7.47851
A_55_P1966432	GSTM1	43.9604	328.509	7.47284
A_55_P1970033	PER1	3990.21	29722.4	7.44882
A_51_P263246	DUSP8	14.3951	106.802	7.4193
A_55_P1984168	CASP4	1211.97	8976.66	7.40666
A_51_P291501	CCNO	83.8731	620.719	7.40069
A_55_P2054491	SLC31A2	124.746	918.307	7.36143
A_55_P2106175	GCH1	1147.6	8358.08	7.28311
A_66_P107703	SMOX	301.126	2173.5	7.21791
A_51_P166244	OSBPL1A	58.1824	419.817	7.21554
A_55_P2062190	GSTM1	92.637	665.645	7.18553
A_55_P2180491	RRBP1	365.058	2619.09	7.17445
A_55_P2101340	RAMP3	1938.38	13844.6	7.14238
A_55_P1998892	SMOX	886.08	6309.84	7.12107
A_55_P2093286	APOD	157.794	1121.4	7.10672
A_55_P2024888	CTSS	23449.7	165399	7.05335
A_51_P367060	IFRD1	4253.84	29816.6	7.00934
A_55_P2109857	RGS2	10595	74257.8	7.00876
A_52_P410765	SEMA7A	134.799	943.472	6.99909
A_55_P2024555	PPAP2A	30.0889	210.298	6.98922
A_55_P2107542	PDE4B	192.708	1346.2	6.98569
A_51_P285736	PDCD1	423.845	2953.45	6.96824
A_55_P1988183	CDKN2B	16.7439	116.045	6.93058
A_55_P2048937	KIF5C	62.2393	430.924	6.92367
A_55_P2053838	TNFAIP3	16817.6	116067	6.90149
A_55_P2472735	A530032D15RIK	83.9695	579.125	6.89685
A_66_P104422	CKAP4	58.278	401.738	6.89348
A_55_P2083988	LMO2	262.053	1800.8	6.8719
A_55_P2116978	NEB	24.8838	170.643	6.85761
A_51_P279437	MFSD2A	44.1137	302.007	6.8461
A_55_P1998374	PPFIBP1	71.7894	485.813	6.76721
A_55_P2060991	BC005764	73.444	496.393	6.75879
A_51_P499195	NKG7	1617.2	10871.2	6.72225
A_66_P118906	ADORA2B	53.7337	360.782	6.71426
A_55_P2386236	CEACAM2	44.9349	301.485	6.70939
A_51_P321341	SULT1A1	39.5771	263.249	6.65155
A_51_P130757	ACER3	130.897	869.419	6.64199
A_55_P2033445	TNFRSF1B	429.011	2849.03	6.64093
A_55_P2089488	COQ10B	240.458	1580.85	6.57432
A_55_P2030284	TREM1	1068.99	7022.32	6.56909
A_51_P282837	ST14	64.212	421.137	6.55854
A_55_P2086825	RGL3	20.6676	135.144	6.53893
A_55_P2005475	SULT1A1	41.6911	271.728	6.51764
A_65_P13209	CTSD	1728.86	11242.3	6.50269
A_55_P2019483	NDRG4	24.9071	161.015	6.46461
A_55_P2027022	PRDM1	329.203	2110.5	6.41093
A_51_P210395	GLRX	615.488	3928.6	6.3829
A_52_P633410	GABARAPL1	1563.39	9905.3	6.33578
A_51_P122582	DAGLB	219.163	1388.08	6.33356
A_66_P116173	IL23R	34.7542	219.561	6.31756
A_55_P2061620	CHST1	386.48	2423.3	6.27018
A_51_P132978	IDH1	29.5215	184.007	6.23298
A_55_P2013043	SERPINB6B	619.213	3853.84	6.22378
A_51_P124748	TGFB3	115.413	714.025	6.18671
A_52_P337220	MGAT4B	47.8141	291.493	6.09639
A_55_P2122020	KLF4	1363.43	8265.12	6.06199
A_55_P1981155	PHLDB1	160.268	967.553	6.03711
A_52_P359621	LUZP1	161.695	975.593	6.03356
A_55_P2064043	CD44	1028.57	6174.76	6.00327
A_55_P2039416	SGK1	4310.09	25762.6	5.97728
A_55_P1965194	FBXL5	888.793	5285.53	5.94686
A_51_P466229	PDGFRL	38.014	225.607	5.93485
A_55_P2127303	SPSB2	372.791	2209.41	5.92667
A_55_P2008437	CDKN2A	22.2109	131.37	5.91468
A_55_P2025248	MXD1	2271.68	13435	5.91415
A_55_P1991214	LAIR1	413.879	2441.02	5.89791
A_55_P2166486	CD44	21.9143	128.527	5.86498
A_55_P1962429	MAF	30.2468	177.351	5.86346
A_51_P241861	TCIRG1	1261.29	7378.61	5.85005
A_55_P2045741	FYB	296.792	1727.96	5.82215
A_51_P384629	CTSD	15488.5	89740	5.79397
A_55_P2064928	NEBL	28.2063	162.99	5.77848
A_55_P2013336	MELK	74.9392	432.381	5.76975
A_52_P28651	PVRL1	31.556	181.789	5.76083
A_55_P2161865	PDLIM7	30.518	174.613	5.72164
A_51_P172573	SOD2	8209.02	46692.2	5.68792
A_55_P1979929	PRCP	38.1298	213.117	5.58926
A_52_P15008	MAPKAPK2	999.623	5534.8	5.53689
A_66_P138137	PNP	2984.4	16392.8	5.49283
A_55_P1959496	SBNO2	221.617	1210.52	5.46219
A_55_P2018929	SPNS2	42.3228	229.575	5.42438
A_51_P345663	RRBP1	1663.54	8996.47	5.40805
A_52_P456750	APH1B	20.3584	109.948	5.40059
A_55_P2173333	PLCB4	142.5	769.448	5.39964
A_55_P2143311	PDXK	210.36	1135.4	5.39741
A_52_P652316	MAPRE2	356.832	1917.88	5.37475
A_55_P1979684	RHOC	279.007	1487.93	5.33295
A_51_P240453	NUSAP1	195.677	1042.61	5.32821
A_55_P2089223	AK4	35.0941	186.366	5.31047
A_55_P2028655	SLC31A1	403.014	2114.39	5.24645
A_51_P445473	FUT7	275.99	1443.04	5.2286
A_52_P617327	RCAN1	173.215	904.544	5.2221
A_55_P2009582	NKG7	3706.01	19329.1	5.21561
A_55_P1988844	KLRG1	503.51	2599.2	5.16215
A_51_P451151	UBE2C	360.793	1856.92	5.14677
A_55_P1975874	BCL2L15	69.0325	355.202	5.14544
A_52_P88983	DOCK5	334.286	1718.86	5.14187
A_55_P2151822	PLXND1	1332.17	6805.48	5.10856
A_55_P2043987	LUZP1	429.596	2184.52	5.08506
A_52_P418644	PLP2	963.835	4893.42	5.07704
A_51_P359636	LGALS3BP	7241.83	36660.9	5.06238
A_52_P472319	PLXND1	120.763	609.047	5.04332
A_51_P161890	FCGRT	153.493	770.504	5.0198
A_51_P369200	TPX2	144.184	721.882	5.00669
A_55_P1983558	TMED1	243.975	1221.34	5.006
A_55_P1996941	UBE2C	317.647	1590.13	5.00596
A_51_P171200	GOLM1	1302.49	6484.75	4.97873
A_51_P513530	SPAG5	117.873	586.332	4.97428
A_55_P2030383	FRMD4A	202.661	1007.57	4.9717
A_55_P2022074	KLF10	695.739	3441.79	4.94695
A_51_P234253	SDCBP2	890.179	4403.28	4.9465
A_52_P496924	MGAT4A	198.452	981.32	4.94488
A_55_P1973259	GAMT	107.435	530.944	4.94201
A_66_P107038	PRCP	1468.44	7236.88	4.92829
A_55_P2106975	CLCN5	20.3239	100.02	4.92127
A_55_P2127702	RACGAP1	537.645	2635.02	4.90104
A_55_P2028259	RHBDF2	460.335	2251.81	4.89167
A_55_P2230913	ETV6	465.543	2273.58	4.88373
A_55_P2076048	NUF2	57.5376	280.709	4.87871
A_55_P1986123	SCCPDH	85.2619	415.916	4.87809
A_51_P372172	PLOD3	528.546	2567.9	4.85843
A_55_P2108943	CCR6	1104.62	5292.91	4.7916
A_55_P2121980	PLCB4	34.2126	163.33	4.77399
A_51_P430900	DUSP1	5693.59	27180.4	4.77386
A_55_P2164492	SAMHD1	74.5734	354.186	4.74949
A_51_P127681	CLIC4	1981.92	9346.85	4.71606
A_55_P2180301	CLCN5	23.6419	111.12	4.70011
A_52_P530291	PIM1	1288.12	6046.63	4.69414
A_51_P254805	KIF4	39.9516	186.895	4.67804
A_52_P670026	RSAD2	356.804	1662.43	4.65921
A_51_P416137	SLC31A2	435.48	2028.73	4.6586
A_55_P2043367	APOL9A	459.298	2137.12	4.65302
A_51_P246317	MT2	1776.61	8235.93	4.63577
A_55_P1965050	CKS2	174.712	808.118	4.62544
A_51_P391445	IFNGR1	9678.61	44592	4.60727
A_51_P435321	AP1S2	190.903	879.096	4.60493
A_52_P378968	RGS2	55.7499	255.645	4.58556
A_55_P2056496	TK1	392.409	1793.56	4.57064
A_51_P481920	CCNA2	324.539	1479.54	4.55888
A_55_P1990944	CASP1	1876.59	8538.11	4.54981
A_52_P30989	CDKN3	67.001	304.622	4.54652
A_55_P1983769	BIRC5	141.957	645.229	4.54525
A_55_P1983768	BIRC5	284.823	1293.27	4.54061
A_55_P2099560	APOBEC1	1139.55	5116.78	4.49017
A_52_P80944	ZFP36	1503.81	6749.97	4.48857
A_55_P2027152	SSH1	74.478	333.562	4.47866
A_52_P420216	N4BP1	91.9173	410.874	4.47004
A_51_P264495	PGAM2	23.5169	104.788	4.45585
A_51_P295192	NFKBIA	41465.7	184626	4.4525
A_51_P406020	ABHD4	1402.05	6240.67	4.4511
A_55_P2073377	MKI67	1461.98	6481.8	4.43357
A_55_P1991985	PTPRS	1596.12	7057.98	4.42196
A_55_P2399688	GLIPR2	486.703	2148.3	4.41398
A_51_P457528	CCNB2	843.059	3712.59	4.40371
A_52_P604629	CSRNP1	7158.39	31498.2	4.40018
A_55_P2142064	SYNJ2	40.0962	175.726	4.38261
A_55_P2069515	DENND4A	269.921	1180.8	4.37463
A_55_P2179413	LGALS3BP	4759.08	20689.1	4.34728
A_55_P2181655	TNS3	49.799	216.303	4.34353
A_52_P1020860	AW112010	17063.9	74047.1	4.3394
A_52_P362917	PFKFB3	42.4062	183.135	4.31858
A_51_P253803	MKI67	2006.05	8625.12	4.29954
A_51_P248666	CD274	2152.45	9134.4	4.24372
A_55_P2105271	PDLIM7	569.789	2415.92	4.24003
A_55_P1989846	TM6SF1	259.548	1099.22	4.23514
A_55_P2103055	GSR	1064.5	4495.36	4.22298
A_55_P1988083	PRC1	462.362	1952.38	4.22263
A_55_P1957378	UNC119	1820.12	7674.03	4.21623
A_55_P1991505	GAMT	107.078	450.572	4.2079
A_55_P2004511	CD300LF	1771.37	7398.74	4.17685
A_55_P2167107	CDK14	42.6883	178.27	4.17609
A_51_P245090	AQP3	659.532	2753.24	4.17453
A_55_P1976898	PNP2	45.4755	189.23	4.16114
A_55_P1983959	FTL1	11514.4	47862.7	4.15676
A_51_P189746	PIM3	741.922	3061.43	4.12634
A_55_P2142858	PARP9	76.1188	312.825	4.1097
A_52_P221756	SPOCK2	40.9407	168.16	4.10741
A_55_P1966982	GSR	3165.91	12988.6	4.10264
A_52_P658122	ETS2	2800.88	11465.9	4.09369
A_55_P1975560	IFI204	4671.93	19039.7	4.07534
A_52_P97572	APLNR	34.1978	139.058	4.06628
A_55_P2056493	TK1	106.61	432.977	4.06131
A_52_P164136	ARRDC3	222.702	901.834	4.04951
A_55_P2176240	PDXK	213.227	862.608	4.04549
A_55_P2177026	MAFG	537.218	2171.32	4.04178
A_51_P230098	PBK	70.1379	283.207	4.03786
A_51_P184353	NR2F6	399.034	1602.96	4.0171
A_51_P114634	AMZ1	198.077	795.212	4.01467
A_55_P2144556	FLRT3	27.9591	112.18	4.0123
A_55_P1992889	SERPING1	27.5041	109.701	3.98853
A_55_P2090194	PLP2	5194.47	20661.4	3.97758
A_51_P390967	SLC43A3	241.32	957.576	3.96807
A_55_P1979973	NUAK2	322.45	1279.23	3.96723
A_55_P2177023	MAFG	543.928	2148.47	3.94991
A_52_P330214	FANCA	286.255	1126.6	3.93566
A_55_P2133726	SUSD3	32.094	126.181	3.93161
A_51_P401683	TM6SF1	388.338	1522.31	3.92006
A_55_P1988043	SSH1	74.9607	293.116	3.91026
A_55_P2042823	SH3BP2	817.362	3189.68	3.90241
A_66_P106388	MS4A4C	1312.29	5109.28	3.89339
A_52_P46085	MVP	648.742	2524.88	3.89196
A_52_P198727	1810043G02RIK	220.353	853.993	3.87556
A_52_P541161	RGS18	35.5175	137.341	3.86687
A_55_P2052799	CASK	129.844	498.689	3.84069
A_55_P2359797	NOD2	126.106	480.411	3.80958
A_55_P2183010	P2RX7	299.45	1138.76	3.80285
A_55_P2116973	NEB	82.6249	312.967	3.78781
A_55_P1954021	SCARB1	278.775	1054.09	3.78117
A_51_P424499	TXN1	8505.89	32141	3.77868
A_52_P589169	2010111I01RIK	529.047	1998.97	3.77844
A_66_P116632	MAFG	2437.12	9182.7	3.76785
A_52_P298002	GCH1	47.6817	179.369	3.7618
A_55_P2113524	WHSC1	45.7724	171.833	3.75407
A_55_P2141943	UBE2L6	47.9324	179.74	3.74987
A_51_P125135	CDCA5	325.781	1220.87	3.74753
A_52_P518808	MMD	931.842	3490.21	3.7455
A_55_P1985890	TIPARP	1113.09	4125.08	3.70598
A_55_P2083694	ADAM33	68.1383	252.136	3.70035
A_55_P2034033	IL12RB1	1992.91	7374.33	3.70028
A_51_P294515	GDE1	937.732	3469.81	3.70022
A_51_P242166	LAP3	1176.54	4353.36	3.70013
A_52_P367774	ZFP821	138.574	512.601	3.69911
A_51_P204402	SHCBP1	161.139	594.026	3.68641
A_51_P371174	BAG3	537.767	1975.94	3.67435
A_51_P514961	TIPARP	1348.69	4952.62	3.67219
A_55_P2170681	CDCA8	111.329	408.615	3.67033
A_55_P2034032	IL12RB1	147.854	542.18	3.667
A_55_P2083619	RAB8B	153.513	562.732	3.6657
A_51_P155142	CDCA8	856.672	3128.35	3.65175
A_55_P2113523	WHSC1	61.7156	222.325	3.60241
A_55_P2081865	SLC2A8	865.101	3106.56	3.59098
A_51_P120717	LMNB1	2315.01	8294.72	3.58302
A_55_P2017759	EVI2A	2320.36	8285.93	3.57096
A_51_P248122	BBC3	1159.53	4139.78	3.57022
A_55_P2077048	ITIH5	46.3815	165.105	3.55972
A_55_P2472435	GBP3	2293.05	8153.95	3.55595
A_52_P116134	ALDH2	609.418	2154.79	3.53582
A_52_P423247	PDE4B	701.011	2477.98	3.53487
A_51_P223776	NR1D1	50.4479	178.26	3.53355
A_55_P2025490	TNFRSF18	6501.84	22968.8	3.53266
A_52_P628067	CDCA3	573.551	2018.68	3.51962
A_55_P2105858	ATF5	1147.45	4031.67	3.5136
A_55_P2016618	NEURL1A	78.1584	274.141	3.5075
A_55_P1983773	BIRC5	2205.08	7723.95	3.5028
A_55_P2016852	ZYX	7343.12	25712.5	3.50158
A_55_P1980601	OSCP1	44.7096	156.055	3.49042
A_55_P1982986	1810043G02RIK	119.856	414.167	3.45554
A_55_P2015585	ZCCHC24	521.759	1791.83	3.4342
A_51_P224983	CLN8	632.809	2167.05	3.4245
A_51_P497985	C2	145.503	496.705	3.41371
A_51_P200517	RASGEF1A	74.7571	254.281	3.40143
A_52_P488596	AP1S2	132.49	447.247	3.3757
A_55_P1982916	BZRAP1	260.243	877.628	3.37234
A_55_P1972927	ELK3	1535.79	5166.54	3.36409
A_52_P613241	ICAM1	310.834	1038.55	3.34116
A_55_P2137206	TGFBR1	899.408	2997.76	3.33303
A_55_P1969311	GRAMD1B	692.478	2301.27	3.32324
A_55_P2174067	CERK	722.465	2395.61	3.31588
A_55_P2002884	ZCCHC24	484.236	1601.84	3.30797
A_51_P240019	GYG	3385.03	11165.8	3.29859
A_55_P1992910	GYG	3321.76	10918.8	3.28705
A_52_P127362	VMP1	3383.91	11037	3.26163
A_52_P386627	IRAK3	196.718	640.632	3.2566
A_55_P2128672	IKBIP	66.9491	217.494	3.24864
A_55_P1991605	APLP1	124.492	404.206	3.24685
A_51_P414548	CASP7	317.041	1023.8	3.22922
A_52_P360112	CLIP2	45.9729	147.944	3.21806
A_55_P2087671	ABHD12	399.09	1283.38	3.21576
A_52_P683441	CAPN5	52.0185	166.621	3.20312
A_51_P114297	KIFC3	33.6641	107.726	3.20001
A_51_P438149	MAPRE2	567.36	1808.95	3.18836
A_55_P2005853	NACC2	278.751	888.447	3.18724
A_55_P2004801	TACC3	1095.18	3469.52	3.168
A_51_P164014	CENPE	669.332	2114.59	3.15926
A_55_P2079430	SPRED1	133.112	418.87	3.14675
A_55_P2088965	SCARB1	82.2732	258.835	3.14605
A_55_P2164534	DTL	105.92	332.14	3.13578
A_51_P144349	DTX4	644.359	2019.02	3.13338
A_55_P2079425	SPRED1	116.144	362.282	3.11925
A_51_P394394	TSPAN2	103.168	321.685	3.11805
A_52_P516034	PTP4A1	310.359	964.992	3.10928
A_55_P2161858	PDLIM7	52.9983	163.928	3.09309
A_55_P2011887	KIF13A	194.125	599.251	3.08693
A_55_P2095271	PKN3	58.9993	181.322	3.07329
A_55_P2014665	RACGAP1	531.039	1625.06	3.06016
A_51_P117477	SLC27A1	247.054	751.069	3.0401
A_51_P108459	GPR65	2298.9	6981.09	3.03671
A_55_P2172999	PTPN13	153.516	465.466	3.03204
A_51_P133137	KIF20A	279.52	842.186	3.01297
A_51_P105709	TRIP13	180.012	541.753	3.00954
A_52_P32369	HMGN3	40.3745	121.508	3.00952
A_51_P214747	PARP12	270.407	812.334	3.00411
A_66_P123824	SORL1	396.745	1188.76	2.99628
A_52_P161495	BCL6	2080.99	6234.3	2.99584
A_52_P112178	SRGAP2	479.57	1436.1	2.99455
A_55_P2073642	1600014C10RIK	423.961	1268.45	2.99191
A_52_P190405	IFNAR2	1681.24	5021.43	2.98674
A_55_P2308488	TIAM1	171.117	509.619	2.97819
A_55_P2024245	MTHFR	208.168	618.963	2.97338
A_55_P2137211	TGFBR1	45.4331	134.974	2.97083
A_52_P117576	CASP3	88.1179	261.493	2.96754
A_55_P2055123	FRRS1	144.073	426.177	2.95806
A_65_P20799	ABI2	57.1225	168.571	2.95105
A_51_P184969	RILPL1	48.2035	142.055	2.94697
A_51_P303749	DEPDC1B	168.759	496.418	2.94158
A_65_P01319	PDE4B	1602.17	4708.29	2.9387
A_52_P280114	DOCK4	47.0188	137.788	2.93048
A_51_P117130	NAGA	110.635	324.034	2.92885
A_52_P393314	P2RX7	2015.36	5896.89	2.92597
A_55_P2019776	GXYLT1	150.284	439.053	2.92149
A_55_P2115607	IKBIP	83.2112	242.939	2.91955
A_55_P1998942	OAS1A	1161.96	3391.52	2.91879
A_51_P280446	SDF2L1	581.947	1696.54	2.91529
A_55_P2082361	PPT1	341.57	994.499	2.91155
A_55_P2092492	IL18R1	216.416	625.753	2.89144
A_55_P2000521	LONRF1	220.013	633.166	2.87786
A_55_P1973208	TAX1BP3	110.789	318.424	2.87414
A_55_P2120254	AVPI1	1321.35	3796.25	2.87301
A_52_P399934	DUSP2	40338.6	115541	2.86429
A_55_P2069485	PTPN13	216.674	620.23	2.86251
A_55_P2047748	MAFG	1001.89	2858.89	2.85349
A_55_P2009752	HLF	45.0229	128.26	2.84878
A_65_P16231	TTC39B	311.359	883.208	2.83662
A_51_P108901	CCDC86	1851.93	5223.46	2.82054
A_55_P2039086	NFKBIZ	1192.88	3358.99	2.81587
A_55_P1961863	PCDHGA9	403.708	1132.82	2.80605
A_51_P367866	EGR1	5314.12	14911.6	2.80604
A_51_P296608	GADD45A	600.144	1684.01	2.806
A_55_P2116165	PFKFB3	1663.26	4656.72	2.79976
A_55_P2056654	KIF22	806.107	2256.03	2.79867
A_55_P1968245	FTL1	80409.1	224843	2.79624
A_52_P299832	PLXNC1	65.0624	180.923	2.78076
A_55_P2039684	GPR34	171.261	475.65	2.77735
A_55_P2057142	GM6531	85.253	236.382	2.77271
A_51_P216605	HBP1	215.494	597.111	2.7709
A_51_P386539	RNF125	1711.53	4741.79	2.7705
A_55_P2078088	PQLC1	512.492	1414.82	2.76067
A_55_P2113081	TMEM132A	70.5601	193.825	2.74695
A_55_P2123491	B3GNT5	150.359	412.267	2.74188
A_51_P502614	DUSP6	4180.62	11450	2.73883
A_52_P108447	GLIS2	68.1203	185.821	2.72783
A_66_P125777	SLC43A2	1932.46	5270.57	2.72739
A_52_P105015	CLCN7	1175.88	3201.67	2.72278
A_55_P2054420	TCF4	314.155	853.689	2.71742
A_55_P2151609	SORL1	2365.85	6410.74	2.7097
A_52_P434055	BIRC3	511.696	1383.9	2.70454
A_52_P420504	ACTA2	50.1964	135.153	2.69248
A_52_P577748	LPXN	3853.46	10370.1	2.69111
A_55_P1975695	SNX18	2167.82	5833.48	2.69094
A_55_P2040295	PTP4A1	926.155	2482.9	2.68087
A_55_P2046158	TAX1BP3	1491.89	3995.48	2.67813
A_51_P330369	SSX2IP	216.001	577.454	2.67339
A_55_P2041738	IL15RA	178.334	474.341	2.65985
A_52_P513177	SLA	6226.81	16487.4	2.64781
A_55_P1998943	OAS1A	6482.87	17162.7	2.64739
A_51_P474459	SOCS3	26639.1	70412.2	2.64319
A_52_P155554	CDC42EP2	1013.4	2675.32	2.63995
A_51_P363556	ABI2	171.036	450.777	2.63557
A_51_P336161	MAN2B1	6624.19	17427.8	2.63094
A_52_P260818	CARD10	87.5192	230.254	2.63089
A_51_P507942	ATP13A2	5773.94	15172.9	2.62782
A_66_P135185	ETV1	88.8783	233.352	2.62552
A_55_P2146177	CERK	3908.16	10253.9	2.62372
A_52_P8922	SNTB2	255.285	668.927	2.62031
A_55_P2176729	PRDX6	9106.2	23836.3	2.61759
A_55_P1985453	SUSD3	274.211	716.691	2.61364
A_51_P487999	SGOL1	231.998	606.161	2.61279
A_52_P10781	LMAN1	239.385	622.248	2.59936
A_55_P2058962	MCM10	205.568	532.003	2.58797
A_55_P2133716	TAX1BP3	2169.82	5596.61	2.5793
A_55_P1952379	FKBP5	3414.71	8780.85	2.57148
A_55_P2137521	NMRAL1	74.1784	190.633	2.56993
A_55_P2118441	MX1	478.176	1225.78	2.56345
A_55_P2061495	CKS1B	1339.26	3417.85	2.55205
A_55_P2116059	AIM1	5490.42	13972	2.5448
A_52_P618807	CRK	128.594	327.217	2.54457
A_51_P192162	DIAP2	300.409	758.991	2.52653
A_55_P2176731	PRDX6	4739.82	11905.5	2.51181
A_55_P1979281	RAB1	3543.99	8886.15	2.50738
A_52_P311245	SCARB2	935.436	2336.05	2.49729
A_55_P1975430	ST3GAL3	785.217	1955.68	2.49063
A_51_P251352	SLC25A13	134.589	334.924	2.48849
A_55_P2027831	CRYBA4	361.807	900.285	2.4883
A_55_P2051099	TNFRSF1A	1275.03	3158.61	2.47727
A_55_P1999361	DIP2A	208.423	515.944	2.47546
A_55_P2109122	HIST1H2BC	1419.54	3512.67	2.47452
A_55_P2131088	VWA5A	452.321	1118.36	2.47248
A_51_P131408	TNFRSF12A	544.939	1345.81	2.46965
A_52_P159050	CDS2	159.828	394.506	2.46832
A_55_P2125778	SEC14L1	73.5436	181.082	2.46224
A_55_P2099064	WHSC1	42.9038	105.574	2.4607
A_51_P337089	GINS1	226.411	556.736	2.45896
A_52_P646979	D16ERTD472E	2158.79	5307.88	2.45873
A_55_P2080895	RAB7	1063.85	2614.83	2.45789
A_55_P2077188	STXBP1	125.25	307.645	2.45624
A_51_P154842	OAS1F	3140.62	7713.68	2.4561
A_55_P2026315	GYS1	238.418	585.454	2.45558
A_51_P227004	CKS1B	1389.81	3410.45	2.4539
A_55_P1990780	PTP4A1	7510.32	18428.1	2.45371
A_55_P1998401	EIF2AK4	55.0015	134.448	2.44444
A_55_P2125208	ARID5A	12850.1	31309.7	2.43654
A_55_P1953301	SORD	235.849	573.581	2.43198
A_55_P2163561	SYTL1	256.52	623.22	2.42952
A_52_P507498	PLXNC1	357.714	866.359	2.42193
A_51_P263302	RNF24	51.1007	123.604	2.41882
A_52_P316474	ST3GAL4	367.869	889.689	2.41849
A_66_P111089	UBE2F	541.306	1307.11	2.41473
A_51_P217047	GNG10	1395.95	3367.23	2.41214
A_55_P2156293	PCYOX1	364.587	875.202	2.40053
A_52_P403484	PTPN2	83.1374	199.073	2.39451
A_55_P2091486	TMEM219	2294.74	5481.6	2.38877
A_51_P297105	UCP2	3479.54	8307.71	2.38759
A_51_P491976	FBXW17	1456.18	3476.08	2.38712
A_52_P332105	DDHD1	112.181	267.79	2.38712
A_55_P2119458	SLC25A44	248.454	592.901	2.38636
A_55_P1970489	IL12RB2	47.0862	112.346	2.38596
A_55_P1994032	XBP1	8168.27	19388.1	2.37359
A_55_P2116621	CITED2	1154.9	2739.1	2.37171
A_55_P1982030	H3F3B	8424.34	19972.2	2.37077
A_55_P2431118	ITSN1	134.937	319.774	2.3698
A_51_P153170	CYB5R3	1005.83	2381.97	2.36816
A_51_P141274	SEC24D	217.012	511.084	2.3551
A_51_P455906	POLD4	1043.99	2456.67	2.35315
A_55_P2120577	CITED2	2073.84	4871.36	2.34896
A_51_P300936	RBBP8	1354.7	3177.41	2.34547
A_66_P128537	ISG15	845.275	1977.65	2.33965
A_55_P2122285	TOP3A	55.6052	129.835	2.33494
A_51_P378856	PFKP	1810.22	4213.86	2.32781
A_51_P230987	PI4K2B	73.0543	169.939	2.32621
A_55_P2128188	ADAM17	68.5791	159.185	2.32119
A_52_P671769	ARHGAP18	219.361	507.058	2.31152
A_52_P612382	CDC25B	1693.33	3909	2.30847
A_51_P390715	TGFB1	1127.57	2601.89	2.30752
A_51_P228768	SLFN3	123.67	285.15	2.30572
A_51_P485240	ADIPOR1	1594.81	3669	2.3006
A_51_P415905	POLA1	457.791	1051.44	2.29677
A_52_P118461	IPMK	406.621	932.174	2.29249
A_52_P192426	TNFRSF1A	3766.86	8631.23	2.29136
A_52_P289213	NOTCH2	1344.23	3074.4	2.28711
A_51_P292030	NUS1	1487.07	3392.18	2.28111
A_66_P129800	RAB8B	3899.79	8862.09	2.27245
A_55_P2029310	ARF4	1556.68	3535.25	2.27102
A_51_P329928	PHLDA3	86.9762	197.412	2.26973
A_55_P2019601	CSPRS	269.229	611.066	2.26969
A_51_P265495	LY6A	24950.9	56599.6	2.26844
A_51_P345836	PRKRA	152.05	344.634	2.26658
A_52_P510119	PGM2L1	81.9385	185.369	2.26229
A_51_P392291	PDK3	490.916	1108.62	2.25826
A_51_P187018	MAGOHB	592.275	1336.57	2.25668
A_55_P1994042	ZBP1	3495.31	7884.2	2.25565
A_51_P341918	TSC22D1	232.611	524.484	2.25477
A_55_P2074075	TET2	226.215	509.915	2.25412
A_55_P2075200	TOR3A	926.637	2087.45	2.25271
A_51_P224771	TMEM184B	1472	3312.83	2.25056
A_55_P1983588	PMEPA1	387.201	871.295	2.25024
A_55_P1972719	PMM1	179.868	404.635	2.24962
A_51_P305537	ST3GAL2	57.1443	128.313	2.24543
A_51_P215077	MGST3	122.727	275.083	2.24142
A_55_P1996946	CDC20	1164.99	2604.27	2.23545
A_55_P2097391	FAM46A	117.439	262.151	2.23222
A_55_P2074796	CDKN2C	253.508	565.294	2.22988
A_55_P2161600	DIAP2	705.859	1571.87	2.22689
A_51_P136355	GNG11	238.233	527.51	2.21426
A_55_P2134246	SERPINB9	276.329	610.917	2.21084
A_55_P1981959	TRAFD1	6846.46	15126.1	2.20934
A_55_P1983468	CFLAR	1842.34	4063.33	2.20553
A_51_P344566	PLK1	899.553	1980.95	2.20215
A_55_P2130895	RUNX3	711.03	1563.95	2.19955
A_51_P494675	COTL1	55410.2	121042	2.18448
A_51_P464822	HIST1H1E	4023.69	8766.43	2.17871
A_55_P1953851	STK39	463.436	1008.4	2.17593
A_52_P463518	CD200R1	396.068	857.387	2.16474
A_51_P320614	TXNRD1	2934.32	6344.78	2.16227
A_51_P505617	IL18R1	3898.53	8401.86	2.15513
A_51_P511482	IFT57	664.018	1429.47	2.15275
A_52_P572045	PFKP	57.4582	123.602	2.15116
A_51_P298190	SBF2	67.9756	146.101	2.14931
A_55_P1976127	ECT2	155.545	333.82	2.14613
A_52_P438082	CEBPG	480.994	1030.79	2.14304
A_65_P12392	TIMP2	1230.14	2635.97	2.14282
A_55_P2109628	ZDHHC21	90.7681	194.311	2.14075
A_66_P118091	TOR3A	92.519	197.86	2.13858
A_55_P1988728	FBXL19	200.951	429.343	2.13656
A_51_P480233	NMRAL1	378.616	808.294	2.13487
A_51_P384673	LRRC59	895.303	1904.59	2.12731
A_55_P1959174	PMEPA1	245.093	519.299	2.11879
A_55_P1995108	5430427O19RIK	140.784	297.699	2.11459
A_55_P2157448	ABR	81.0015	170.879	2.10958
A_55_P2143324	DYRK1B	394.216	828.223	2.10094
A_55_P1982883	GYS1	560.914	1177.32	2.09894
A_52_P332788	C130026I21RIK	1099.76	2285.25	2.07795
A_51_P468240	DENND4A	179.879	373.734	2.0777
A_55_P1971076	ATP11A	538.391	1117.07	2.07483
A_55_P2142146	GLUL	1751.11	3632.68	2.0745
A_51_P136337	GALM	166.137	344.522	2.07373
A_55_P2031125	UBE2L6	965.022	1995.28	2.0676
A_55_P2078459	KPNA2	2322.32	4783.68	2.05987
A_66_P123186	MAPK1IP1L	614.614	1265.09	2.05836
A_55_P2026818	SLC4A7	754.186	1548.09	2.05266
A_55_P2163774	CRIP1	55116.3	113127	2.05251
A_55_P1972720	PMM1	1772.95	3636.49	2.0511
A_52_P561205	STARD4	80.4488	164.893	2.04966
A_51_P272876	FAM46A	1447.33	2965.72	2.0491
A_55_P2143693	SYTL1	2675.77	5467.82	2.04345
A_55_P2026223	ST6GALNAC4	180.919	369.37	2.04163
A_55_P2160198	NIPA2	707.437	1440.79	2.03664
A_51_P161354	SESN2	439.502	894.535	2.03534
A_55_P2053988	EPAS1	93.2695	189.515	2.03191
A_55_P2103324	MKNK2	67.1315	136.177	2.02851
A_55_P2162855	NIPA2	566.587	1144.51	2.02001
A_66_P137475	DNAJB14	1302.58	2630.71	2.01961
A_55_P2156274	PLEKHA2	730.799	1473.35	2.01608
A_51_P269084	CHCHD10	4953.44	9952.58	2.00923
A_55_P2112205	CEP110	69.7323	139.941	2.00682
A_55_P1965892	GNPDA1	3365.6	6728.91	1.99932
A_52_P457967	TRERF1	260.891	521.081	1.99731
A_52_P488361	TMEM110	143.868	286.919	1.99433
A_55_P2017150	D16ERTD472E	257.822	513.62	1.99215
A_51_P151835	TMTC3	117.651	234.083	1.98964
A_55_P2029558	ADRB2	410.934	815.515	1.98454
A_55_P2182705	KPNA2	2813.8	5574.42	1.9811
A_52_P463977	TMEM140	1164.67	2304.35	1.97855
A_55_P1999097	ADAM17	57.5196	113.758	1.97773
A_51_P312437	DHRS7	7297.15	14419.9	1.9761
A_51_P496845	CAPZA2	3659.56	7230.53	1.97579
A_55_P2173892	ISG20	3365.59	6641.38	1.97332
A_52_P431859	2010111I01RIK	1467.93	2896.36	1.97309
A_55_P2157360	TAGAP1	1879.43	3704.91	1.97129
A_66_P112573	ISG20	6268.34	12343.2	1.96913
A_51_P341571	KLHDC2	496.645	976.929	1.96706
A_52_P616392	SBNO2	906.234	1782.54	1.96697
A_52_P400999	ARHGAP31	977.572	1921.02	1.96509
A_52_P490272	NUP98	414.134	813.045	1.96324
A_55_P2167984	MMD	551.369	1079.32	1.95753
A_55_P1971854	METTL21D	2967.63	5808.71	1.95735
A_51_P159711	CAR7	1237.04	2420.48	1.95666
A_51_P138790	PLEKHF2	647.4	1263.97	1.95238
A_52_P343856	CREB3L2	86.9376	169.527	1.94998
A_55_P1979330	DAPP1	1454.66	2835.79	1.94945
A_51_P159402	GCAT	443.64	862.272	1.94363
A_55_P2021530	CLIC4	92.8037	179.742	1.9368
A_51_P295625	ARF4	2083.31	4008.9	1.92429
A_51_P351015	LTA	1143.43	2192.84	1.91777
A_55_P2116664	HOOK2	548.4	1051.58	1.91755
A_51_P208870	ZDHHC24	121.501	231.847	1.90818
A_55_P1980287	BIRC3	898.729	1711.35	1.90419
A_55_P2038737	SLC29A1	1543.46	2938.26	1.90368
A_55_P2093595	MMD	763.483	1453.07	1.90321
A_55_P2058726	HAP1	184.338	350.267	1.90013
A_55_P2059164	H3F3B	51947.2	98517.6	1.8965
A_51_P192847	GHDC	164.263	309.993	1.88717
A_52_P319438	ANKRD37	642.029	1210.6	1.88558
A_51_P309184	PXMP2	89.917	169.483	1.88488
A_55_P2126033	PIK3CG	185.984	350.47	1.88441
A_51_P189272	TMCC3	643.917	1211.42	1.88133
A_55_P2087404	MAPRE3	362.21	679.948	1.87722
A_55_P1975714	TOR1AIP1	2522.01	4731.78	1.8762
A_55_P2095894	6430548M08RIK	687.027	1288.77	1.87586
A_52_P470316	LAPTM4B	88.9469	166.645	1.87354
A_52_P69998	KDELR2	849.264	1587.49	1.86925
A_55_P2077133	OXSR1	612.815	1145.17	1.8687
A_55_P2052794	CASK	56.2315	105.077	1.86864
A_65_P16680	B4GALT5	2137.33	3993.5	1.86846
A_51_P205545	CRELD1	193.759	361.469	1.86556
A_51_P246903	RPS27L	7179.9	13368.8	1.86198
A_51_P168203	AIG1	104.688	194.824	1.861
A_52_P116372	PPP1R15B	481.232	894.042	1.85782
A_55_P2183438	RUNX1	2660.64	4940.7	1.85696
A_51_P518488	ATPIF1	10188	18867.6	1.85195
A_55_P2116924	DBI	6982.22	12918.1	1.85015
A_52_P339996	SLC6A6	2509.36	4631.31	1.84561
A_51_P245796	DDIT4	18844.6	34749.1	1.84397
A_55_P2094118	FMNL3	1018.59	1873.67	1.83948
A_52_P466090	SAMHD1	5688.99	10438.6	1.83487
A_51_P222657	TSPO	8141.52	14934.9	1.83441
A_55_P2058992	VAMP4	891.697	1631.62	1.82979
A_51_P325165	IL27	201.732	369	1.82916
A_55_P2162965	PTMS	6591.05	12046.3	1.82768
A_52_P168097	ATP2A2	115.925	211.5	1.82445
A_55_P2091402	KPNA2	2816.5	5135.46	1.82335
A_51_P179907	APPL2	435.317	793.079	1.82184
A_51_P220135	NFATC1	1229.51	2236.91	1.81934
A_51_P409429	AARS	2372.74	4316.73	1.8193
A_55_P1987483	PGM2	4149.41	7546.32	1.81865
A_55_P1983544	TMED5	1097.43	1991.86	1.81502
A_51_P158876	DCTPP1	4208.8	7628.14	1.81243
A_55_P2018994	ELK3	3409.95	6159.51	1.80633
A_55_P2071799	SLBP	469.943	847.833	1.80412
A_51_P424221	IRF2BP2	2485.77	4476.02	1.80066
A_51_P142515	ANTXR2	1029.07	1851.18	1.79888
A_65_P17866	VMA21	91.6737	164.858	1.79832
A_52_P325116	GRAMD1B	1872.17	3358.7	1.79401
A_52_P99807	DPY19L3	417.723	747.562	1.78961
A_55_P2119441	VMA21	860.558	1539.36	1.78879
A_55_P1994608	ITSN1	81.112	144.922	1.78669
A_55_P2165719	PCYT1A	854.568	1525.68	1.78533
A_55_P2003658	GNPDA1	413.26	735.806	1.78049
A_52_P498208	HIST1H2AK	4123.87	7338.73	1.77958
A_55_P2121563	ANKFY1	129.261	229.764	1.77752
A_52_P664506	ABHD2	91.0161	161.387	1.77318
A_51_P507832	PIK3CG	491.074	869.897	1.77142
A_51_P189361	OSGIN1	633.086	1120.28	1.76956
A_55_P2272007	LRRFIP2	162.77	287.783	1.76804
A_65_P16542	ZMIZ1	3135.17	5540.49	1.76721
A_51_P273609	ITPKA	271.26	478.93	1.76558
A_55_P2105808	WDR62	472.975	834.913	1.76524
A_55_P1984640	UBE2F	2366.36	4177.04	1.76517
A_55_P2123471	KPNA2	5895.71	10402.3	1.76438
A_55_P1971074	ATP11A	1357.98	2389.05	1.75926
A_51_P179498	FAM92A	367.797	646.486	1.75772
A_55_P2056342	MGST3	232.587	408.307	1.75551
A_52_P31543	BTG2	5815.84	10195.3	1.75303
A_55_P2175275	HMBOX1	1485.3	2597.19	1.7486
A_55_P2087622	IL4I1	197.279	344.871	1.74814
A_51_P494481	SNX30	158.97	277.504	1.74563
A_51_P364421	VAMP7	318.214	555.292	1.74503
A_55_P2113210	CYTH4	10007.6	17395	1.73817
A_52_P132165	HSD17B11	1279.95	2223.38	1.73709
A_51_P338443	ANGPTL4	336.363	583.806	1.73564
A_55_P2009677	ZMIZ1	5288.12	9165.82	1.73329
A_55_P2227335	PTPRE	949.213	1644.55	1.73254
A_55_P2147427	PRDX1	10151.6	17562.7	1.73004
A_52_P381784	WHSC1	405.875	701.427	1.72818
A_51_P494992	RUNX3	200.297	344.788	1.72139
A_51_P413147	KLK1B3	77.6723	133.614	1.72023
A_55_P2122334	NFIC	1232.61	2118.96	1.71908
A_55_P2165544	AEBP2	1273.63	2188.85	1.71859
A_51_P343252	CD151	762.884	1309.37	1.71634
A_51_P506733	P2RX7	151.676	260.295	1.71613
A_51_P292057	TBL1XR1	592.752	1016.85	1.71548
A_55_P1962831	SSR1	4653.67	7945.99	1.70747
A_51_P202074	NCAPD2	2929.92	5001.72	1.70712
A_55_P2052623	PGAP2	1488.06	2535.78	1.70408
A_55_P1973941	SLC7A5	361.047	615.129	1.70373
A_52_P475854	NOL10	64.5737	109.981	1.70318
A_55_P2150540	LALBA	115.475	196.486	1.70155
A_65_P16208	BAZ1A	123.968	210.877	1.70106
A_55_P2058348	TMEM206	225.856	383.863	1.69959
A_51_P394515	TKT	16504.4	28035.1	1.69864
A_55_P2035951	HAUS8	3934.74	6680.44	1.69781
A_52_P368650	ZSWIM4	59.4064	100.611	1.69361
A_51_P369371	UBTD1	611.03	1032.19	1.68926
A_66_P122551	IKZF2	468.38	790.472	1.68767
A_52_P253915	CDS2	995.625	1679.61	1.68699
A_51_P114049	TMEM109	5631.23	9494.46	1.68604
A_52_P432580	ARID5B	2195.54	3695.79	1.68332
A_51_P241074	MAP2K1	2657.88	4467.39	1.68081
A_55_P2173098	COMMD1	1930.62	3243.56	1.68006
A_52_P144285	FAM72A	173.481	291.006	1.67745
A_51_P398878	UCK2	5210.38	8735.79	1.67661
A_51_P174645	ASL	833.74	1395.63	1.67393
A_51_P217382	KIF1C	948.604	1583.99	1.66982
A_55_P1969477	ABCB1A	361.676	602.361	1.66547
A_55_P1958653	ARF2	1310.34	2175.87	1.66054
A_55_P2049979	DBI	5801.3	9624.98	1.65911
A_55_P1958652	ARF2	1957.22	3243.46	1.65718
A_51_P495379	FHOD1	2196.05	3615.94	1.64657
A_66_P103271	IRF2BP2	16609.9	27220.8	1.63883
A_52_P137371	HMGCR	196.513	321.654	1.63681
A_52_P134666	SRPR	1212.45	1982.16	1.63484
A_52_P591166	DPYSL2	4193.82	6853.52	1.63419
A_65_P09285	2610524H06RIK	328.175	534.103	1.6275
A_55_P1981336	SDCCAG8	211.176	343.444	1.62634
A_52_P965502	SSR1	80.071	130.22	1.62631
A_55_P2105362	TMED5	644.008	1045.84	1.62395
A_51_P301964	ARL6IP1	2611.98	4241.16	1.62373
A_55_P2065621	HOOK2	477.054	774.162	1.6228
A_55_P2035717	PGAP2	1415.26	2296.38	1.62259
A_55_P2017944	ETFB	6261.41	10158.2	1.62235
A_66_P105244	TOR1AIP1	339.528	550.469	1.62128
A_55_P2168736	RELB	1862.89	3019.37	1.6208
A_55_P2103561	PRDX6	23673.4	38331.9	1.6192
A_55_P1963443	VPS18	301.592	487.64	1.61689
A_55_P2173737	HSPA4L	495.466	799.757	1.61415
A_52_P409711	SEC24A	66.8508	107.682	1.61078
A_51_P221625	STK24	5170.86	8312.73	1.60761
A_55_P2098598	BTG1	82048.2	131897	1.60755
A_55_P1985458	SUSD3	120.317	193.356	1.60705
A_51_P386810	GMPPB	1157.45	1859.28	1.60636
A_51_P202498	SAR1A	1262.13	2026.82	1.60587
A_55_P2031436	LY6E	46587.5	74599	1.60127
A_51_P518926	2310047M10RIK	791.935	1264.68	1.59695
A_51_P227108	BRI3BP	2790.58	4447.98	1.59393
A_55_P1964076	DNAJB6	1194.34	1901.8	1.59235
A_51_P438821	PYCARD	9768.77	15545.1	1.59131
A_55_P2088325	CTDSP2	952.121	1512.51	1.58857
A_52_P630493	DNAJB6	484.276	769.3	1.58856
A_51_P101573	KLC4	1272.24	2016.29	1.58484
A_51_P357341	CLIC1	47632.4	75370.8	1.58235
A_55_P2129291	DCLRE1C	581.166	916.675	1.5773
A_52_P462203	DCLRE1C	412.342	649.613	1.57542
A_51_P464023	CHST12	684.571	1073.71	1.56844
A_51_P309158	SNX20	9928.62	15559.2	1.5671
A_51_P370050	NAGPA	1106.76	1733.64	1.56641
A_55_P2049612	UBE2A	2328.89	3647.11	1.56603
A_51_P371051	GLIPR1	2652.91	4149.07	1.56397
A_52_P79947	NDST1	708.949	1106.64	1.56096
A_55_P2087647	GRHPR	169.507	264.586	1.56092
A_51_P219789	H2-Q2	93196.8	145347	1.55957
A_55_P1991600	APLP2	3360.87	5220.92	1.55345
A_51_P381749	SLMO2	4080.66	6338.54	1.55331
A_52_P262967	RAB10	1202.33	1862.65	1.5492
A_52_P260629	CPNE3	508.694	784.05	1.5413
A_52_P312398	SSR3	438.842	675.503	1.53928
A_51_P383140	SLK	411.174	632.702	1.53877
A_52_P184149	MTHFD2	955.271	1469.6	1.53841
A_55_P1960216	CD151	128.715	197.972	1.53806
A_55_P2020153	CYCS	10156	15606	1.53663
A_65_P19395	H2-D1	107494	164534	1.53063
A_51_P190111	MCM5	2108	3222.87	1.52887
A_55_P2082203	BAZ1A	2149.87	3281.24	1.52625
A_55_P1961873	AKT3	450.809	684.056	1.5174
A_66_P102733	CCDC28B	2007.28	3044.33	1.51664
A_51_P492595	FBXO42	852.624	1288.47	1.51118
A_55_P2041843	NDE1	249.819	377.491	1.51106
A_51_P503303	C1GALT1C1	1162.74	1756.3	1.51048
A_55_P2071802	SLBP	448.42	676.589	1.50883
A_55_P2084652	HIST1H2AK	52019.7	78463.3	1.50834
A_51_P201480	STAT3	8570.5	12923	1.50785
A_55_P2150309	LHFPL4	4446.45	6704.2	1.50776
A_52_P680710	KPNA3	666.26	1003	1.50542
A_55_P2083889	PEA15A	1129.29	1699.28	1.50474
A_51_P416585	HDLBP	2211.42	3325.17	1.50364
A_55_P1970631	VPS54	1663.8	2493.02	1.49839
A_51_P442097	SLC41A3	517.391	774.766	1.49745
A_55_P1954820	D1ERTD622E	1790.23	2676.11	1.49484
A_55_P2044359	RXRG	1874.53	2793.01	1.48998
A_55_P2043554	SLC12A4	1330.76	1980.76	1.48845
A_55_P2063041	SLMO2	808.268	1202.59	1.48786
A_51_P179864	PRKX	1820.94	2708.21	1.48726
A_55_P2082529	SAV1	2082.43	3094.14	1.48583
A_55_P2062977	PPP3CC	263.791	391.475	1.48404
A_51_P212801	UBE2A	980.352	1452.56	1.48167
A_52_P370473	MSL1	4287.59	6347.93	1.48053
A_52_P405206	TM7SF3	1201.37	1776.86	1.47903
A_55_P2130855	NAP1L1	1809.83	2674.74	1.4779
A_55_P2117928	MXD4	836.473	1234.47	1.4758
A_51_P319379	TMX4	718.671	1059.11	1.4737
A_55_P2149654	DTX3	476.009	701.007	1.47268
A_55_P2128499	MGL2	49192.7	72353.1	1.47081
A_51_P389751	RELB	3348.3	4913.67	1.46751
A_51_P272250	SNF8	3276.17	4804.36	1.46646
A_55_P2099700	KLC4	3002.85	4399.62	1.46515
A_51_P187842	EIF4E3	363.977	533.177	1.46487
A_55_P2095488	SYNCRIP	1023.56	1497.03	1.46257
A_55_P2014997	AMZ2	981.352	1435.13	1.4624
A_51_P276063	PHYH	2209.9	3212.5	1.45369
A_52_P745	ACOX3	1775.35	2579.23	1.4528
A_52_P408530	ST3GAL2	908.156	1318.78	1.45215
A_55_P2000938	AHCY	552.501	800.692	1.44921
A_51_P400752	H2-Q5	76880.2	111186	1.44622
A_51_P480904	BLMH	1299.77	1877.66	1.44461
A_55_P2018507	GORASP2	461.015	665.55	1.44366
A_55_P2125049	GM11127	66778.8	96284.4	1.44184
A_51_P151126	CD52	126097	181808	1.44182
A_55_P2173210	GM16340	2279.74	3282.96	1.44006
A_51_P438527	CYB5R1	1116.28	1606.09	1.43879
A_51_P425696	NT5C2	601.045	864.296	1.43799
A_52_P407692	H2AFJ	59500.8	85558.2	1.43793
A_51_P368009	E2F2	2778.6	3989.22	1.43569
A_51_P324934	MCM3	2869.64	4111.07	1.43261
A_51_P345467	PI4K2A	523.389	749.781	1.43255
A_51_P320022	ATP10A	330.889	473.926	1.43228
A_55_P2062678	HMOX2	1014.43	1452.42	1.43176
A_51_P129012	B2M	124454	178143	1.4314
A_55_P1960972	LRRC59	234.805	336.084	1.43134
A_51_P447976	FAM46C	9943.38	14228.5	1.43096
A_51_P333349	TMEM120A	1239.19	1772.01	1.42997
A_66_P106289	VPS54	1028.82	1470.26	1.42908
A_55_P1978506	H2-Q6	54545.5	77699.9	1.4245
A_52_P595225	VPS35	232.939	331.232	1.42197
A_55_P2024763	LAMA3	99.1865	140.585	1.41738
A_51_P335081	GNB1	3612.08	5115.85	1.41632
A_55_P2018989	ELK3	195.582	276.494	1.4137
A_55_P2047009	SLFN5	1422.21	2003.99	1.40907
A_51_P351970	HELLS	120.051	168.745	1.40562
A_52_P157274	ABI1	500.221	700.129	1.39964
A_55_P1953087	MCM3	5028.37	7020.46	1.39617
A_52_P229709	UBE2D3	3744.91	5228.3	1.39611
A_66_P134674	FAR1	260.729	363.281	1.39333
A_51_P237754	H2-T23	100901	140463	1.39208
A_55_P2182392	ADAT3	411.973	572.824	1.39044
A_51_P385773	EIF2AK1	381.736	528.565	1.38463
A_55_P2457912	PSME4	278.424	384.729	1.38181
A_55_P2182483	CD47	23835.8	32887.6	1.37976
A_65_P07561	TPD52L2	1016.19	1400.64	1.37833
A_55_P1978511	H2-Q7	104191	143396	1.37628
A_51_P440568	STK19	1203.79	1653.02	1.37318
A_51_P408946	CCNE1	1006.83	1378.16	1.36881
A_52_P676798	GIGYF1	446.281	610.483	1.36793
A_52_P78257	PLEKHA2	1669.48	2282.67	1.3673
A_55_P1961894	FBXW11	5281.28	7214.09	1.36597
A_55_P2017789	IL4RA	1243.84	1696.35	1.3638
A_51_P206585	RUNX1	1049.32	1430.51	1.36328
A_55_P1987396	TBL1XR1	621.353	844.145	1.35856
A_52_P549977	FAM32A	1937.65	2627.18	1.35586
A_52_P144263	RBMS1	1011.14	1370.54	1.35544
A_55_P2002553	STX16	823.904	1116.21	1.35479
A_52_P477819	HMOX2	2889.65	3911.73	1.3537
A_55_P2117681	RNF115	1819.9	2461.85	1.35274
A_51_P403273	TAX1BP1	4106.33	5548.12	1.35112
A_55_P2049647	H2-K1	98190	132118	1.34554
A_55_P2007756	KRT16	230.761	310.458	1.34537
A_55_P2049549	RAB22A	789.744	1062.31	1.34513
A_51_P124798	TMEM192	976.781	1310.04	1.34118
A_66_P130634	TYMS	89.1078	119.501	1.34108
A_52_P375493	TFDP1	578.818	766.37	1.32403
A_52_P121051	2610001J05RIK	2325.13	3067.82	1.31942
A_55_P2143204	PBXIP1	3290	4330.18	1.31617
A_55_P2124026	SYNJ2	861.546	1130.8	1.31253
A_52_P103550	TFDP1	508.714	667.663	1.31245
A_55_P1994524	TPD52L2	3610.32	4707.74	1.30397
A_51_P347177	SNX2	3467.46	4508.53	1.30024
A_52_P82247	CYCS	2886.8	3733.03	1.29314
A_51_P298355	DEK	5250.63	6561.38	1.24964
A_51_P487933	PSMD7	2652.67	2082.73	-1.27365
A_51_P479769	AMPD2	3213.68	2507.55	-1.2816
A_51_P453043	AACS	1203.4	936.806	-1.28458
A_55_P2156944	1810022K09RIK	9474.58	7355.61	-1.28807
A_55_P2077448	EPAS1	3154.95	2438.5	-1.29381
A_55_P1981301	NUP88	4456.9	3433.76	-1.29796
A_51_P474468	UTP11L	7372.6	5675.41	-1.29904
A_55_P2101357	AFTPH	7169.79	5516.55	-1.29969
A_52_P265877	ALDH9A1	2780.1	2138.48	-1.30003
A_51_P330630	USP3	1895.95	1456.64	-1.30159
A_52_P281209	KDM4A	2246.24	1723.61	-1.30322
A_51_P319879	ACADM	3308.3	2529.79	-1.30774
A_51_P513959	RSL24D1	1082.68	827.264	-1.30875
A_51_P437144	DYNLL2	1941.38	1482.7	-1.30936
A_55_P2043269	CDC42SE1	1608.4	1226.95	-1.31089
A_52_P633379	PROSC	3379.86	2575.71	-1.31221
A_51_P413545	TXNDC11	4752.19	3621.14	-1.31234
A_55_P2004084	IQCE	1494	1131.37	-1.32052
A_52_P243412	ULK2	436.209	329.483	-1.32392
A_52_P636830	G3BP2	3848.13	2906.07	-1.32417
A_55_P2078271	1810022K09RIK	8174.07	6156.92	-1.32762
A_51_P353008	MINPP1	960.856	723.665	-1.32776
A_55_P2055063	MCTS1	5975.46	4495.06	-1.32934
A_51_P169920	NOC2L	5279.73	3968.49	-1.33041
A_51_P185108	DPY30	1757.09	1320.04	-1.33108
A_52_P134083	CYHR1	1102.84	827.728	-1.33237
A_55_P2019585	KLHL17	3116.28	2336.56	-1.3337
A_51_P301736	PPP2R2A	5690.46	4260.93	-1.3355
A_55_P2134251	HMGB1	9229.44	6904.07	-1.33681
A_55_P2452259	GLS	3451.18	2581.04	-1.33713
A_51_P247481	ADCK1	1258.75	940.759	-1.33801
A_55_P2064478	CDC27	406.837	303.843	-1.33897
A_55_P2095047	MAT2A	1266.06	944.816	-1.34001
A_52_P485971	SCAP	8192.66	6110.94	-1.34065
A_55_P2165074	RNF31	4432.11	3300.07	-1.34303
A_51_P208697	TTL	313.548	233.166	-1.34474
A_55_P1971849	SH3GLB2	12727.2	9446.47	-1.3473
A_52_P650028	DOCK10	6478.01	4806.8	-1.34768
A_55_P2021821	PRMT1	13672.9	10125.4	-1.35035
A_55_P2091676	FAS	2558.75	1894.05	-1.35094
A_55_P1954965	NPM1	48831.8	36136.6	-1.35131
A_52_P313080	HNRNPAB	10119.4	7485.78	-1.35182
A_51_P105520	NOMO1	4251.82	3130.36	-1.35825
A_55_P2066518	AKT2	10999.2	8079.48	-1.36137
A_55_P2064053	CTAGE5	4126.19	3027.07	-1.3631
A_55_P2103944	MRPL30	7688.18	5635.91	-1.36414
A_55_P1999182	CDK12	552.92	405.298	-1.36423
A_52_P435670	NPEPL1	3537.84	2591.44	-1.3652
A_52_P574697	KHDRBS1	9250.67	6771.78	-1.36606
A_52_P652193	SAR1A	10248.4	7495.69	-1.36725
A_52_P33014	PPP1R8	912.776	667.142	-1.36819
A_55_P1981734	ZCCHC6	9787.01	7152.51	-1.36833
A_51_P148959	DHX36	1701.03	1241.43	-1.37021
A_55_P2000930	CCNYL1	318.167	232.094	-1.37085
A_52_P131836	BYSL	2416.5	1762.2	-1.3713
A_52_P265544	EXOC6B	131.517	95.8708	-1.37182
A_51_P278550	TECR	4461.38	3249.97	-1.37275
A_52_P606303	MRPL3	5319.65	3874.86	-1.37286
A_51_P417469	RNASEH2C	17686.2	12877.1	-1.37346
A_55_P2115141	LCOR	153.568	111.507	-1.3772
A_51_P175699	MTFP1	337.748	244.849	-1.37941
A_55_P2003648	BAG5	1599.67	1157.99	-1.38142
A_52_P536481	MOGS	17571	12718.5	-1.38153
A_51_P513392	AZI2	1107.63	800.956	-1.38289
A_55_P2051859	GOLGB1	1536.26	1110.35	-1.38359
A_66_P112006	H2-T10	6379.74	4609.3	-1.3841
A_55_P2040539	BTBD9	394.223	284.818	-1.38413
A_55_P1994477	PRRC2C	1919.23	1384.2	-1.38652
A_51_P191469	RNF31	6122.44	4414.29	-1.38696
A_51_P164420	EEF1E1	1087.64	783.852	-1.38755
A_52_P180842	EXOC3	1866.43	1344.16	-1.38855
A_55_P2028193	MGAT1	19481.4	14029.7	-1.38858
A_55_P1996171	PCGF5	5699.85	4102.94	-1.38921
A_51_P300207	RSL24D1	1216.36	875.376	-1.38953
A_55_P2097259	ZUFSP	3012.56	2163.03	-1.39275
A_52_P284958	UBTD2	215.818	154.912	-1.39317
A_51_P520139	GM5918	291.87	209.367	-1.39406
A_52_P97670	ATAD2B	1732.16	1242.37	-1.39424
A_55_P2020331	CAMK1G	123.785	88.7187	-1.39525
A_51_P317836	CETN1	246.338	176.527	-1.39547
A_55_P2100118	NME1	103.465	74.1271	-1.39578
A_55_P1968993	MRTO4	1999.44	1432.44	-1.39583
A_52_P566348	NRAS	2357.32	1688.32	-1.39625
A_51_P501312	GM16515	2135.16	1528.08	-1.39728
A_55_P2060722	USO1	2950.52	2109.64	-1.39859
A_55_P2138966	NAB2	108.434	77.4228	-1.40055
A_55_P1956017	USP45	1125.16	801.864	-1.40318
A_55_P2174967	ELAC2	1124.22	799.466	-1.40621
A_51_P443475	BCCIP	4141.46	2944.68	-1.40642
A_52_P550185	URM1	3080.44	2186.68	-1.40873
A_55_P2174953	AKR1B3	3403.5	2415.91	-1.40879
A_55_P2149149	ASAP1	108.628	77.0763	-1.40935
A_51_P430620	SLC25A12	4563.06	3236.53	-1.40986
A_55_P2043798	MRTO4	2652.81	1880.46	-1.41072
A_55_P1990495	STAT5A	3912.48	2772.27	-1.41129
A_55_P2019814	RNF20	7177.17	5084.77	-1.4115
A_52_P145349	STRADB	411.783	291.523	-1.41252
A_51_P102507	VPS33A	468.441	331.193	-1.4144
A_51_P489903	OGG1	620.376	438.373	-1.41518
A_51_P482029	MCOLN1	7412.32	5237.64	-1.4152
A_55_P1990324	PTPRC	18399.5	12980.4	-1.41748
A_55_P1957004	TIMM10	1819.18	1282.73	-1.4182
A_55_P2029046	FGD3	810.246	570.071	-1.42131
A_51_P384609	DDX10	874.495	614.714	-1.42261
A_51_P446106	LRRC38	190.818	133.951	-1.42454
A_55_P2175405	ZFP467	504.964	354.374	-1.42495
A_55_P2008755	MRPL30	15048.8	10552.9	-1.42604
A_52_P72497	ACBD3	2250.8	1576.11	-1.42807
A_52_P472799	ECD	1992.56	1395.15	-1.4282
A_51_P337662	DDX26B	2459.85	1721.06	-1.42926
A_55_P2058812	FANCL	735.962	514.622	-1.4301
A_55_P1957003	TIMM10	2561.9	1789.22	-1.43185
A_55_P1971229	SLC25A36	535.48	373.85	-1.43234
A_55_P2087984	DNAJA1	30614	21365.7	-1.43286
A_55_P2179796	MRPL23	14086.3	9830.84	-1.43287
A_55_P1964174	NME1	2466.93	1721.21	-1.43325
A_55_P2136862	DPY30	1787.37	1246.03	-1.43445
A_55_P2145496	WDR45	3575.36	2490.39	-1.43566
A_52_P422755	LSM6	256.634	178.572	-1.43714
A_55_P2172334	NUP155	639.738	444.843	-1.43812
A_52_P343690	KPNA4	2916.96	2025.88	-1.43985
A_51_P268145	NAT6	393.75	273.4	-1.4402
A_55_P2024327	SUV420H2	8734.78	6064.5	-1.44031
A_66_P129873	NPM1	51195.9	35535.2	-1.44071
A_66_P125212	MAPK1IP1L	3230.82	2238.92	-1.44303
A_51_P511375	RANBP2	2966.84	2055.22	-1.44356
A_55_P2185543	TLE2	3319.78	2298.34	-1.44443
A_55_P1966209	FEZ2	2474.92	1710.69	-1.44674
A_55_P2052097	IP6K2	253.739	175.229	-1.44804
A_55_P2006519	CLIP1	2583.91	1782.38	-1.4497
A_55_P1954258	ZFP652	1232.72	850.011	-1.45024
A_51_P514647	PAIP2	13587.5	9364.65	-1.45093
A_55_P1967015	FGFR1	560.655	385.927	-1.45275
A_55_P1963718	LIAS	2190.37	1506.43	-1.45401
A_55_P2062622	NONO	26966.7	18535.7	-1.45485
A_66_P117659	NFATC3	1699.34	1167.8	-1.45516
A_51_P324287	KIF23	629.606	432.624	-1.45532
A_51_P395921	UCHL4	1649.45	1131.45	-1.45782
A_55_P2038007	CSRP1	29210.1	20015.4	-1.45938
A_55_P2377527	GBF1	130.505	89.4086	-1.45965
A_51_P295420	ZC3H7A	8545.16	5849.2	-1.46091
A_55_P2040026	ITGA4	10897.4	7449.2	-1.4629
A_55_P2009187	IFFO1	1230.51	841	-1.46316
A_55_P2104572	6330416G13RIK	2375.04	1622.01	-1.46426
A_55_P2035504	NT5C3	5445.72	3714.97	-1.46589
A_55_P2032453	MRPL23	15453.7	10538.8	-1.46636
A_66_P119191	INPP5E	1202.33	819.83	-1.46657
A_55_P2117843	COASY	5466.29	3727.04	-1.46666
A_51_P138772	DDX27	4037.98	2752.98	-1.46677
A_55_P2065385	CAMSAP1	194.49	132.534	-1.46748
A_55_P2138120	ATXN7L3	616.725	419.885	-1.4688
A_51_P382928	CSTF3	1510.78	1027.92	-1.46975
A_55_P1972699	RARS2	2352.83	1599.03	-1.47142
A_55_P2080708	CSTF2	421.366	286.011	-1.47325
A_52_P87892	FAM175B	578.026	392.299	-1.47343
A_66_P119680	POLR2E	10440	7084.8	-1.47357
A_51_P318544	FDX1L	4398.63	2984.2	-1.47398
A_51_P465772	RUVBL1	5585.74	3788.79	-1.47428
A_66_P136099	COASY	5602.69	3796.25	-1.47585
A_55_P2070721	RAPGEF1	2581.69	1749.2	-1.47593
A_51_P112445	WDR3	1630.15	1104.06	-1.4765
A_55_P2186621	RBMXL1	9375.63	6339.75	-1.47886
A_52_P1034698	ELF1	497.29	336.169	-1.47929
A_51_P438479	ZFP281	6123.93	4139.07	-1.47954
A_55_P1968362	TLE1	429.225	289.845	-1.48088
A_51_P136699	TTC7B	1666.02	1124.92	-1.48102
A_51_P160907	MORC3	2440.02	1644.69	-1.48358
A_55_P1957927	NONO	27902.7	18805.2	-1.48377
A_55_P2110718	NPM1	7955.41	5342.37	-1.48912
A_55_P1962419	CCAR1	968.653	649.202	-1.49207
A_52_P365768	NSUN2	6913.59	4632.34	-1.49246
A_51_P470328	SEPP1	35485	23733.4	-1.49515
A_55_P2026945	ZRANB2	3133.12	2095.02	-1.49551
A_55_P1974617	LYSMD1	1975.01	1320.59	-1.49556
A_55_P2116391	TESK2	302.731	202.317	-1.49632
A_52_P71105	SERTAD3	1364.32	911.333	-1.49706
A_52_P140497	GOLGA3	485.207	322.987	-1.50225
A_55_P1963309	G3BP1	11264.6	7488.38	-1.50428
A_55_P2133125	D930015E06RIK	362.877	240.612	-1.50814
A_66_P117289	CDK13	998.981	662.366	-1.5082
A_55_P2008452	WTAP	4748.79	3147.39	-1.5088
A_55_P2028660	DUSP12	448.154	296.859	-1.50965
A_51_P139400	TAF1	931.769	616.997	-1.51017
A_55_P2103115	TOR1AIP2	2235.55	1480	-1.51051
A_55_P2001438	COQ2	2558.84	1693.98	-1.51056
A_51_P180452	CRK	1865.48	1234.59	-1.51101
A_51_P155763	ASCC3	648.793	429.325	-1.51119
A_52_P663742	GANC	486.118	321.532	-1.51188
A_55_P2086075	UBE2H	615.811	407.241	-1.51215
A_55_P2143251	RIMS3	264.866	174.75	-1.51568
A_55_P2047753	TEC	765.011	504.435	-1.51657
A_51_P433127	RDM1	6068.03	4000.31	-1.51689
A_55_P2032192	TPM1	714.396	470.634	-1.51794
A_51_P185175	FKBP4	664.756	437.407	-1.51977
A_52_P26216	NUMB	222.471	146.374	-1.51988
A_52_P649285	CDC26	808.45	531.209	-1.52191
A_55_P1990440	R3HDM1	3092.4	2031.65	-1.52211
A_51_P107782	KDSR	1102.31	724.156	-1.5222
A_52_P600531	BAHD1	829.171	544.413	-1.52305
A_55_P2111416	RCC2	2769.13	1817.99	-1.52319
A_55_P2003158	WWP1	105.594	69.3137	-1.52342
A_52_P523174	SH2D6	118.354	77.6858	-1.5235
A_55_P2426272	SCAPER	360.739	236.721	-1.5239
A_55_P2002150	PGS1	24604.2	16126.2	-1.52573
A_55_P1953713	BOP1	4001.86	2620.07	-1.52739
A_55_P2037235	SP110	1863.46	1219.27	-1.52834
A_55_P2027067	PHC2	15018.6	9817.35	-1.5298
A_52_P493091	FMR1	480.54	314.069	-1.53005
A_52_P579876	SUDS3	2679.43	1751.18	-1.53007
A_55_P2072556	NCOA6	4663.52	3044.89	-1.53159
A_55_P2171273	MIER3	340.251	221.994	-1.5327
A_52_P79187	ANKRD12	1196.51	779.722	-1.53453
A_51_P441469	JMY	174.594	113.762	-1.53473
A_55_P1962801	MAX	7330.04	4756.88	-1.54094
A_66_P100093	CCDC47	2933.2	1902.99	-1.54136
A_55_P2135808	SETDB2	102.515	66.4838	-1.54195
A_51_P466759	MAU2	828.338	536.94	-1.5427
A_51_P460420	RSF1	319.62	207.133	-1.54306
A_52_P587831	DDX56	1660.77	1075.64	-1.54398
A_51_P478952	N4BP2L1	1101.46	712.461	-1.54599
A_55_P2051727	RNF8	3595.29	2323.6	-1.54729
A_51_P244824	DAPP1	478.202	308.976	-1.5477
A_55_P2174506	STX17	310.346	200.47	-1.54809
A_51_P467505	TEC	1119.44	722.411	-1.54959
A_55_P2067091	FAM179B	174.765	112.732	-1.55027
A_52_P200207	RMND5A	672.314	433.629	-1.55043
A_55_P2043267	CDC42SE1	4972.61	3204.07	-1.55197
A_51_P115085	NUP153	4380.59	2820.6	-1.55307
A_55_P2133751	TXNL4A	19232.2	12371.2	-1.5546
A_51_P270899	ZFP61	1635.89	1051.55	-1.55569
A_55_P2027259	ZCCHC2	2141.14	1375.76	-1.55634
A_55_P1981105	AP1B1	13461	8635.84	-1.55873
A_51_P406365	MAF1	10905.2	6992.78	-1.5595
A_55_P2040996	KLF7	4505.88	2887.49	-1.56048
A_51_P427663	CNN2	19900.4	12752.4	-1.56053
A_51_P488768	SLC25A44	244.019	156.361	-1.56061
A_51_P325485	UTP3	10945.1	7012.09	-1.5609
A_55_P2112922	IMPDH2	13347.4	8544.37	-1.56213
A_51_P481210	OFD1	1924.07	1230.63	-1.56349
A_55_P2024600	ZFP658	71409.7	45667	-1.56371
A_55_P2151156	FARSA	4115.79	2631.11	-1.56427
A_51_P165602	LBX2	171.899	109.752	-1.56624
A_51_P350214	AMZ2	1186.55	757.081	-1.56727
A_51_P288906	CLIP1	3182.25	2030.17	-1.56748
A_51_P262721	0610009L18RIK	1444.25	920.788	-1.5685
A_55_P2171406	TM7SF2	170.462	108.631	-1.56919
A_55_P2209912	POU2F1	203.194	129.439	-1.56981
A_55_P2136572	CDC42SE2	12656.4	8060.22	-1.57023
A_52_P266459	ING2	193.501	123.223	-1.57033
A_55_P2161535	DDX23	215.009	136.852	-1.57111
A_55_P2059318	DGKZ	15483.7	9846.94	-1.57244
A_52_P445622	2610002M06RIK	473.14	300.804	-1.57292
A_51_P433430	PHC1	340.147	216.154	-1.57363
A_55_P2026562	CDKN1B	13455.3	8544.36	-1.57476
A_55_P2020926	TRIP11	960.514	609.223	-1.57662
A_52_P647607	UBR4	357.767	226.834	-1.57722
A_51_P521374	NUDT13	1655.29	1048.7	-1.57842
A_55_P2149821	SRSF11	5129.04	3249.19	-1.57856
A_51_P408749	4933439C10RIK	506.968	321.074	-1.57898
A_55_P2404157	RBM27	546.26	345.737	-1.57999
A_66_P104473	POLG2	2357.7	1489.04	-1.58337
A_55_P2009953	CD300LG	249.512	157.555	-1.58364
A_52_P527874	RRP12	205.649	129.839	-1.58389
A_55_P2004071	UBE2H	1364.9	860.512	-1.58615
A_51_P362013	REXO1	475.076	299.147	-1.5881
A_52_P214927	ZMYND8	1517.95	955.366	-1.58887
A_55_P2431862	SRPK2	3723.23	2341.4	-1.59017
A_51_P225948	SNX33	513.884	322.936	-1.59129
A_51_P394802	FAM111A	1592.54	999.941	-1.59264
A_66_P139568	HELZ	4024.38	2524.86	-1.5939
A_52_P636343	WIPI2	811.556	509.122	-1.59403
A_52_P599162	TUG1	438.799	275.146	-1.59478
A_51_P375187	RPF2	3531.64	2214.15	-1.59503
A_66_P140103	ITGA4	237.868	149.107	-1.59529
A_55_P2139625	GTF2A2	2813.53	1761.65	-1.5971
A_51_P394676	MEF2D	10703.4	6700.3	-1.59746
A_55_P2025840	SPRED2	327.555	204.667	-1.60043
A_55_P1977875	ARGLU1	2206.43	1378.55	-1.60055
A_52_P214416	CCDC47	143.799	89.6961	-1.60318
A_51_P139069	WDR45	2987.53	1861.87	-1.60459
A_52_P372032	DDX21	2202.84	1372.29	-1.60522
A_51_P412835	DAXX	15045.2	9355.88	-1.6081
A_55_P2164189	SFPQ	2806.53	1745.07	-1.60827
A_55_P2036514	DIS3	1381.49	857.878	-1.61036
A_51_P347467	UTP14A	157.028	97.4274	-1.61174
A_52_P177021	PTS	1613.24	1000.07	-1.61312
A_52_P145767	VCPIP1	1153.05	714.196	-1.61447
A_51_P125260	ACAA2	11726.3	7258.9	-1.61544
A_51_P172344	FOXN3	1274.49	788.398	-1.61655
A_66_P122372	PPP4R2	645.358	398.582	-1.61914
A_55_P2139112	CDC26	2925.24	1806.21	-1.61954
A_55_P1965629	HCFC1	4852.83	2995.67	-1.61995
A_51_P466162	C1QBP	10619.8	6551.14	-1.62105
A_55_P1992045	MSI2	4194.1	2586.37	-1.62162
A_55_P2015742	CGGBP1	1412.7	869.142	-1.6254
A_51_P292490	TTBK2	209.492	128.868	-1.62563
A_51_P464308	GNB4	201.035	123.612	-1.62634
A_52_P358093	FBXO10	312.471	192.116	-1.62647
A_55_P2007699	NANOG	623.615	383.154	-1.62758
A_51_P430973	PAQR7	2320.7	1424.14	-1.62954
A_55_P2002712	MLLT10	1554.24	953.409	-1.63019
A_55_P2020341	CAMK2G	9389.25	5755.98	-1.63122
A_55_P2002103	HMHA1	122763	75253.3	-1.63133
A_51_P129464	SCD2	3266.82	2002.55	-1.63133
A_51_P285206	CD3D	59905.4	36685.9	-1.63293
A_55_P1952676	GTF2A2	4623.39	2829.85	-1.63379
A_66_P117679	KAT2B-PS	132.582	81.089	-1.63501
A_51_P270184	NHLRC2	1296.41	792.713	-1.63541
A_52_P445387	CLK4	7887.42	4819.54	-1.63655
A_55_P2186619	RBMXL1	6419.83	3918.63	-1.63828
A_55_P2079344	ZFP362	2394.53	1461.17	-1.63878
A_51_P121447	1110038F14RIK	9644.6	5884.19	-1.63907
A_52_P551909	ARHGAP5	142.078	86.609	-1.64045
A_55_P2171008	CLK4	4703.74	2863.03	-1.64292
A_51_P458218	WDR13	2341.81	1424.7	-1.64372
A_55_P1965000	DDX58	6898.38	4190.79	-1.64608
A_55_P2035827	VMA21	1558.13	945.527	-1.64789
A_55_P1958678	BRD2	22580.6	13697.1	-1.64857
A_52_P53906	CCND2	8951.45	5428.9	-1.64885
A_55_P2124341	LYSMD1	4218.41	2554.37	-1.65145
A_51_P488510	APPL1	990.675	599.717	-1.65191
A_55_P2041325	CEP350	222.627	134.708	-1.65267
A_55_P1994224	YTHDF1	7875.97	4764.68	-1.65299
A_55_P2035509	PYHIN1	5978.72	3616.84	-1.65302
A_55_P2125006	GPATCH1	1097.49	663.751	-1.65347
A_52_P654618	ZNHIT3	370.262	223.681	-1.65531
A_55_P2087528	D930015E06RIK	8618.3	5206.17	-1.6554
A_51_P471520	STK25	3988.5	2408.18	-1.65623
A_55_P1973178	HAUS5	1895.7	1144.09	-1.65695
A_52_P565940	NSD1	1322.54	797.556	-1.65824
A_66_P116154	CSTF2	705.12	425.202	-1.65832
A_51_P354698	DYNC1H1	12643.6	7620.02	-1.65927
A_52_P425706	RNF168	972.447	585.656	-1.66044
A_55_P1982578	KDM3A	5840.85	3516.59	-1.66094
A_51_P443702	MRPS34	8781.09	5284.94	-1.66153
A_52_P634122	REXO1	909.505	547.284	-1.66185
A_52_P96782	WASL	620.965	373.574	-1.66223
A_51_P107938	UBR1	333.448	200.577	-1.66245
A_55_P1975110	PNPT1	2901.05	1744.41	-1.66305
A_66_P106654	CAMSAP1	1844.11	1108.63	-1.66341
A_55_P1985698	MCOLN1	137.45	82.5916	-1.66421
A_55_P2010906	RBM45	910.519	547.069	-1.66436
A_51_P494775	RCOR1	7101.65	4266.7	-1.66444
A_55_P1989858	THRAP3	5253.36	3156.1	-1.66451
A_52_P10041	AKR1B3	17752.7	10664.7	-1.66461
A_52_P517001	RPF1	2625.58	1576.76	-1.66517
A_55_P2047648	COQ2	6873.86	4124.85	-1.66645
A_55_P2339379	SASS6	164.59	98.7501	-1.66673
A_55_P2025959	CHD9	1303.96	781.907	-1.66766
A_55_P2152566	SP110	27710.6	16609.7	-1.66834
A_55_P2024215	CTNNBL1	14547.5	8715.84	-1.66908
A_55_P1968553	BTBD9	1144.08	685.083	-1.66999
A_55_P1966790	IMPDH2	9429.35	5644.82	-1.67044
A_55_P2110738	PTTG1	275.235	164.54	-1.67275
A_51_P255682	MFGE8	5568.78	3329.09	-1.67276
A_55_P2091551	ARHGAP9	50964.8	30400.2	-1.67646
A_55_P2147180	CTDSPL2	250.366	149.34	-1.67648
A_51_P256093	MAP2K6	783.645	467.419	-1.67654
A_52_P188425	PROSC	1056.17	629.809	-1.67697
A_55_P2028661	DUSP12	4897.86	2919.27	-1.67777
A_55_P2064652	TRIM12C	1099.83	655.48	-1.67791
A_55_P2093784	PIP4K2A	700.797	417.566	-1.67829
A_51_P443443	5830417I10RIK	2948.32	1756.49	-1.67853
A_65_P01641	RNF6	10449.3	6219.82	-1.68
A_51_P395111	NME3	3311.47	1970.43	-1.68058
A_55_P2160451	2610018G03RIK	778.914	463.222	-1.68152
A_52_P106789	RBM18	2731.6	1620.68	-1.68547
A_55_P2073705	TFDP2	252.484	149.738	-1.68618
A_55_P2152359	MFSD6	327.782	194.363	-1.68644
A_52_P106739	DDX46	4626.24	2742.11	-1.68711
A_51_P201137	LBR	9788.38	5801.56	-1.6872
A_52_P487024	SMG7	1224.6	724.928	-1.68928
A_51_P234462	GPN1	1734.02	1025.38	-1.6911
A_52_P274028	SSR1	255.396	150.953	-1.69189
A_52_P333419	NFATC3	688.473	406.794	-1.69243
A_55_P1990331	ADD1	1135.8	670.426	-1.69414
A_51_P482711	DHCR24	2326.51	1373.2	-1.69422
A_52_P151320	TNFAIP8L1	4686.35	2765.88	-1.69434
A_55_P1969845	LRPPRC	6462.46	3811.93	-1.69533
A_55_P1971872	RBM45	454.762	268.174	-1.69577
A_52_P655084	TBC1D17	2773.6	1634.13	-1.69729
A_55_P2052754	PCM1	519.149	305.095	-1.7016
A_55_P1960989	NLGN2	543.931	319.401	-1.70297
A_52_P615375	HIST3H2A	3931.85	2308.6	-1.70313
A_52_P80806	SYNCRIP	1129.53	662.975	-1.70373
A_55_P2152926	MYBBP1A	12915.2	7578.81	-1.70413
A_55_P2447879	ASXL2	585.78	343.101	-1.70731
A_51_P424256	GM6211	12737.3	7448.84	-1.70997
A_55_P1981296	NUP85	8089.2	4729.41	-1.7104
A_55_P2055557	SDSL	503.852	294.516	-1.71078
A_52_P255804	CBX1	3360.35	1964.2	-1.7108
A_66_P115056	GPN1	166.119	97.0303	-1.71203
A_52_P656565	PEX6	2586.9	1510.41	-1.71271
A_55_P2063999	GPATCH8	3267.88	1906.48	-1.71409
A_55_P2017491	RBM43	4803.21	2796.99	-1.71728
A_52_P214612	CFLAR	2013.56	1172.33	-1.71756
A_52_P582309	NUB1	2611.74	1520.01	-1.71824
A_52_P241484	RCL1	939.99	547.008	-1.71842
A_55_P2052775	MORC2A	1865.94	1084.66	-1.7203
A_51_P220407	RNPEPL1	21408.2	12426.9	-1.72273
A_55_P2174501	STX17	515.743	299.231	-1.72356
A_51_P127841	PDSS1	269.107	156.109	-1.72384
A_51_P249793	DUSP28	764.566	443.32	-1.72464
A_52_P531175	FKBP3	12572.2	7288.99	-1.72482
A_55_P2022251	CDKN2D	18529.1	10718.2	-1.72875
A_55_P2007811	SLC12A6	279.921	161.887	-1.72911
A_55_P2022128	CNTNAP1	110.74	64.0324	-1.72944
A_55_P2006940	SFMBT1	689.087	397.785	-1.73231
A_51_P148675	DAG1	505.664	291.719	-1.73339
A_51_P176265	TRIP11	545.427	314.474	-1.73441
A_51_P161021	IFIT2	1413.3	814.355	-1.73548
A_51_P117995	PFKM	1007.33	580.412	-1.73554
A_55_P2178898	IPCEF1	304.495	175.229	-1.7377
A_51_P163797	BDP1	1083.85	623.61	-1.73803
A_55_P2058933	KIF1B	2824.92	1625.13	-1.73827
A_51_P409010	COMP	137.225	78.8858	-1.73954
A_55_P2021709	OXNAD1	1185.38	681.322	-1.73982
A_52_P29151	ANKRD44	9910.8	5691.61	-1.7413
A_55_P2159299	ING1	4422.64	2532.33	-1.74647
A_55_P2016708	MSL1	2536.46	1451.15	-1.7479
A_55_P1968355	TLE1	853.499	488.256	-1.74806
A_51_P167374	GPATCH1	924.409	528.812	-1.74809
A_55_P2135986	MS4A4C	34534.9	19735.4	-1.74989
A_51_P459661	LIPA	2581.71	1473.21	-1.75243
A_51_P267346	TOPORS	1696.15	967.545	-1.75305
A_52_P355075	RAB40C	2736.3	1560.82	-1.75311
A_52_P102248	MEX3B	725.839	413.815	-1.75402
A_52_P39247	HBP1	3986.37	2272.11	-1.75448
A_55_P1963900	MIB2	7914.79	4510.37	-1.7548
A_55_P2020373	CHD4	31463.7	17911.8	-1.75658
A_55_P1999269	ADRBK1	31768.2	18054.3	-1.75959
A_51_P125050	WDR74	1607.42	913.435	-1.75975
A_55_P2022337	DHCR7	481.127	273.141	-1.76146
A_55_P1953931	FAM193A	1722.74	977.83	-1.7618
A_52_P4846	ZFP451	627.826	356.287	-1.76213
A_55_P2404434	RPS6KA3	735.824	417.434	-1.76273
A_51_P136521	LYPD2	175.649	99.6126	-1.76332
A_52_P222096	4931428F04RIK	153.919	87.2493	-1.76413
A_55_P2139027	PLEC	13392.6	7588.66	-1.76482
A_55_P2061021	SMG6	5707.58	3234	-1.76487
A_51_P293753	CUL7	1110	628.512	-1.76608
A_51_P505795	TAPBPL	3252.97	1840.79	-1.76716
A_52_P523480	RFX1	2513.08	1422.06	-1.76721
A_55_P1992160	MBP	879.535	497.54	-1.76777
A_52_P4046	BAZ2A	2428.21	1372.7	-1.76893
A_52_P461807	RCBTB1	275.892	155.943	-1.76918
A_55_P2182467	SLAMF6	3090.04	1745.33	-1.77047
A_55_P2028064	KDM4B	3629.48	2048.78	-1.77153
A_55_P2177488	HIST2H2BE	263.767	148.773	-1.77295
A_55_P1976864	FBXL20	1720.94	970.188	-1.77382
A_55_P2010758	NPM3	587.747	330.892	-1.77625
A_52_P345247	TFB1M	1167.55	656.959	-1.7772
A_52_P75384	B230219D22RIK	3420.95	1923.8	-1.77823
A_55_P1990134	COX18	1521.26	855.16	-1.77892
A_52_P77093	1600014C10RIK	436.792	245.357	-1.78023
A_52_P587648	PHF3	4203.54	2359.07	-1.78187
A_55_P2178808	ZBTB5	406.503	227.794	-1.78452
A_51_P519570	1600002K03RIK	3280.26	1836.34	-1.78631
A_52_P665817	ABHD13	159.004	88.9803	-1.78695
A_55_P2062714	GM5595	359.759	201.312	-1.78707
A_55_P2067086	FAM179B	2157.67	1207.33	-1.78715
A_51_P496751	NOP58	5498.36	3075.59	-1.78774
A_52_P232830	ETS1	14214.4	7946.58	-1.78875
A_55_P1971179	CD1D1	1065.3	595.552	-1.78877
A_51_P285271	CCDC61	2241.48	1253.03	-1.78885
A_51_P234174	PMS2	1087.77	607.377	-1.79093
A_55_P2036357	PYHIN1	1345.77	751.213	-1.79146
A_55_P2094242	ZFP644	312.829	174.496	-1.79275
A_52_P627925	USP36	676.218	377.16	-1.79292
A_51_P506787	NAP1L1	961.451	535.873	-1.79418
A_66_P124817	ING1	765.944	425.613	-1.79962
A_55_P2033958	SLTM	8871.53	4927.01	-1.80059
A_51_P114878	IKBKAP	1477.68	820.519	-1.80091
A_52_P496655	LEPROTL1	2510.64	1393.89	-1.80118
A_51_P247359	PTPRCAP	39089.9	21693.7	-1.8019
A_51_P193490	FBXO21	2172.37	1203.37	-1.80524
A_55_P2013296	PRKAG2	1791.71	992.416	-1.8054
A_55_P1958146	SH2D1A	4822.6	2670.41	-1.80594
A_55_P2052749	PCM1	1299.96	718.977	-1.80807
A_55_P2077613	FAM102A	49489.9	27370.6	-1.80814
A_55_P2166572	STRBP	669.493	370.038	-1.80926
A_51_P466829	FAM109A	1280.12	707.519	-1.8093
A_52_P586141	ADCY7	18017.6	9956.68	-1.8096
A_55_P2032695	ZCCHC11	7363.36	4068.44	-1.80987
A_55_P1967622	SF3B3	198.98	109.863	-1.81116
A_55_P1961084	MAP3K1	12406.6	6849.57	-1.81129
A_55_P1987534	TNRC6B	1213.28	669.145	-1.81318
A_55_P2146535	CNR2	7339.89	4040.88	-1.81641
A_55_P2002667	TRIM26	7500.74	4126.61	-1.81765
A_52_P299627	CEP110	205.518	112.778	-1.82232
A_55_P2003443	LSM7	22358.2	12266.2	-1.82274
A_51_P495242	LAT	30665.9	16822.7	-1.82289
A_51_P500344	MAT2A	13868.4	7603.39	-1.82397
A_51_P104891	EPT1	433.12	237.289	-1.82529
A_55_P2025153	HMGB1	16820.2	9212.48	-1.82581
A_55_P1957598	ATAD2B	2735.35	1496.76	-1.82751
A_52_P102783	DYNC2H1	316.316	172.884	-1.82965
A_55_P2032388	TRIM24	1920	1049.11	-1.83013
A_66_P126485	FAM69A	911.998	497.69	-1.83246
A_51_P229633	RPRD1B	2136.67	1165.62	-1.83308
A_51_P170696	HAUS1	3863.86	2107.22	-1.83363
A_55_P1986983	GNE	1881.34	1025.85	-1.83393
A_55_P2169440	MFSD6	107.1	58.3541	-1.83534
A_51_P321531	PURG	303.347	165.089	-1.83748
A_55_P1983819	SRSF7	21886.4	11886.4	-1.8413
A_55_P2313861	ZBED6	362.693	196.919	-1.84184
A_51_P152845	TRIM24	2937.65	1593.28	-1.84378
A_55_P2077866	NKTR	5899.65	3199.44	-1.84396
A_55_P2160412	XYLT2	584.625	316.64	-1.84634
A_55_P2023136	RNF214	420.612	227.707	-1.84716
A_52_P35064	TM7SF2	1121.46	607.024	-1.84747
A_65_P20371	BCLAF1	3359.37	1818.03	-1.8478
A_55_P2065567	CHAC2	212.872	115.158	-1.84852
A_51_P494825	MFHAS1	4799.81	2596.22	-1.84877
A_55_P2091846	ZCCHC11	1085.82	586.772	-1.8505
A_52_P632742	SHISA5	6233.34	3364.43	-1.85271
A_51_P386304	CCNL2	16031.9	8642.29	-1.85505
A_52_P349298	RPRD1B	370.486	199.371	-1.85827
A_52_P579640	RRS1	1382.36	743.886	-1.8583
A_55_P2149816	SRSF11	103.072	55.3626	-1.86176
A_52_P556281	G3BP2	6406.98	3440.6	-1.86217
A_55_P2216996	TMEM87A	347.408	186.538	-1.8624
A_51_P402193	MAP3K1	11709.3	6283.71	-1.86343
A_51_P493700	CEP350	1580.1	847.706	-1.86398
A_51_P219061	OXA1L	521.258	279.586	-1.86439
A_51_P215896	TSC22D4	164.441	88.199	-1.86443
A_55_P2023612	IKZF1	281.253	150.669	-1.86669
A_55_P2014987	GATSL2	2230.51	1194.75	-1.86692
A_55_P1958306	THRAP3	13037.5	6979.51	-1.86797
A_51_P504314	PRPF38B	2246.16	1201.92	-1.86881
A_55_P2156823	PMS2	220.558	117.936	-1.87014
A_52_P403020	XRN1	562.486	300.636	-1.87098
A_51_P460890	RGL2	8695.67	4638.16	-1.87481
A_51_P268529	CSAD	1053.92	561.939	-1.8755
A_55_P2143581	2610018G03RIK	601.113	320.306	-1.87668
A_52_P289685	SSBP1	7324.38	3901.88	-1.87714
A_55_P2052924	SEPW1	27271.1	14524.9	-1.87754
A_55_P2184429	NFATC3	297.5	158.423	-1.87788
A_52_P19532	FGD3	968.838	515.867	-1.87808
A_55_P2056300	SF3B3	14556.7	7745.65	-1.87935
A_55_P2091201	THOC2	827.999	439.804	-1.88265
A_55_P2109337	GBA2	7035.05	3730.97	-1.88558
[truncated: 726 more rows]

## Sheet: IRG DEG_Th17iv vs.T-naive
ProbeID	GeneName	Mean_Naive	Mean_TH17iv	Fc
A_55_P2052016	CRISPLD2	3.77903	8976.72	2375.4
A_55_P2137049	AA467197	33.3142	43319.5	1300.33
A_51_P470079	IL1R2	43.6147	27267.9	625.201
A_55_P1977473	DAB2	3.9386	2267.11	575.613
A_51_P419286	BATF3	17.4478	9899.68	567.389
A_51_P401907	GM5483	3.48643	1665.89	477.819
A_55_P2104363	CYSLTR1	8.9785	4280.52	476.753
A_51_P363947	CDKN1A	12.2578	5593.75	456.341
A_52_P232813	CXCL3	4.44843	1964.23	441.556
A_51_P322640	CCL24	3.30843	1221.61	369.24
A_51_P241457	LILRB4	37.2271	12214.1	328.098
A_55_P2119257	SERPINE1	4.2962	1388.61	323.218
A_51_P167527	LUM	3.41377	1066.65	312.455
A_52_P161488	CLEC4E	5.64077	1539.05	272.844
A_66_P121976	SLC4A11	18.6956	5027.27	268.902
A_51_P105380	2010005H15RIK	19.792	5267.79	266.158
A_51_P232371	STAB1	11.382	3027.39	265.979
A_55_P2063316	MGLL	31.5259	8249.86	261.685
A_55_P2036180	MCF2L	15.6258	3866.76	247.459
A_55_P1957459	LILRB4	530.754	130346	245.586
A_55_P2151546	ADARB1	27.3653	6380.72	233.168
A_55_P1988368	UPP1	31.2094	6891.62	220.819
A_55_P2066463	ENAH	3.78337	744.76	196.851
A_52_P536494	MYCN	4.9926	944.274	189.135
A_52_P467389	SLC15A3	19.5026	3658.73	187.602
A_52_P336958	9430020K01RIK	18.3028	3380.91	184.721
A_55_P1961395	PDPN	13.1553	2424.04	184.263
A_51_P212782	IL1B	7.19533	1322.4	183.786
A_51_P336833	FABP4	17.9359	3274.41	182.562
A_55_P2124791	COL18A1	11.2244	2031.34	180.976
A_51_P204080	HK2	22.426	3893.43	173.612
A_55_P1993503	ADORA2B	6.39343	1089.11	170.348
A_55_P2114863	MGLL	19.3622	3255.57	168.14
A_51_P169087	GLS2	9.07277	1516.54	167.153
A_55_P1953169	SAA3	3.7094	603.496	162.694
A_55_P2085142	SPP1	5.14133	827.177	160.888
A_52_P338066	UBD	3.80853	560.288	147.114
A_52_P325477	TRIM16	4.73343	673.871	142.364
A_51_P460954	CCL6	10.4293	1463.54	140.329
A_55_P2023818	CYSLTR1	72.5018	10094.3	139.228
A_55_P2063312	MGLL	10.2021	1382.83	135.544
A_51_P286488	IER3	12.7594	1714.57	134.377
A_52_P359965	CPD	29.8803	3974.23	133.005
A_51_P327796	ITGB5	19.3567	2512.73	129.812
A_51_P246653	CLEC7A	13.5953	1705.95	125.481
A_52_P93467	SDC4	6.6409	831.566	125.219
A_55_P1998578	IFITM2	112.34	12733.3	113.345
A_55_P1965659	HAVCR2	11.501	1269.86	110.412
A_52_P487686	BC100530	27.0375	2982.44	110.308
A_51_P271503	IL1R1	63.5855	6923.79	108.889
A_66_P116173	IL23R	34.7542	3750.01	107.901
A_51_P176086	FFAR2	29.2147	3129.7	107.128
A_51_P499838	BST1	3.9141	413.955	105.76
A_66_P119155	DUSP3	12.3104	1253.22	101.801
A_55_P2004016	CRISPLD2	105.357	10588	100.496
A_52_P578732	CCR5	42.983	4301.43	100.073
A_55_P1960238	SLC2A6	55.0097	5488.82	99.7791
A_55_P2094262	TPH1	4.97723	485.788	97.602
A_65_P20641	FADS2	4.66263	454.149	97.4019
A_66_P111660	MT1	1179.63	109543	92.8619
A_51_P303160	ARG1	4.78303	436.274	91.2129
A_51_P519251	NUPR1	27.3522	2465.2	90.1283
A_55_P1967231	STBD1	3.80937	338.233	88.7897
A_55_P1963017	STFA1	3.74307	330.121	88.1954
A_55_P1997390	CPD	4.33677	376.052	86.7125
A_66_P134501	OLFM1	4.4224	378.802	85.6553
A_52_P363216	GCNT2	51.4407	4402.39	85.5818
A_55_P2011620	GPR141	4.59357	385.26	83.8695
A_55_P2113673	EML1	3.5768	299.038	83.6049
A_55_P1978416	IL12RB2	6.002	501.26	83.5155
A_52_P638895	VEGFA	21.228	1738.12	81.8787
A_55_P2033120	SRXN1	40.4149	3263.62	80.753
A_55_P2089223	AK4	35.0941	2817.97	80.2976
A_52_P587738	P2RY2	4.70937	370.774	78.7312
A_52_P220879	TGM2	239.084	17566.8	73.4758
A_55_P2059352	COL18A1	14.4158	1055.61	73.2256
A_55_P1986282	CDKN1A	5.75837	415.135	72.0925
A_51_P483280	PRNP	111.217	7922.85	71.2378
A_51_P254855	PTGS2	4.5474	322.214	70.8568
A_51_P181565	HBEGF	14.1529	967.385	68.3524
A_51_P272553	BHLHE40	183.42	12320	67.1682
A_51_P488739	NIACR1	3.57383	239.371	66.9789
A_55_P2035320	NFIL3	250.858	16742.1	66.7394
A_51_P479818	LONRF3	3.77137	248.76	65.9603
A_51_P233101	LTBP3	15.0892	954.663	63.2681
A_55_P2047310	PDGFB	51.8718	3211.93	61.9205
A_51_P227392	RHOU	3.42283	210.733	61.5667
A_51_P239750	INHBA	34.869	2135.75	61.2506
A_66_P107703	SMOX	301.126	18287.6	60.731
A_55_P1998947	TRIM16	13.4903	810.274	60.0633
A_55_P1998892	SMOX	886.08	51897.7	58.57
A_55_P1974650	NPDC1	26.4867	1542.37	58.2318
A_51_P245989	CCR2	171.4	9949.77	58.0502
A_52_P108845	CLIP3	13.892	806.177	58.0316
A_55_P1985850	TIMP1	51.396	2965.15	57.6923
A_52_P507214	MMP9	4.3865	250.072	57.0094
A_66_P108059	TTC39C	112.781	6294.84	55.815
A_51_P185660	CCL9	45.8512	2514.5	54.8403
A_51_P288138	FPR2	6.47007	353.955	54.7065
A_55_P2067362	DPEP2	3.88433	209.399	53.9087
A_51_P120830	MMP10	6.74723	359.746	53.3176
A_55_P2120254	AVPI1	1321.35	70379.3	53.2631
A_51_P329928	PHLDA3	86.9762	4578.54	52.6413
A_51_P184484	MMP13	3.35427	175.469	52.3121
A_55_P1960916	EGLN3	97.9998	4900.84	50.0087
A_55_P2019483	NDRG4	24.9071	1237.44	49.6822
A_66_P134488	LIF	17.481	866.455	49.5655
A_52_P355084	METRNL	47.8471	2369.25	49.5171
A_51_P303424	ITGAX	9.4455	466.191	49.3559
A_51_P172853	CD14	14.6746	722.483	49.2334
A_51_P514029	CMA1	5.3345	261.705	49.0589
A_51_P146753	CSF2RB2	26.1488	1273.02	48.6838
A_55_P1995195	FOSL2	120.942	5862.75	48.4756
A_55_P2034110	TGM2	209.246	9951.04	47.5566
A_52_P387009	EGLN3	167.681	7911.79	47.1835
A_51_P107362	SOCS2	63.5452	2991.95	47.0837
A_55_P2156855	CAR13	5.70833	266.524	46.6904
A_55_P2197638	1110046J04RIK	8.04817	372.705	46.3093
A_52_P249424	VEGFA	11.2768	515.733	45.7341
A_55_P2025523	ARHGAP6	8.48687	374.33	44.1069
A_55_P1978216	AF251705	3.81847	168.191	44.0467
A_51_P140710	CCL3	35.9887	1584.73	44.0341
A_52_P467726	NSG1	4.45763	195.955	43.9594
A_55_P2038130	PTPRJ	3.6621	159.969	43.6822
A_51_P134812	CHAC1	8.99633	389.469	43.2919
A_51_P246317	MT2	1776.61	76216.4	42.9
A_55_P2064333	LAMA3	3.64133	155.635	42.7413
A_55_P2153621	AHNAK	47.9858	2049.65	42.7137
A_51_P507242	FOSL2	7.00733	295.677	42.1954
A_51_P294555	IFITM6	10.1592	423.094	41.6465
A_55_P2064928	NEBL	28.2063	1164.58	41.2879
A_55_P1960237	SLC2A6	11.0114	454.371	41.2639
A_55_P2003541	NRCAM	3.6242	147.233	40.6248
A_51_P489522	CTLA2B	619.411	24684.6	39.8518
A_55_P2160291	OLFM1	4.06407	161.788	39.8094
A_55_P2169669	CSF1	22.1747	882.066	39.778
A_55_P2064962	PDPN	3.32897	132.177	39.7051
A_55_P2017636	THBS1	3.5869	142.08	39.6107
A_51_P108978	MYADM	4.95703	194.01	39.1384
A_55_P2008437	CDKN2A	22.2109	861.969	38.8083
A_55_P1992834	SOCS2	63.6082	2457.27	38.6314
A_52_P452689	ATF3	17.8726	689.594	38.5839
A_51_P171075	CSF2	5.3032	203.586	38.3894
A_55_P2006525	ADAMTSL4	156.679	6013.97	38.3841
A_55_P1953353	TRIOBP	4.6725	176.788	37.8359
A_55_P2036693	CD40	5.6501	212.871	37.6757
A_51_P385697	MGAT3	3.70707	139.427	37.6111
A_51_P108226	1100001G20RIK	5.03443	186.304	37.006
A_51_P323521	SNX21	20.6103	743.649	36.0814
A_51_P130095	FCGR2B	16.7041	599.838	35.9096
A_51_P461319	GATM	48.9758	1752.82	35.7894
A_52_P148514	HPSE	3.85083	137.149	35.6155
A_51_P169516	PPP1R3D	6.7637	240.496	35.5569
A_55_P1958165	MS4A7	3.35637	119.26	35.5326
A_51_P430766	IL10	16.3538	580.503	35.4965
A_55_P1992838	SOCS2	58.6357	2049.61	34.955
A_66_P140742	ADC	12.71	444.08	34.9393
A_51_P508959	PRR15	3.8598	133.441	34.572
A_55_P1962937	TREM2	7.96057	269.649	33.8731
A_51_P128876	IFITM3	213.529	7210.85	33.7698
A_51_P257419	LHX2	10.2447	338.608	33.0519
A_55_P2182675	FUT7	18.5088	607.58	32.8265
A_51_P124748	TGFB3	115.413	3770.87	32.6729
A_55_P1997756	IL6	3.5137	113.816	32.392
A_55_P1968568	RAPGEF5	9.09893	287.969	31.6486
A_52_P460957	CREM	227.908	7190.04	31.548
A_51_P260740	PCDH7	3.62563	112.983	31.1622
A_55_P2179027	GEM	46.7409	1447.66	30.9721
A_51_P393426	PROS1	24.0033	731.677	30.4824
A_51_P512992	ENTPD3	3.34827	101.76	30.3919
A_51_P444290	SLAMF8	5.56757	167.149	30.022
A_55_P2007713	TSPAN4	29.9161	886.719	29.6402
A_55_P2129354	PILRA	8.64143	255.566	29.5745
A_55_P1955656	CTLA2A	1577.68	45466.8	28.8188
A_51_P123625	IRG1	24.2929	695.271	28.6204
A_55_P2176565	B3GALT5	17.1534	488.649	28.487
A_55_P1973451	STRA6	25.7172	725.094	28.1949
A_55_P2118037	SIRPA	11.6035	317.233	27.3395
A_51_P114462	CCL17	7.4844	204.344	27.3026
A_55_P2063311	MGLL	3.74183	100.899	26.9652
A_51_P195506	CSF1	87.2692	2339.41	26.8068
A_52_P49457	FBXL16	5.0526	135.08	26.7347
A_52_P142191	APH1B	6.4105	170.469	26.5921
A_66_P138406	CLEC4B1	3.8267	100.996	26.3926
A_55_P2160286	OLFM1	6.93413	181.635	26.1944
A_55_P1954221	EMP1	260.532	6757.7	25.9381
A_55_P1986123	SCCPDH	85.2619	2208.73	25.9053
A_51_P458866	F11R	6.12703	158.233	25.8253
A_55_P2054897	RND1	5.16117	132.121	25.5991
A_52_P334562	VDR	15.1326	386.455	25.538
A_66_P124724	RNF19B	63.1991	1609.68	25.4699
A_55_P1998374	PPFIBP1	71.7894	1827.9	25.462
A_55_P1961608	YPEL4	4.14583	105.121	25.3559
A_55_P1974441	PDGFB	4.77253	119.608	25.0616
A_52_P357133	SELM	119.812	2987.75	24.9369
A_51_P247249	ALOX5	8.80067	216.788	24.6331
A_51_P257934	TNFSF13B	13.4475	329.983	24.5385
A_55_P1992099	PTPRJ	49.3141	1209.97	24.536
A_55_P1955279	SPECC1	54.6445	1337.05	24.4682
A_55_P2111790	GEM	241.869	5826.97	24.0915
A_55_P1962747	H2-AB1	734.027	17562.9	23.9268
A_66_P130115	FADS2	5.65143	134.76	23.8453
A_55_P2146560	H2-AB1	725.976	17092.6	23.5442
A_51_P470715	CISH	1219.18	28603	23.4607
A_51_P445473	FUT7	275.99	6444.01	23.3487
A_55_P2084248	ADC	13.7071	318.927	23.2672
A_52_P396312	CDH17	10.4414	242.316	23.2072
A_55_P2024463	TBKBP1	8.5741	195.51	22.8024
A_52_P52618	CSF2RB	61.0942	1386.2	22.6896
A_55_P2146384	FILIP1	6.20563	139.691	22.5103
A_52_P552665	FZD7	6.48517	145.871	22.4931
A_51_P117581	CABLES1	21.0935	473.678	22.4561
A_51_P340699	RASL11A	6.76593	147.427	21.7896
A_55_P2097553	C77080	12.8972	268.733	20.8366
A_51_P330428	EIF4EBP1	639.606	13228.2	20.6818
A_55_P2066578	IFI204	24.2098	499.288	20.6234
A_51_P423976	CREM	140.009	2861.4	20.4372
A_55_P2024468	TBKBP1	5.37893	108.01	20.0803
A_51_P279437	MFSD2A	44.1137	878.885	19.9232
A_55_P2068096	RAP1GAP	7.47887	148.844	19.9019
A_52_P108447	GLIS2	68.1203	1350.75	19.8288
A_52_P188678	PVRL2	5.4418	107.705	19.7921
A_55_P2017964	UNC13A	5.31217	104.51	19.6738
A_55_P2066309	SLC39A8	142.108	2781.51	19.5732
A_55_P1982921	BZRAP1	8.23233	160.538	19.5009
A_52_P493477	SERPINB1C	9.3582	181.33	19.3766
A_51_P225793	PRR5L	131.774	2542.39	19.2936
A_55_P2021266	HPSE	33.5236	645.469	19.2542
A_52_P410765	SEMA7A	134.799	2552.4	18.9348
A_51_P513568	STX11	124.319	2279.4	18.335
A_51_P333274	GZMB	261.129	4776.62	18.2922
A_51_P355753	HIC1	145.18	2601.98	17.9224
A_55_P2072631	PRR5L	22.6035	404.746	17.9064
A_51_P288916	TMTC2	20.6077	368.455	17.8795
A_55_P2042612	C1S	6.0223	106.621	17.7044
A_55_P2024461	TBKBP1	154.937	2742.95	17.7037
A_52_P515094	TMEM176A	215.576	3805.07	17.6507
A_51_P282508	RHOC	259.358	4510.37	17.3905
A_55_P2129348	PILRA	8.85687	153.621	17.3449
A_52_P77764	SLC7A2	6.32377	109.649	17.3392
A_51_P286737	CCL2	5.85127	100.727	17.2145
A_55_P1962429	MAF	30.2468	514.927	17.0242
A_55_P1982916	BZRAP1	260.243	4381.98	16.838
A_55_P1971963	TMEM176B	1541.42	25804.2	16.7406
A_51_P509573	CCL4	117.163	1957.59	16.7082
A_51_P111164	RND1	79.456	1321.91	16.637
A_55_P1971962	TMEM176B	120.037	1985.62	16.5417
A_51_P254646	JDP2	64.8713	1071.73	16.5209
A_51_P263965	HMOX1	107.784	1773.32	16.4525
A_52_P476029	8430427H17RIK	42.6329	696.705	16.342
A_55_P2100586	CASS4	19.5005	313.274	16.0649
A_55_P1988183	CDKN2B	16.7439	268.719	16.0487
A_51_P263302	RNF24	51.1007	813.288	15.9154
A_51_P286496	IL2RB	1190.29	18850.3	15.8367
A_52_P422494	CD300LF	21.3268	336.927	15.7983
A_66_P119801	OPTN	9.90223	156.066	15.7607
A_52_P201551	NAV1	6.84797	107.621	15.7158
A_55_P2027278	GAS2L1	95.504	1499.15	15.6972
A_51_P518051	DUSP4	60.3325	937.58	15.5402
A_55_P2109445	IRF4	260.671	4045.65	15.5201
A_55_P1985623	ABCC3	59.1657	918.163	15.5185
A_55_P2017914	CSF1	54.1457	836.26	15.4446
A_55_P2048418	MDFIC	501.684	7742.48	15.433
A_55_P1966109	EPN2	15.6535	241.246	15.4117
A_51_P181319	DCXR	61.7355	948.233	15.3596
A_55_P1992572	CELF4	7.07013	108.066	15.2848
A_66_P116372	SOAT2	80.0988	1223.95	15.2806
A_51_P148060	PTGFRN	25.1254	383.858	15.2777
A_55_P2006093	NEBL	7.49033	113.121	15.1023
A_55_P1959748	ASNS	328.577	4940.19	15.0351
A_55_P2004268	HIC1	7.7321	114.996	14.8726
A_55_P2150179	GM5077	9.45063	140.316	14.8472
A_66_P136228	RAI14	22.6646	336.094	14.829
A_52_P596008	ZEB2	31.121	456.663	14.6738
A_55_P2077628	DCXR	44.1311	645.774	14.6331
A_55_P1976204	CDKN1A	11.2354	164.121	14.6075
A_51_P380005	GALNT3	12.8767	187.816	14.5857
A_55_P1988108	MRC1	8.67513	125.01	14.4102
A_66_P119518	TUBA8	166.368	2368.05	14.2338
A_55_P2031871	PLEKHH3	20.7478	295.094	14.2229
A_51_P438967	GPNMB	75.2478	1066.76	14.1766
A_55_P2056639	BCAR1	52.6308	737.302	14.0089
A_55_P1968433	AGPAT9	67.0868	939.649	14.0065
A_51_P451151	UBE2C	360.793	5031.59	13.9459
A_55_P2015485	CCDC19	14.1106	195.302	13.8408
A_52_P511821	WDFY1	33.5763	458.483	13.655
A_55_P2025760	ADAM9	264.27	3589.37	13.5822
A_55_P2063251	DUSP3	34.4602	466.746	13.5445
A_52_P497534	WIPI1	25.7146	344.844	13.4104
A_55_P2065513	EBF1	15.3538	205.052	13.3551
A_52_P517098	IL18RAP	51.0904	666.594	13.0473
A_52_P232580	DYRK3	49.5185	644.399	13.0133
A_51_P312485	FPR1	8.1935	106.455	12.9926
A_52_P599264	MDFIC	400.362	5197.95	12.9831
A_52_P799815	TMEM171	14.9678	194.149	12.9711
A_55_P2294184	TMEM2	62.7313	805.177	12.8353
A_55_P2061170	TBC1D2	57.2061	732.788	12.8096
A_66_P105046	IL18	9.95387	124.094	12.4669
A_52_P423810	MT1	21.7377	270.094	12.4251
A_66_P105422	LONRF3	18.1428	225.302	12.4182
A_51_P405167	MAF	562.244	6836.29	12.1589
A_55_P1960989	NLGN2	543.931	6581.15	12.0992
A_55_P2087622	IL4I1	197.279	2380.84	12.0684
A_51_P464918	MEFV	30.3464	366.233	12.0684
A_52_P460545	RUNX2	11.8101	142.483	12.0645
A_51_P152404	IKBIP	18.1956	218.621	12.0151
A_55_P2028837	TSPAN2	15.4472	184.871	11.9679
A_51_P490795	MXD1	853.157	10171	11.9216
A_55_P2116978	NEB	24.8838	295.76	11.8857
A_55_P2048937	KIF5C	62.2393	730.76	11.7411
A_55_P2039225	RAP1GAP	21.3931	250.274	11.6988
A_52_P633410	GABARAPL1	1563.39	18277.7	11.6911
A_51_P369200	TPX2	144.184	1681.84	11.6646
A_55_P2106975	CLCN5	20.3239	236.802	11.6514
A_52_P635338	FES	180	2081.7	11.565
A_55_P2004867	SERPINB2	9.65	111.51	11.5555
A_52_P592909	DGAT2	62.6577	723.316	11.5439
A_55_P2014319	ARMCX6	242.355	2792.22	11.5212
A_55_P1977468	DAB2IP	66.8727	769.941	11.5135
A_51_P110341	SCGB3A1	17.0842	196.032	11.4744
A_51_P210395	GLRX	615.488	7035.14	11.4302
A_51_P340170	IL20RA	17.215	196.427	11.4102
A_66_P121086	MAP3K8	161.024	1829.54	11.3619
A_51_P160439	CRYBG3	89.4883	1013.04	11.3203
A_52_P640296	FMNL2	10.3139	116.677	11.3126
A_55_P2066230	HCK	42.7647	483.483	11.3056
A_52_P365011	FES	68.2507	770.885	11.2949
A_55_P1991605	APLP1	124.492	1405.2	11.2875
A_55_P2088995	PLSCR1	228.195	2569.95	11.2621
A_55_P2046802	MLKL	53.0351	595.844	11.2349
A_52_P27020	SGOL2	24.8694	277.233	11.1475
A_55_P2081164	CD300LF	33.5673	366.427	10.9162
A_55_P1970474	TMEM67	26.2509	286.552	10.9159
A_51_P352968	MARCKS	309.454	3376.45	10.911
A_55_P2090194	PLP2	5194.47	56604.5	10.8971
A_55_P2159710	ACVR1	80.0867	870.594	10.8706
A_55_P2199118	BEND4	21.8605	237.274	10.854
A_55_P1996941	UBE2C	317.647	3434.5	10.8123
A_55_P2183597	TBC1D2	100.215	1083.02	10.807
A_55_P2013336	MELK	74.9392	808.316	10.7863
A_55_P1970489	IL12RB2	47.0862	505.788	10.7417
A_52_P266132	FGL2	33.4987	358.344	10.6972
A_52_P456750	APH1B	20.3584	217.635	10.6902
A_51_P240453	NUSAP1	195.677	2081.27	10.6363
A_55_P2124385	AK4	10.7658	114.233	10.6107
A_51_P315904	GADD45G	2430.93	25659.1	10.5553
A_55_P1981155	PHLDB1	160.268	1670.34	10.4222
A_55_P2115607	IKBIP	83.2112	861.038	10.3476
A_51_P129464	SCD2	3266.82	33681	10.31
A_51_P196844	OSBPL3	147.496	1505.57	10.2075
A_55_P2133726	SUSD3	32.094	327.469	10.2034
A_55_P1988083	PRC1	462.362	4688.59	10.1405
A_51_P217336	SCAMP1	76.815	778.344	10.1327
A_52_P667913	PCDHGA9	12.3752	124.927	10.0949
A_55_P2180301	CLCN5	23.6419	237.538	10.0473
A_55_P2051414	AXL	135.441	1342.25	9.91018
A_55_P2128672	IKBIP	66.9491	660.788	9.87
A_51_P278868	H2-DMB1	155.765	1527.93	9.80919
A_55_P2018417	OSBPL3	208.524	2028.16	9.72628
A_55_P2399688	GLIPR2	486.703	4728.37	9.71511
A_51_P400543	AIF1	70.142	681.288	9.71298
A_55_P2101367	PPFIA3	27.5272	266.469	9.68018
A_51_P140321	MOCOS	103.84	1003.36	9.66256
A_52_P15008	MAPKAPK2	999.623	9625.09	9.62872
A_51_P405476	FCER1G	185.044	1777.64	9.60655
A_52_P32369	HMGN3	40.3745	386.01	9.56074
A_55_P2056070	HFE	18.6299	178.01	9.55507
A_51_P193794	LRP1	21.9281	207.316	9.45433
A_51_P418116	TMEM119	17.0771	160.413	9.39348
A_55_P2034663	CSF2RB2	38.4204	358.177	9.32257
A_52_P494930	FNIP2	19.6877	183.038	9.29706
A_51_P156274	LTBR	24.5929	227.483	9.24994
A_55_P2087118	LY6I	47.8671	442.649	9.24746
A_55_P2350617	SLC37A2	48.206	443.26	9.19512
A_51_P229676	PLSCR1	216.211	1979.65	9.15611
A_55_P2007001	CTNNBIP1	77.5327	708.316	9.13571
A_55_P2025248	MXD1	2271.68	20729.2	9.12508
A_52_P408757	FCGR3	27.2313	246.788	9.06267
A_51_P158814	MARVELD1	102.927	929.788	9.03349
A_52_P30989	CDKN3	67.001	605.163	9.03215
A_55_P1991985	PTPRS	1596.12	14337.4	8.98264
A_51_P254805	KIF4	39.9516	358.677	8.9778
A_55_P2093994	MAGED2	277.978	2487.8	8.94964
A_52_P418644	PLP2	963.835	8570.76	8.89236
A_55_P2020378	EHD4	67.355	595.663	8.84364
A_66_P118906	ADORA2B	53.7337	474.76	8.83543
A_55_P1968808	WIPI1	12.286	108.288	8.81397
A_55_P2076048	NUF2	57.5376	506.83	8.80867
A_51_P517695	LY6F	181.768	1588.86	8.74111
A_55_P2164724	GNAQ	85.0138	739.177	8.69478
A_55_P1982249	PHACTR2	22.6378	196.094	8.66222
A_55_P2379599	ASPH	12.0318	103.955	8.64003
A_51_P117865	FAM20C	11.7512	101.399	8.62886
A_51_P455807	EHD4	631.125	5441.04	8.62117
A_55_P2116973	NEB	82.6249	710.83	8.6031
A_55_P2164534	DTL	105.92	907.996	8.5725
A_55_P2108993	ARMCX6	33.0895	277.177	8.37659
A_51_P200561	4930506M07RIK	25.3311	212.177	8.37614
A_51_P394394	TSPAN2	103.168	861.941	8.35469
A_52_P304128	MMP14	13.2509	109.899	8.29372
A_55_P2002968	CORO2A	157.55	1287.34	8.17102
A_51_P498631	DFNA5	60.3703	493.108	8.16805
A_51_P107020	KIF5A	17.792	145.086	8.15459
A_51_P164014	CENPE	669.332	5449.07	8.14105
A_55_P2129685	PKIG	15.2428	123.51	8.10285
A_65_P18181	RUNX2	13.313	107.621	8.08392
A_51_P184969	RILPL1	48.2035	386.705	8.02233
A_51_P208240	TNFSF14	270.031	2162.37	8.00787
A_55_P2166501	CD44	525.05	4187.23	7.97493
A_55_P2102693	ACVR1	22.5574	177.899	7.88651
A_55_P1980601	OSCP1	44.7096	350.01	7.82853
A_55_P2106039	MAP3K6	17.5676	137.066	7.80218
A_55_P2227355	PTPRO	13.5735	105.594	7.77942
A_51_P338443	ANGPTL4	336.363	2607.51	7.75206
A_55_P1985453	SUSD3	274.211	2125.51	7.75136
A_51_P406020	ABHD4	1402.05	10847.1	7.73661
A_51_P513530	SPAG5	117.873	910.996	7.72864
A_51_P103222	SLC39A4	1041.06	8039.82	7.72272
A_51_P230098	PBK	70.1379	540.052	7.69986
A_55_P1983768	BIRC5	284.823	2192.19	7.69669
A_52_P658437	ESPL1	67.6245	516.983	7.6449
A_55_P2145680	RILPL1	14.9065	113.871	7.63905
A_55_P2068607	RNF19B	2289.34	17470.4	7.63119
A_51_P290576	PLK2	35.641	269.844	7.57116
A_51_P481920	CCNA2	324.539	2444.9	7.53345
A_51_P125135	CDCA5	325.781	2446.53	7.50976
A_51_P479434	RFC3	221.794	1663.44	7.49992
A_55_P2065621	HOOK2	477.054	3535.55	7.41123
A_55_P2230913	ETV6	465.543	3408.23	7.32098
A_55_P1961863	PCDHGA9	403.708	2920.47	7.23412
A_55_P2035315	RASGEF1B	23.4124	169.205	7.22714
A_52_P588881	IQGAP3	29.8969	216.01	7.22517
A_55_P1998471	S100A9	361.218	2595.36	7.18502
A_52_P628067	CDCA3	573.551	4119.04	7.18164
A_52_P589169	2010111I01RIK	529.047	3749.79	7.08781
A_55_P1999633	CIT	26.2261	183.621	7.00147
A_55_P1993744	MYO10	28.0214	195.677	6.98313
A_51_P264495	PGAM2	23.5169	163.677	6.95997
A_51_P334979	APOC2	17.7045	123.094	6.95269
A_51_P245796	DDIT4	18844.6	130903	6.94641
A_55_P2002884	ZCCHC24	484.236	3363.32	6.94561
A_52_P299771	BCL2A1C	132.875	913.246	6.87299
A_52_P541175	MARVELD1	437.728	3004.9	6.86477
A_55_P2056496	TK1	392.409	2671.84	6.80883
A_55_P2116664	HOOK2	548.4	3667.45	6.68755
A_55_P2031989	RIN2	36.9666	246.927	6.67973
A_55_P2031999	9030617O03RIK	868.882	5800.66	6.67601
A_55_P1983773	BIRC5	2205.08	14567.6	6.60636
A_66_P125948	CASS4	40.2014	265.483	6.60381
A_55_P1983769	BIRC5	141.957	929.08	6.5448
A_55_P2091461	CASP4	1574.1	10300.8	6.54392
A_55_P2034033	IL12RB1	1992.91	12999.6	6.52292
A_55_P2056493	TK1	106.61	688.205	6.45535
A_52_P260994	FGD2	24.8854	160.483	6.44886
A_55_P2025490	TNFRSF18	6501.84	41891.6	6.44303
A_55_P2073377	MKI67	1461.98	9353.22	6.39762
A_55_P2097616	STXBP1	19.2809	122.969	6.37773
A_51_P133137	KIF20A	279.52	1770.48	6.33401
A_55_P2078123	RORA	396.754	2507.51	6.32006
A_55_P2110615	SLC37A2	21.8152	137.524	6.30406
A_52_P116120	CORO2A	34.667	217.788	6.28229
A_55_P2111355	EGFL7	181.519	1139.68	6.27855
A_55_P2029498	OSBPL1A	18.5821	115.802	6.23191
A_51_P457528	CCNB2	843.059	5245.82	6.22236
A_55_P2127702	RACGAP1	537.645	3341.54	6.21514
A_66_P101835	CD38	84.7944	522.941	6.16716
A_55_P1984168	CASP4	1211.97	7469.68	6.16324
A_51_P253803	MKI67	2006.05	12307.2	6.13503
A_51_P245090	AQP3	659.532	4041.09	6.12722
A_51_P432199	SAP30	112.509	686.455	6.10135
A_51_P282837	ST14	64.212	391.76	6.10104
A_55_P2058962	MCM10	205.568	1251.29	6.08699
A_55_P2171658	STX3	20.4171	124.038	6.07522
A_51_P204402	SHCBP1	161.139	978.788	6.07417
A_55_P2077188	STXBP1	125.25	753.038	6.01227
A_55_P2038139	PTPRJ	20.9778	125.788	5.99625
A_55_P1975874	BCL2L15	69.0325	412.427	5.97439
A_51_P487718	E2F3	30.1352	179.399	5.95315
A_55_P2015585	ZCCHC24	521.759	3090.54	5.9233
A_55_P2170681	CDCA8	111.329	659.219	5.92134
A_51_P165182	BATF2	33.1961	196.26	5.91216
A_51_P148612	COX7A1	449.851	2658.23	5.90913
A_51_P381558	RASA4	216.745	1276.61	5.88991
A_55_P2034032	IL12RB1	147.854	869.066	5.87787
A_51_P390967	SLC43A3	241.32	1415.47	5.86552
A_51_P204913	BAG2	85.9676	504.08	5.8636
A_55_P2024337	TMEM53	39.3694	228.413	5.80179
A_51_P237383	RNASE4	22.2383	128.594	5.78252
A_55_P2056654	KIF22	806.107	4654.79	5.7744
A_51_P181517	FCGR4	19.0452	109.844	5.76752
A_51_P260683	RGS1	2278.99	13143.5	5.76727
A_55_P1997696	PLBD1	69.0989	395.996	5.73086
A_52_P562676	SULT4A1	27.9976	159.08	5.68191
A_51_P200083	GRINA	1636.52	9207.97	5.62654
A_55_P1982563	RHBDF1	19.4853	109.524	5.62087
A_55_P2049572	PLD2	207.597	1162.12	5.59797
A_55_P1971951	CD86	65.5376	366.635	5.59428
A_51_P219385	SIX5	33.5715	187.76	5.59285
A_55_P1954021	SCARB1	278.775	1552.37	5.56855
A_55_P2101191	ARRDC4	39.5083	218.288	5.52512
A_55_P1969341	BRIP1	26.5074	145.316	5.48209
A_51_P366061	FSCN1	20.3251	111.344	5.47814
A_51_P155313	GSTO1	766.854	4194.26	5.46943
A_51_P155142	CDCA8	856.672	4642.04	5.41869
A_55_P2157093	BCL2L14	154.735	837.816	5.41453
A_55_P2073885	BBS5	47.6711	258.01	5.4123
A_52_P679101	TJP2	197.168	1066.54	5.40928
A_51_P481930	CDH15	19.5325	105.566	5.40462
A_55_P2023692	NEURL1A	23.9537	129.135	5.39105
A_55_P1976127	ECT2	155.545	838.385	5.38999
A_51_P184353	NR2F6	399.034	2141.15	5.36583
A_52_P585124	CXCR4	693.167	3704.51	5.34433
A_55_P2019457	ENO2	64.0969	342.149	5.338
A_55_P2029905	PTPRS	36.1838	191.927	5.30423
A_55_P2057142	GM6531	85.253	452.094	5.30297
A_51_P159402	GCAT	443.64	2351.76	5.30105
A_51_P261517	TYROBP	150.065	793.038	5.28464
A_55_P2162782	AHNAK	43.0979	226.08	5.24572
A_55_P2095271	PKN3	58.9993	308.76	5.23329
A_55_P2175880	MGST1	20.9028	109.01	5.21511
A_55_P2016287	TPST1	29.5657	154.01	5.20909
A_55_P1996946	CDC20	1164.99	6049.79	5.19301
A_52_P343856	CREB3L2	86.9376	450.816	5.18551
A_51_P487999	SGOL1	231.998	1200.79	5.17587
A_51_P242930	LAT2	49.0498	253.76	5.17353
A_55_P1959496	SBNO2	221.617	1140.57	5.14656
A_55_P2072586	SOCS2	32.305	165.316	5.11734
A_55_P1965050	CKS2	174.712	893.844	5.11611
A_51_P223776	NR1D1	50.4479	255.871	5.07199
A_51_P239984	EXO1	138.822	703.108	5.06481
A_55_P2047135	UNC13A	20.3913	102.455	5.02444
A_55_P1988043	SSH1	74.9607	375.649	5.01128
A_51_P172155	HAL	31.4767	157.663	5.00888
A_51_P479352	KLHDC9	22.7046	113.205	4.98599
A_55_P1999361	DIP2A	208.423	1035.77	4.96957
A_52_P206861	KLF8	48.1797	238.774	4.95591
A_51_P363556	ABI2	171.036	839.719	4.90961
A_55_P1987483	PGM2	4149.41	20308.8	4.89438
A_55_P1976898	PNP2	45.4755	222.344	4.8893
A_55_P2088965	SCARB1	82.2732	402.205	4.88865
A_55_P2087404	MAPRE3	362.21	1767.5	4.87976
A_55_P2037662	ATP1A3	51.4357	250.455	4.86928
A_51_P505823	ENDOD1	311.204	1513.04	4.86189
A_55_P2017789	IL4RA	1243.84	6038.48	4.85472
A_65_P19780	KLF9	104.629	507.608	4.85148
A_55_P2004801	TACC3	1095.18	5312.19	4.85052
A_51_P415220	ZMAT3	636.097	3076.12	4.83593
A_55_P1961099	ATG4C	23.018	111.01	4.82277
A_55_P1982883	GYS1	560.914	2690.29	4.79626
A_55_P2105858	ATF5	1147.45	5469.08	4.7663
A_55_P1961210	TRP53INP2	266.266	1267.37	4.75979
A_55_P2156731	H2-EB1	644.217	3064.09	4.75631
A_55_P2170813	PKIG	522.716	2469.2	4.7238
A_52_P10781	LMAN1	239.385	1120.79	4.68195
A_55_P2166486	CD44	21.9143	102.594	4.68159
A_55_P1957378	UNC119	1820.12	8417.54	4.62472
A_52_P306351	ASPH	28.4399	131.01	4.60656
A_51_P170807	MAP3K6	34.1023	156.899	4.60084
A_52_P137765	LMNA	437.002	2004.2	4.58626
A_55_P2051259	SCO1	69.3413	317.538	4.57935
A_55_P2061495	CKS1B	1339.26	6116.16	4.56683
A_51_P227004	CKS1B	1389.81	6332.84	4.55664
A_55_P2113524	WHSC1	45.7724	207.677	4.53717
A_55_P2157751	STK35	28.2216	127.705	4.52507
A_51_P294807	STOM	75.5132	339.094	4.49052
A_51_P105709	TRIP13	180.012	806.151	4.47832
A_52_P668285	PLK4	29.8705	133.649	4.47429
A_51_P344566	PLK1	899.553	4016.47	4.46496
A_65_P20799	ABI2	57.1225	254.983	4.46378
A_55_P2027152	SSH1	74.478	331.871	4.45597
A_55_P1966804	FDPS	4559.95	20312.2	4.45447
A_52_P561205	STARD4	80.4488	357.691	4.44619
A_51_P208870	ZDHHC24	121.501	539.066	4.4367
A_52_P77245	SNX8	141.142	623.858	4.42008
A_52_P588096	INTU	25.3962	111.899	4.40613
A_51_P215922	CASP6	1686.37	7424.98	4.40293
A_55_P1975185	SQLE	1899.22	8354.98	4.39917
A_55_P1953301	SORD	235.849	1029.91	4.36683
A_51_P209372	SC4MOL	2406.48	10496.8	4.36191
A_52_P343306	H2-AA	89.355	388.177	4.34421
A_55_P2028259	RHBDF2	460.335	1987.75	4.31804
A_55_P2012799	RTKN	232.339	1002.4	4.31438
A_55_P2026315	GYS1	238.418	1028.48	4.31377
A_55_P2062418	ATP6V0A1	152.565	657.719	4.31108
A_52_P337220	MGAT4B	47.8141	205.719	4.30247
A_51_P455906	POLD4	1043.99	4479.93	4.29114
A_55_P2125208	ARID5A	12850.1	55103.9	4.28821
A_55_P2081865	SLC2A8	865.101	3704.95	4.28269
A_51_P132978	IDH1	29.5215	126.33	4.27925
A_51_P265495	LY6A	24950.9	106287	4.25985
A_52_P577748	LPXN	3853.46	16216.3	4.20823
A_52_P362917	PFKFB3	42.4062	177.76	4.19185
A_52_P384574	STARD4	688.93	2875.68	4.17412
A_51_P195958	PHLDA1	1018.19	4234.32	4.15868
A_55_P2113081	TMEM132A	70.5601	292.927	4.15146
A_55_P2027022	PRDM1	329.203	1352.72	4.10908
A_55_P1985458	SUSD3	120.317	492.733	4.09528
A_55_P2028961	IDI1	1220.76	4993.66	4.09061
A_55_P2012989	SLAMF7	37.5207	152.677	4.06914
A_55_P2002815	RABGAP1L	35.9163	144.483	4.02275
A_52_P75465	GDPD1	49.8239	199.677	4.00765
A_55_P2089253	ATG4C	45.0717	180.496	4.00465
A_55_P2136121	9030617O03RIK	151.827	606.219	3.99282
A_55_P2033250	FDFT1	619.052	2453.5	3.96331
A_51_P345836	PRKRA	152.05	597.913	3.93234
A_55_P2177023	MAFG	543.928	2136.59	3.92808
A_66_P118236	WDFY1	54.689	214.566	3.92338
A_52_P360112	CLIP2	45.9729	179.927	3.91376
A_52_P164161	CYP51	169.71	663.191	3.9078
A_55_P2165544	AEBP2	1273.63	4963.93	3.89745
A_55_P2113523	WHSC1	61.7156	240.371	3.89482
A_52_P312398	SSR3	438.842	1708.2	3.89253
A_52_P99807	DPY19L3	417.723	1625.61	3.89159
A_55_P2032966	HMGCS1	3310.43	12858.6	3.88428
A_52_P317923	ZFP948	87.3292	338.483	3.87594
A_51_P485260	RGL1	39.8648	154.094	3.86541
A_52_P28651	PVRL1	31.556	121.358	3.84578
A_55_P1992910	GYG	3321.76	12764.6	3.84273
A_51_P227108	BRI3BP	2790.58	10716.1	3.84011
A_52_P230688	REP15	55.1757	211.469	3.83264
A_55_P2092730	WDFY1	893.665	3424.09	3.83152
A_55_P2166488	CD44	27.7625	106.26	3.82747
A_55_P2177026	MAFG	537.218	2054.2	3.82378
A_51_P309184	PXMP2	89.917	343.469	3.81984
A_51_P234539	NFXL1	46.2747	176.719	3.8189
A_55_P2116165	PFKFB3	1663.26	6345.43	3.81506
A_55_P2026818	SLC4A7	754.186	2851.51	3.78091
A_51_P511482	IFT57	664.018	2505.69	3.77353
A_55_P2045741	FYB	296.792	1118.26	3.76783
A_55_P2014665	RACGAP1	531.039	2000.44	3.76703
A_51_P240019	GYG	3385.03	12735.4	3.76228
A_55_P2161865	PDLIM7	30.518	114.677	3.75768
A_52_P409711	SEC24A	66.8508	251.149	3.75686
A_55_P2064917	LRRCC1	45.4804	169.01	3.71611
A_52_P367774	ZFP821	138.574	514.149	3.71028
A_52_P263095	AHNAK	2155.39	7975.33	3.70017
A_52_P131458	TTC39B	181.751	671.052	3.69216
A_52_P144285	FAM72A	173.481	640.51	3.69211
A_55_P2037585	TRF	35.7027	131.344	3.67882
A_55_P1979684	RHOC	279.007	1025.98	3.67726
A_51_P245405	PPP3CC	2676.11	9837.87	3.67619
A_51_P513661	SLC4A8	29.5811	108.455	3.66635
A_55_P1998401	EIF2AK4	55.0015	201.649	3.66625
A_55_P2102126	LAMP2	328.368	1199.3	3.65231
A_51_P316801	WDR60	56.8283	206.663	3.63662
A_66_P116632	MAFG	2437.12	8835.34	3.62532
A_52_P94845	NICN1	60.8844	219.455	3.60445
A_52_P648424	NEDD4	257.633	924.816	3.58967
A_55_P1994270	FAR1	45.9913	165.066	3.58906
A_51_P230987	PI4K2B	73.0543	261.871	3.58461
A_52_P359621	LUZP1	161.695	579.496	3.5839
A_55_P2021981	CTSW	1075.54	3842.08	3.57223
A_66_P139546	IGFBP6	37.8376	135.135	3.57146
A_55_P2073709	TFDP2	121.416	433.149	3.56747
A_51_P408946	CCNE1	1006.83	3584.9	3.56058
A_52_P137371	HMGCR	196.513	698.094	3.5524
A_51_P372141	PNKD	34.2488	121.483	3.54706
A_51_P416585	HDLBP	2211.42	7838.15	3.5444
A_55_P2049867	CCRL2	40.1706	142.316	3.54278
A_51_P508029	PCYOX1	59.1477	209.233	3.53746
A_55_P2024555	PPAP2A	30.0889	106.33	3.53385
A_55_P2066116	BCL3	9592.27	33818.1	3.52556
A_55_P1979103	E330009J07RIK	34.826	122.746	3.52457
A_52_P135469	NDST1	32.7238	115.01	3.51458
A_55_P2000938	AHCY	552.501	1941.04	3.51319
A_52_P117576	CASP3	88.1179	308.677	3.503
A_55_P1953957	CDKL3	47.5205	166.441	3.5025
A_51_P179498	FAM92A	367.797	1283.87	3.4907
A_52_P652316	MAPRE2	356.832	1237.69	3.46855
A_55_P2078088	PQLC1	512.492	1777.58	3.4685
A_51_P368009	E2F2	2778.6	9555.29	3.43888
A_55_P2013760	SLC39A14	473.353	1624.05	3.43096
A_52_P319438	ANKRD37	642.029	2201.51	3.42899
A_55_P1972719	PMM1	179.868	615.121	3.41985
A_55_P2182705	KPNA2	2813.8	9601.54	3.4123
A_52_P43848	SCO1	152.122	515.246	3.38707
A_55_P2165539	AEBP2	1220.85	4131.73	3.3843
A_51_P482711	DHCR24	2326.51	7866.4	3.38121
A_66_P103398	OGFRL1	46.4275	156.899	3.37944
A_55_P2091402	KPNA2	2816.5	9504.93	3.37473
A_52_P420466	HIST1H2AB	3975.89	13386.4	3.36689
A_51_P114910	CSTB	2780.25	9360.37	3.36673
A_52_P480351	LOXL2	35.3168	117.899	3.33833
A_55_P2151822	PLXND1	1332.17	4443.44	3.33548
A_55_P2054420	TCF4	314.155	1038.64	3.30613
A_51_P337089	GINS1	226.411	747.274	3.30052
A_66_P105801	IGF1R	568.674	1875.33	3.29773
A_55_P2083629	TLE2	157.244	517.149	3.28884
A_55_P2062977	PPP3CC	263.791	864.996	3.2791
A_52_P499206	TBL2	45.3748	147.844	3.25828
A_52_P88983	DOCK5	334.286	1086.95	3.25157
A_55_P1954161	PLAGL2	144.713	468.58	3.238
A_51_P330369	SSX2IP	216.001	698.024	3.23158
A_55_P2029687	HMOX1	60.7001	196.149	3.23145
A_51_P127681	CLIC4	1981.92	6386.64	3.22245
A_52_P381784	WHSC1	405.875	1307.72	3.22197
A_51_P378856	PFKP	1810.22	5802.14	3.20521
A_51_P280446	SDF2L1	581.947	1844.19	3.169
A_51_P279606	SOCS1	4650.24	14698.2	3.16074
A_55_P2121980	PLCB4	34.2126	107.871	3.15298
A_51_P362959	FBXO36	36.437	114.705	3.14803
A_55_P2061338	SLC16A11	36.2418	113.816	3.14046
A_55_P2123471	KPNA2	5895.71	18489.2	3.13604
A_52_P127362	VMP1	3383.91	10570.1	3.12364
A_55_P2078459	KPNA2	2322.32	7253.23	3.12327
A_52_P69998	KDELR2	849.264	2650.69	3.12116
A_55_P2165869	CEBPB	2162.15	6709.29	3.10306
A_55_P2099064	WHSC1	42.9038	132.983	3.09955
A_51_P248122	BBC3	1159.53	3584.04	3.09094
A_51_P298190	SBF2	67.9756	209.316	3.07928
A_52_P431859	2010111I01RIK	1467.93	4503.59	3.06798
A_55_P2142064	SYNJ2	40.0962	122.816	3.06303
A_55_P2180491	RRBP1	365.058	1117.87	3.06217
A_55_P2059986	CHST14	123.659	378.649	3.06205
A_52_P230167	SETBP1	47.4101	145.121	3.06098
A_51_P276479	4930486L24RIK	497.794	1515.45	3.04434
A_51_P303749	DEPDC1B	168.759	511.524	3.0311
A_51_P345663	RRBP1	1663.54	5027.79	3.02235
A_55_P2126775	GFPT1	33.4223	100.802	3.01601
A_52_P161495	BCL6	2080.99	6252.82	3.00474
A_55_P1966982	GSR	3165.91	9468.57	2.99079
A_52_P330214	FANCA	286.255	852.455	2.97795
A_55_P2083694	ADAM33	68.1383	202.608	2.97347
A_52_P105509	ASAH2	43.1121	128.121	2.97182
A_55_P1969311	GRAMD1B	692.478	2054.93	2.9675
A_52_P488361	TMEM110	143.868	423.969	2.94694
A_55_P2156293	PCYOX1	364.587	1071.87	2.93996
A_55_P1988613	MDM1	35.2337	103.316	2.9323
A_51_P351970	HELLS	120.051	350.427	2.91899
A_52_P530291	PIM1	1288.12	3756.76	2.91646
A_55_P2011887	KIF13A	194.125	565.608	2.91362
A_51_P224771	TMEM184B	1472	4265.12	2.8975
A_55_P1972720	PMM1	1772.95	5135.48	2.89658
A_52_P475854	NOL10	64.5737	185.649	2.875
A_55_P2101340	RAMP3	1938.38	5542.45	2.85932
A_51_P256665	PON3	178.876	509.858	2.85034
A_51_P158876	DCTPP1	4208.8	11987.2	2.84813
A_51_P201721	CRTAP	604.865	1714.16	2.83396
A_51_P416556	SSR3	5951.31	16840.4	2.8297
A_51_P518488	ATPIF1	10188	28772.9	2.8242
A_55_P2109628	ZDHHC21	90.7681	255.205	2.81161
A_51_P421303	CALY	76.9408	215.621	2.80243
A_55_P2164492	SAMHD1	74.5734	208.816	2.80014
A_55_P2047748	MAFG	1001.89	2788.25	2.78298
A_55_P2043987	LUZP1	429.596	1195.12	2.78197
A_55_P2028655	SLC31A1	403.014	1120.02	2.77912
A_55_P2022074	KLF10	695.739	1924.44	2.76604
A_55_P2009752	HLF	45.0229	123.899	2.75192
A_51_P391445	IFNGR1	9678.61	26626.6	2.75107
A_51_P309158	SNX20	9928.62	27249.2	2.74451
A_51_P192847	GHDC	164.263	449.844	2.73855
A_55_P1953961	CDKL3	73.5756	201.469	2.73825
A_51_P436727	ARRB1	3771.72	10323.5	2.73707
A_52_P472319	PLXND1	120.763	330.121	2.73363
A_51_P108459	GPR65	2298.9	6278.53	2.7311
A_51_P476601	LY96	142.446	388.455	2.72703
A_55_P2043554	SLC12A4	1330.76	3610.73	2.71329
A_55_P2142072	SYNJ2	79.1199	214.51	2.71121
A_52_P108502	SLC4A7	164.524	444.913	2.70424
A_51_P398878	UCK2	5210.38	13994.8	2.68594
A_52_P221756	SPOCK2	40.9407	109.788	2.68164
A_51_P480904	BLMH	1299.77	3481	2.67816
A_52_P583458	E2F3	256.106	684.51	2.67276
A_52_P354823	IRF8	860.308	2298.93	2.67222
A_52_P463977	TMEM140	1164.67	3110.18	2.67044
A_51_P210143	SYNE2	49.5329	132.01	2.66511
A_55_P2116059	AIM1	5490.42	14632.3	2.66505
A_51_P424499	TXN1	8505.89	22546.1	2.65065
A_51_P449325	H2-OA	888.234	2353.83	2.65001
A_55_P2143693	SYTL1	2675.77	7066.98	2.6411
A_52_P109304	TBL2	288.565	761.177	2.6378
A_52_P660693	DSEL	122.43	322.052	2.63049
A_55_P1982122	HOMER1	40.0337	104.955	2.62166
A_51_P418056	SC5D	1393.85	3653.82	2.62138
A_51_P117477	SLC27A1	247.054	646.58	2.61716
A_51_P202074	NCAPD2	2929.92	7664.68	2.616
A_55_P1997400	SLC7A4	60.1439	157.094	2.61196
A_51_P269084	CHCHD10	4953.44	12901.3	2.60452
A_55_P2130895	RUNX3	711.03	1851.61	2.60412
A_51_P200517	RASGEF1A	74.7571	194.163	2.59725
A_55_P2103055	GSR	1064.5	2760.51	2.59325
A_51_P168203	AIG1	104.688	271.01	2.58875
A_51_P171200	GOLM1	1302.49	3367.84	2.5857
A_51_P246903	RPS27L	7179.9	18526.1	2.58028
A_51_P286946	LHPP	366.409	943.121	2.57396
A_52_P1197913	GADD45B	1298.92	3340.72	2.57192
A_55_P2141699	RNF149	1214.77	3120.44	2.56875
A_55_P1966189	IL4RA	125.983	321.246	2.54992
A_52_P168505	ZDHHC21	55.0863	140.399	2.54871
A_51_P292030	NUS1	1487.07	3771.72	2.53634
A_65_P16231	TTC39B	311.359	789.566	2.53587
A_51_P146044	CCDC92	803.649	2033.22	2.52998
A_55_P2172274	SMC2	1116.35	2820.34	2.52639
A_55_P2017150	D16ERTD472E	257.822	650.094	2.52148
A_55_P2182483	CD47	23835.8	59772	2.50766
A_55_P1994032	XBP1	8168.27	20448.4	2.5034
A_55_P1988384	SLC7A3	88.8939	222.33	2.50107
A_55_P2137521	NMRAL1	74.1784	185.441	2.49993
A_51_P234253	SDCBP2	890.179	2215.68	2.48902
A_52_P616392	SBNO2	906.234	2250.5	2.48335
A_66_P123186	MAPK1IP1L	614.614	1523.62	2.47899
A_55_P1965892	GNPDA1	3365.6	8314.26	2.47036
A_51_P464023	CHST12	684.571	1684.32	2.4604
A_51_P369371	UBTD1	611.03	1497.7	2.45111
A_55_P2349265	PTK2	49.0202	120.108	2.45016
A_51_P166244	OSBPL1A	58.1824	142.316	2.44603
A_55_P2173737	HSPA4L	495.466	1210.01	2.44217
A_52_P35377	PLAGL2	843.826	2037.43	2.41451
A_52_P612382	CDC25B	1693.33	4085.64	2.41278
A_55_P2105271	PDLIM7	569.789	1374.02	2.41146
A_52_P582568	UST	100.687	241.927	2.40275
A_66_P112853	EIF1A	1594.33	3820.64	2.39639
A_51_P360492	MCM6	13706.6	32822.6	2.39466
A_55_P2074796	CDKN2C	253.508	606.566	2.39269
A_51_P392291	PDK3	490.916	1172.27	2.38793
A_55_P2045891	CPEB2	52.0326	124.01	2.38332
A_55_P1973208	TAX1BP3	110.789	263.969	2.38262
A_55_P2043622	GRHPR	5308.08	12619.1	2.37734
A_55_P2103324	MKNK2	67.1315	159.483	2.37568
A_66_P134674	FAR1	260.729	618.608	2.37261
A_51_P341177	DDAH2	343.799	813.288	2.36559
A_55_P2081303	TET2	1505.1	3555.7	2.36243
A_55_P2111907	NOXO1	186.005	438.566	2.35782
A_51_P293753	CUL7	1110	2606.4	2.3481
A_52_P671769	ARHGAP18	219.361	513.719	2.34188
A_51_P441022	SMAD3	43.0904	100.76	2.33835
A_52_P298002	GCH1	47.6817	110.844	2.32466
A_52_P46085	MVP	648.742	1507.93	2.32439
A_52_P572045	PFKP	57.4582	133.538	2.32409
A_55_P2009988	TRIB3	1471.36	3404.37	2.31376
A_52_P168097	ATP2A2	115.925	267.663	2.30893
A_55_P1994309	PTGIR	527.566	1215.94	2.30481
A_52_P350950	DENND2C	61.8316	142.121	2.29852
A_51_P305537	ST3GAL2	57.1443	131.26	2.297
A_52_P232648	SLC38A1	78.4002	179.941	2.29516
A_51_P136355	GNG11	238.233	545.913	2.29151
A_55_P2051405	TET2	423.682	967.844	2.28436
A_66_P116098	PTPN2	673.571	1538.58	2.28421
A_51_P453043	AACS	1203.4	2740.48	2.27727
A_55_P1966432	GSTM1	43.9604	100.066	2.27627
A_55_P2068772	NCBP2	311.641	708.844	2.27455
A_55_P2016852	ZYX	7343.12	16635.9	2.26551
A_51_P284608	CD74	1023.24	2314.27	2.26171
A_55_P2149654	DTX3	476.009	1074.93	2.25821
A_52_P184149	MTHFD2	955.271	2151.23	2.25196
A_52_P370203	JARID2	1477.5	3323.93	2.2497
A_51_P491976	FBXW17	1456.18	3273.98	2.24834
A_55_P1953851	STK39	463.436	1041.62	2.24761
A_51_P331207	TMEM218	271.706	607.163	2.23463
A_52_P112178	SRGAP2	479.57	1070.89	2.23301
A_51_P202498	SAR1A	1262.13	2817.52	2.23235
A_52_P103550	TFDP1	508.714	1133.29	2.22775
A_55_P2163561	SYTL1	256.52	571.038	2.2261
A_55_P2070686	WDFY1	544.087	1211.09	2.22592
A_55_P1973941	SLC7A5	361.047	800.635	2.21754
A_51_P328489	1700025G04RIK	396.579	878.496	2.21519
A_52_P79947	NDST1	708.949	1567.07	2.21041
A_52_P299832	PLXNC1	65.0624	143.455	2.20488
A_55_P2087647	GRHPR	169.507	373.455	2.20319
A_55_P2133716	TAX1BP3	2169.82	4779.01	2.2025
A_66_P125327	CCNE1	83.9601	183.913	2.19048
A_55_P2427685	AGL	348.518	762.26	2.18715
A_66_P123635	CSF2RB	102.094	222.635	2.18069
A_51_P418168	MANF	2628.32	5711.32	2.17299
A_51_P187842	EIF4E3	363.977	790.455	2.17172
A_55_P2079425	SPRED1	116.144	252.108	2.17065
A_51_P203878	DYNLL2	1329.25	2881	2.16739
A_51_P336827	CYB5B	1108.1	2396.9	2.16307
A_55_P2070869	LCN2	58.2043	125.899	2.16306
A_51_P371174	BAG3	537.767	1159.26	2.15569
A_51_P161354	SESN2	439.502	947.08	2.15489
A_51_P208931	N4BP3	805.243	1732.02	2.15093
A_52_P89267	GATSL2	195.306	419.996	2.15045
A_51_P377508	SREBF2	779.83	1671.66	2.14362
A_52_P591166	DPYSL2	4193.82	8944.11	2.13269
A_55_P2024245	MTHFR	208.168	442.552	2.12593
A_55_P1970631	VPS54	1663.8	3533.47	2.12373
A_52_P498208	HIST1H2AK	4123.87	8721.15	2.1148
A_52_P451834	STK35	255.782	540.746	2.11409
A_51_P386810	GMPPB	1157.45	2439.73	2.10785
A_51_P273609	ITPKA	271.26	571.358	2.10631
A_52_P159256	LPP	161.215	338.691	2.10087
A_51_P215077	MGST3	122.727	257.205	2.09574
A_55_P2116924	DBI	6982.22	14598.3	2.09078
A_55_P2156274	PLEKHA2	730.799	1527.73	2.09049
A_55_P2064043	CD44	1028.57	2148.25	2.08858
A_52_P512575	HOPX	353.087	735.496	2.08304
A_51_P306067	LPP	545.72	1132.95	2.07607
A_52_P403484	PTPN2	83.1374	172.121	2.07032
A_51_P343356	ISOC2B	1062.41	2199.45	2.07024
A_52_P79385	MAGT1	727.868	1502.73	2.06457
A_55_P2037584	TRF	139.048	286.566	2.06091
A_52_P155554	CDC42EP2	1013.4	2088.5	2.06088
A_51_P251352	SLC25A13	134.589	276.566	2.05489
A_51_P345467	PI4K2A	523.389	1074.12	2.05224
A_52_P70027	COX16	1268.37	2599.43	2.04943
A_51_P384673	LRRC59	895.303	1834.36	2.04887
A_55_P2119441	VMA21	860.558	1753.84	2.03803
A_66_P129800	RAB8B	3899.79	7946.65	2.03771
A_51_P409429	AARS	2372.74	4827.4	2.03453
A_55_P2046158	TAX1BP3	1491.89	3034.89	2.03425
A_55_P2019776	GXYLT1	150.284	305.427	2.03233
A_52_P539161	RDH11	1232.54	2501.89	2.02987
A_52_P179238	H2AFY	371.622	752.885	2.02594
A_55_P1971458	JAK2	4321.46	8714.76	2.01662
A_55_P2130388	MICAL1	10240.5	20625.1	2.01407
A_55_P1982986	1810043G02RIK	119.856	241.316	2.01338
A_52_P483280	LAMP2	993.563	2000.29	2.01325
A_55_P2091676	FAS	2558.75	5115.73	1.99931
A_55_P2079430	SPRED1	133.112	265.524	1.99475
A_51_P464308	GNB4	201.035	399.621	1.98782
A_55_P1988728	FBXL19	200.951	399.149	1.9863
A_55_P2122285	TOP3A	55.6052	110.427	1.98591
A_52_P405206	TM7SF3	1201.37	2380.65	1.98161
A_55_P2077133	OXSR1	612.815	1210.65	1.97555
A_55_P2041843	NDE1	249.819	492.108	1.96986
A_51_P221014	CD47	22855	44995.4	1.96873
A_51_P217047	GNG10	1395.95	2743.94	1.96564
A_55_P1994524	TPD52L2	3610.32	7095.57	1.96536
A_55_P1955172	CAMK2D	97.8744	192.024	1.96195
A_55_P2021792	DYRK1B	161.069	315.719	1.96014
A_52_P649296	NRAS	803.562	1574.97	1.95998
A_55_P2084652	HIST1H2AK	52019.7	101816	1.95725
A_55_P2192492	SLMAP	86.8199	169.788	1.95564
A_55_P2058359	H2AFY	2379.07	4646.59	1.95312
A_51_P324934	MCM3	2869.64	5595.51	1.9499
A_66_P106289	VPS54	1028.82	2005.76	1.94958
A_55_P2272007	LRRFIP2	162.77	317.33	1.94956
A_55_P2112717	RWDD4A	129.578	252.26	1.94678
A_55_P2049979	DBI	5801.3	11264.6	1.94173
A_51_P314418	BLM	402.818	781.427	1.9399
A_55_P2123466	KPNA3	118.108	229.024	1.93911
A_55_P2000487	SREBF2	156.79	302.816	1.93135
A_51_P117130	NAGA	110.635	213.545	1.93018
A_55_P1979281	RAB1	3543.99	6834.37	1.92844
A_55_P2091486	TMEM219	2294.74	4424.59	1.92815
A_52_P118461	IPMK	406.621	781.774	1.92261
A_51_P114049	TMEM109	5631.23	10815.5	1.92063
A_52_P555723	YWHAG	1472.63	2826.57	1.9194
A_55_P2016782	ICK	66.3614	127.205	1.91685
A_51_P518926	2310047M10RIK	791.935	1515.83	1.91408
A_55_P2025840	SPRED2	327.555	616.983	1.8836
A_52_P375493	TFDP1	578.818	1090.16	1.88343
A_52_P516091	PLA2G15	219.746	413.677	1.88252
A_52_P229709	UBE2D3	3744.91	7041.62	1.88032
A_55_P2067942	D16ERTD472E	3483.4	6549.04	1.88007
A_55_P2083619	RAB8B	153.513	287.385	1.87206
A_55_P2042823	SH3BP2	817.362	1529.72	1.87153
A_66_P125660	NDE1	144.946	270.83	1.86848
A_55_P2172999	PTPN13	153.516	286.038	1.86325
A_55_P2068066	RAPGEFL1	56.2777	104.524	1.85729
A_55_P2063041	SLMO2	808.268	1500.26	1.85614
A_55_P1965902	PI4K2A	945.418	1752.09	1.85325
A_51_P388691	BBX	163.736	303.302	1.85238
A_55_P1982420	C78339	642.624	1188.25	1.84905
A_55_P2372248	NFAT5	96.0047	177.274	1.84652
A_52_P190405	IFNAR2	1681.24	3101.22	1.8446
A_51_P485240	ADIPOR1	1594.81	2941.77	1.8446
A_66_P130027	ZBTB44	60.3628	111.205	1.84227
A_55_P2073642	1600014C10RIK	423.961	779.177	1.83785
A_55_P1976007	PSME4	471.767	865.76	1.83514
A_55_P2105808	WDR62	472.975	867.83	1.83483
A_55_P2069485	PTPN13	216.674	396.969	1.8321
A_51_P149349	NFXL1	152.889	279.983	1.83128
A_55_P2073705	TFDP2	252.484	461.566	1.8281
A_51_P394515	TKT	16504.4	30073.3	1.82213
A_55_P1962831	SSR1	4653.67	8472.41	1.82059
A_55_P2017944	ETFB	6261.41	11343.7	1.81168
A_51_P201480	STAT3	8570.5	15517.2	1.81054
A_55_P2022251	CDKN2D	18529.1	33547.2	1.81052
A_55_P2029310	ARF4	1556.68	2816.73	1.80945
A_55_P2162855	NIPA2	566.587	1024.47	1.80814
A_52_P78257	PLEKHA2	1669.48	3005.66	1.80036
A_55_P2171406	TM7SF2	170.462	306.83	1.79999
A_52_P565051	CPNE3	176.876	317.163	1.79314
A_66_P130634	TYMS	89.1078	159.621	1.79133
A_51_P381749	SLMO2	4080.66	7291.26	1.78678
A_51_P271425	LHFPL4	322.477	574.121	1.78035
A_52_P18807	EIF3C	10269.5	18278.8	1.77991
A_55_P2047009	SLFN5	1422.21	2525.33	1.77564
A_51_P162437	BCR	2386.3	4235.68	1.775
A_52_P368650	ZSWIM4	59.4064	105.149	1.77
A_55_P2152886	LYRM1	138.565	244.996	1.7681
A_51_P300936	RBBP8	1354.7	2384.54	1.76019
A_52_P102783	DYNC2H1	316.316	556.76	1.76014
A_55_P2074801	PTPN14	61.5099	108.233	1.7596
A_65_P16542	ZMIZ1	3135.17	5511.07	1.75782
A_52_P117325	RBL2	535.936	940.358	1.75461
A_51_P387220	DDX1	1511.43	2648.86	1.75255
A_55_P2136373	CEP250	78.7287	137.594	1.74769
A_55_P2152592	AGPAT3	7070.79	12350.8	1.74674
A_52_P8922	SNTB2	255.285	445.899	1.74667
A_51_P322542	BBX	950.646	1660.18	1.74637
A_52_P445307	CWC15	9385.98	16388.7	1.74608
A_55_P2165969	NCOR1	253.96	443.427	1.74605
A_51_P335081	GNB1	3612.08	6298.29	1.74367
A_52_P141583	H2AFY	7789.55	13541.5	1.73841
A_55_P2160198	NIPA2	707.437	1224.97	1.73156
A_51_P292057	TBL1XR1	592.752	1023.4	1.72652
A_52_P253915	CDS2	995.625	1711.22	1.71874
A_66_P137475	DNAJB14	1302.58	2236.4	1.71689
A_55_P2104597	KCTD9	2814.5	4818.01	1.71185
A_55_P2046822	CD47	63.9633	109.399	1.71034
A_55_P2071799	SLBP	469.943	802.719	1.70812
A_55_P2094868	LY75	63.6416	108.705	1.70808
A_55_P2004333	RPL24	82087.6	139924	1.70457
A_55_P2043702	TFG	4224.51	7181.82	1.70003
A_55_P2049612	UBE2A	2328.89	3929.29	1.68719
A_65_P09285	2610524H06RIK	328.175	550.399	1.67715
A_55_P2002553	STX16	823.904	1381.39	1.67663
A_55_P2143311	PDXK	210.36	352.594	1.67614
A_52_P595225	VPS35	232.939	389.788	1.67335
A_55_P2009677	ZMIZ1	5288.12	8847.93	1.67317
A_55_P1962214	KPNA3	296.512	495.483	1.67104
A_55_P2070825	NUDT5	1397.93	2333.18	1.66902
A_55_P1991505	GAMT	107.078	178.246	1.66464
A_55_P2003158	WWP1	105.594	174.858	1.65595
A_55_P2054723	CTDSPL2	161.998	267.691	1.65244
A_51_P492298	AQP2	65.1821	107.677	1.65194
A_51_P199608	TTLL1	241.657	398.858	1.65051
A_51_P101545	HGFAC	69.5232	114.746	1.65048
A_51_P298802	BFSP2	106.053	174.983	1.64995
A_55_P2021530	CLIC4	92.8037	153.024	1.6489
A_52_P198727	1810043G02RIK	220.353	362.538	1.64526
A_55_P2058348	TMEM206	225.856	369.802	1.63734
A_55_P1981336	SDCCAG8	211.176	345.455	1.63586
A_55_P1963031	AMPD2	524.226	856.358	1.63357
A_51_P347961	NPC2	27451	44797.4	1.6319
A_51_P400375	0610007P14RIK	6876.54	11136.1	1.61943
A_55_P1956938	RPL24	142213	230301	1.61941
A_55_P2184264	TIMM23	2879.71	4630.04	1.60781
A_55_P2158478	NKIRAS2	2145.34	3434.34	1.60084
A_52_P132507	PRUNE	73.2305	117.121	1.59935
A_55_P2036733	STK36	75.3323	120.233	1.59603
A_51_P511315	PSTPIP1	4864.28	7761.15	1.59554
A_55_P2095727	PML	2422.07	3852.72	1.59067
A_55_P1973259	GAMT	107.435	170.788	1.58969
A_52_P549977	FAM32A	1937.65	3065.54	1.58209
A_65_P17866	VMA21	91.6737	144.996	1.58166
A_65_P18433	ANKRD28	835.676	1321.33	1.58115
A_55_P2011286	HOPX	382.979	605.371	1.58069
A_55_P1977314	ULK1	5130.63	8107.15	1.58015
A_55_P2149873	MAPK1IP1L	476.149	750.26	1.57568
A_55_P2007756	KRT16	230.761	362.01	1.56877
A_51_P132388	AKT3	142.555	223.219	1.56585
A_65_P07561	TPD52L2	1016.19	1590.32	1.56498
A_52_P260629	CPNE3	508.694	795.566	1.56394
A_55_P2056342	MGST3	232.587	362.26	1.55753
A_51_P173212	OSBPL2	2213.82	3435.36	1.55178
A_55_P2086075	UBE2H	615.811	953.469	1.54831
A_51_P305320	B3GNT1	803.197	1230.12	1.53153
A_51_P153170	CYB5R3	1005.83	1538.41	1.5295
A_52_P937	SPCS2	5816.23	8892.32	1.52888
A_52_P311245	SCARB2	935.436	1427	1.52549
A_55_P2121081	CUL2	629.76	959.149	1.52304
A_55_P1964403	AGFG2	177.005	269.219	1.52096
A_51_P323620	THYN1	6366.87	9668.48	1.51856
A_55_P2069515	DENND4A	269.921	409.233	1.51612
A_55_P2013710	APOC3	100.197	151.621	1.51323
A_55_P1971076	ATP11A	538.391	810.413	1.50525
A_55_P1979217	ABTB1	8037.35	12076.5	1.50255
A_51_P118885	AMACR	651.569	974.521	1.49565
A_55_P1971194	TIMM23	7535.62	11196.2	1.48577
A_55_P2001948	CAB39L	2101.68	3108.15	1.47889
A_55_P2139894	CWC15	1329.06	1964.95	1.47845
A_52_P680710	KPNA3	666.26	984.649	1.47787
A_51_P343252	CD151	762.884	1126.55	1.4767
A_51_P333349	TMEM120A	1239.19	1824.44	1.47228
A_51_P386539	RNF125	1711.53	2509.93	1.46648
A_55_P2158483	NKIRAS2	208.84	305.983	1.46516
A_55_P2114467	ROMO1	6754.47	9892.15	1.46453
A_51_P474468	UTP11L	7372.6	10767	1.4604
A_55_P1962771	CYFIP2	9350.68	13560.1	1.45017
A_51_P289697	NEK4	293.967	424.635	1.4445
A_51_P501312	GM16515	2135.16	3058.4	1.4324
A_51_P138790	PLEKHF2	647.4	457.677	-1.41453
A_55_P2051727	RNF8	3595.29	2524.04	-1.42442
A_52_P255804	CBX1	3360.35	2326.11	-1.44462
A_66_P106654	CAMSAP1	1844.11	1273.97	-1.44753
A_52_P588559	UBE2D3	6497.84	4483.93	-1.44914
A_51_P368543	ABHD8	4750.8	3264.73	-1.45519
A_55_P2128303	IDS	361.608	248.121	-1.45738
A_55_P2117741	NCK2	4408.32	3018.58	-1.4604
A_55_P2051334	H2-K2	98299.4	66798.1	-1.47159
A_51_P199624	SFSWAP	778.07	527.51	-1.47498
A_55_P2111416	RCC2	2769.13	1871.48	-1.47964
A_65_P20371	BCLAF1	3359.37	2263.18	-1.48436
A_55_P2174506	STX17	310.346	208.996	-1.48493
A_55_P2013296	PRKAG2	1791.71	1206.52	-1.48502
A_55_P2112230	PCYT2	19063.7	12826.8	-1.48624
A_52_P254174	NR3C1	459.441	308.927	-1.48722
A_52_P517001	RPF1	2625.58	1764.27	-1.48819
A_66_P122372	PPP4R2	645.358	432.788	-1.49116
A_55_P1967648	FLCN	2780.87	1863.66	-1.49215
A_51_P521374	NUDT13	1655.29	1105.72	-1.49703
A_55_P1994224	YTHDF1	7875.97	5260.15	-1.49729
A_55_P2134690	ANKRD26	366.357	244.483	-1.4985
A_51_P167374	GPATCH1	924.409	616.524	-1.49939
A_52_P4046	BAZ2A	2428.21	1609.76	-1.50843
A_51_P462299	AIDA	988.801	654.524	-1.51072
A_66_P116154	CSTF2	705.12	466.205	-1.51247
A_55_P2002689	HMGB1	4448.75	2940.32	-1.51302
A_55_P2027594	TAF3	690.457	456.121	-1.51376
A_55_P1975110	PNPT1	2901.05	1914.37	-1.5154
A_52_P385615	RNPC3	767.648	505.608	-1.51827
A_55_P2013158	ABLIM1	715.919	470.941	-1.52019
A_55_P2154797	2810006K23RIK	312.693	205.566	-1.52113
A_55_P2043798	MRTO4	2652.81	1743.15	-1.52185
A_55_P2052882	ANKRD23	189.458	124.455	-1.52231
A_55_P1956017	USP45	1125.16	738.871	-1.52281
A_52_P493091	FMR1	480.54	315.219	-1.52447
A_55_P2121466	NCOR1	365.438	239.371	-1.52666
A_55_P2023612	IKZF1	281.253	184.066	-1.528
A_55_P2274233	AGAP3	8089.63	5279.4	-1.5323
A_55_P2018283	HMGB1	828.159	539.899	-1.53391
A_55_P2184013	C130026I21RIK	159.616	103.746	-1.53852
A_55_P2043267	CDC42SE1	4972.61	3228	-1.54046
A_51_P130994	BC005537	4775.74	3096.43	-1.54234
A_55_P1996299	POFUT1	5233.38	3381.95	-1.54744
A_55_P2056871	AKAP13	11938	7686.57	-1.5531
A_55_P2076631	GYPC	5206.51	3351.19	-1.55363
A_51_P384609	DDX10	874.495	561.552	-1.55728
A_51_P336161	MAN2B1	6624.19	4251.62	-1.55804
A_55_P2052924	SEPW1	27271.1	17501.2	-1.55824
A_55_P2101806	ESF1	1852.06	1188.51	-1.5583
A_52_P289685	SSBP1	7324.38	4698.3	-1.55894
A_55_P2136154	HECA	2463.7	1578.5	-1.56079
A_51_P504672	MEF2D	329.657	211.052	-1.56197
A_55_P2094242	ZFP644	312.829	200.26	-1.56211
A_55_P2039416	SGK1	4310.09	2758.64	-1.5624
A_52_P655084	TBC1D17	2773.6	1774.76	-1.5628
A_66_P119680	POLR2E	10440	6677.48	-1.56346
A_55_P1968043	JMJD1C	4432.19	2829.45	-1.56645
A_55_P2075100	BCL9	199.443	127.205	-1.56789
A_52_P19532	FGD3	968.838	617.108	-1.56997
A_51_P433430	PHC1	340.147	216.608	-1.57034
A_55_P2404434	RPS6KA3	735.824	468.51	-1.57056
A_52_P561927	NCOR1	2705.98	1719.23	-1.57394
A_55_P2062622	NONO	26966.7	17116	-1.57553
A_52_P229997	CBX8	501.191	317.913	-1.5765
A_55_P2216996	TMEM87A	347.408	220.233	-1.57746
A_55_P1952676	GTF2A2	4623.39	2925.07	-1.58061
A_55_P1973178	HAUS5	1895.7	1198.26	-1.58204
A_55_P1994751	KHDRBS1	961.108	607.024	-1.58331
A_55_P2061025	HSPA4	162.937	102.788	-1.58518
A_55_P1994648	EEF1D	51990.7	32794.1	-1.58537
A_52_P574697	KHDRBS1	9250.67	5819.59	-1.58957
A_55_P2077033	UBE2E1	6339.93	3982.61	-1.5919
A_55_P2140151	FLCN	4327.91	2716.72	-1.59306
A_55_P2019814	RNF20	7177.17	4497.37	-1.59586
A_66_P124551	AKAP13	18823.7	11774.7	-1.59865
A_51_P169624	TAF3	213.169	133.066	-1.60198
A_55_P2065385	CAMSAP1	194.49	121.316	-1.60317
A_55_P2016708	MSL1	2536.46	1578.34	-1.60704
A_55_P1953683	NSMAF	7560.72	4704.7	-1.60705
A_52_P277854	SNRPB	4975.15	3087.7	-1.61128
A_55_P2028193	MGAT1	19481.4	12090.5	-1.6113
A_55_P2171273	MIER3	340.251	211.038	-1.61227
A_51_P123017	GMCL1	2810.28	1742.58	-1.61271
A_51_P363525	FBRSL1	2667.27	1653.37	-1.61323
A_52_P487024	SMG7	1224.6	758.746	-1.61398
A_55_P1957598	ATAD2B	2735.35	1693.37	-1.61533
A_55_P2078623	STXBP3A	1901.74	1176.33	-1.61667
A_55_P2061275	TBX6	329.956	204.066	-1.61691
A_51_P192162	DIAP2	300.409	185.163	-1.6224
A_52_P214612	CFLAR	2013.56	1236.82	-1.62802
A_52_P359502	PDXK	4139.84	2538.54	-1.6308
A_55_P2098210	4931406P16RIK	1241.7	760.677	-1.63236
A_55_P2056300	SF3B3	14556.7	8916.82	-1.63251
A_55_P2039712	GIGYF2	4886.6	2993.02	-1.63266
A_52_P606303	MRPL3	5319.65	3255.18	-1.63421
A_55_P2071059	NAB2	5262.33	3219.69	-1.63442
A_55_P1999419	BAG5	1451.43	886.83	-1.63665
A_51_P104527	ATRIP	1974.5	1205.7	-1.63763
A_52_P537392	EML5	162.325	99.0937	-1.63809
A_55_P1982030	H3F3B	8424.34	5139.68	-1.63908
A_52_P1034698	ELF1	497.29	303.302	-1.63959
A_55_P1953578	TOP3A	1376.86	839.066	-1.64094
A_52_P536481	MOGS	17571	10692.4	-1.64331
A_51_P507622	ITPKC	536.963	326.51	-1.64455
A_66_P101108	TNRC18	1009.54	613.788	-1.64477
A_55_P2110235	TRIP12	940.13	571.01	-1.64643
A_55_P1952269	XYLT2	6360.41	3861.16	-1.64728
A_51_P327778	PFDN2	2587.78	1566.29	-1.65218
A_51_P445662	HSD17B4	3869.12	2341.37	-1.6525
A_66_P136354	LCP2	865.788	523.677	-1.65329
A_51_P428578	FAM134B	1593.64	963.621	-1.6538
A_55_P2008576	UBR2	347.697	209.941	-1.65617
A_51_P285271	CCDC61	2241.48	1352.86	-1.65685
A_55_P2030491	SRSF2	140.979	85.0659	-1.65729
A_51_P337918	ALDH4A1	2026.54	1222.76	-1.65735
A_55_P2009910	STXBP3A	2120.18	1279.25	-1.65737
A_52_P485971	SCAP	8192.66	4939.7	-1.65853
A_55_P2117472	ACAP2	2887.36	1740.68	-1.65876
A_51_P147714	SUGP2	892.302	537.385	-1.66045
A_55_P1957227	LAS1L	2010.6	1210.84	-1.6605
A_51_P103718	IP6K1	5159.55	3104.24	-1.6621
A_51_P270184	NHLRC2	1296.41	778.066	-1.6662
A_55_P2113349	TMEM87A	439.069	263.385	-1.66702
A_51_P293607	MRPS14	198.605	118.927	-1.66997
A_55_P1958306	THRAP3	13037.5	7795.76	-1.67238
A_55_P2003443	LSM7	22358.2	13365.4	-1.67284
A_52_P435670	NPEPL1	3537.84	2113.05	-1.67428
A_51_P443475	BCCIP	4141.46	2471.69	-1.67556
A_55_P2064053	CTAGE5	4126.19	2462.47	-1.67563
A_55_P2108761	SDAD1	391.494	233.635	-1.67566
A_51_P388329	AFF3	124.795	74.4548	-1.67612
A_55_P2105321	ACIN1	21745.5	12953.7	-1.67871
A_51_P327021	ZBTB25	4439.66	2641.14	-1.68097
A_52_P343690	KPNA4	2916.96	1731.43	-1.68471
A_55_P2138120	ATXN7L3	616.725	365.746	-1.68621
A_55_P2058403	MAST3	999.382	592.608	-1.68642
A_52_P627925	USP36	676.218	400.955	-1.68652
A_52_P56634	MAP3K11	1158.59	686.899	-1.68669
A_51_P101196	PSME1	27374.5	16182.9	-1.69156
A_51_P367285	RNF135	271.194	160.191	-1.69295
A_55_P2381429	LIAS	448.649	264.788	-1.69437
A_55_P1983209	RCBTB1	3102.91	1831.22	-1.69445
A_52_P243412	ULK2	436.209	256.969	-1.69752
A_51_P257762	KAT2B	485.702	286.038	-1.69803
A_52_P189957	DBNL	3489.09	2053.62	-1.69899
A_51_P330630	USP3	1895.95	1115.26	-1.70001
A_55_P1978506	H2-Q6	54545.5	32050.6	-1.70185
A_52_P552017	ZFYVE20	614.458	359.844	-1.70757
A_52_P26216	NUMB	222.471	130.052	-1.71063
A_55_P2087984	DNAJA1	30614	17889.8	-1.71126
A_66_P119191	INPP5E	1202.33	701.191	-1.7147
A_51_P466829	FAM109A	1280.12	745.524	-1.71707
A_55_P2032453	MRPL23	15453.7	8996.2	-1.7178
A_55_P2032770	INPP5E	267.328	155.51	-1.71904
A_52_P177021	PTS	1613.24	938.344	-1.71924
A_51_P400752	H2-Q5	76880.2	44626.8	-1.72273
A_55_P2129826	INPP5F	245.858	142.691	-1.72301
A_55_P2009187	IFFO1	1230.51	712.51	-1.72701
A_52_P145767	VCPIP1	1153.05	667.496	-1.72742
A_51_P201137	LBR	9788.38	5660.97	-1.7291
A_55_P2047514	YPEL3	481.333	278.038	-1.73118
A_55_P2032081	DBP	4192.5	2404.01	-1.74396
A_55_P2112240	CDK5RAP2	1853.6	1062.08	-1.74525
A_51_P234025	RBM5	30211.2	17300.6	-1.74625
A_55_P1976057	SMURF2	497.878	285.052	-1.74662
A_55_P1981040	DDX6	5506.92	3152.45	-1.74687
A_52_P541270	CREBL2	2001.92	1145.59	-1.74749
A_55_P1997766	ACP5	66192.5	37831.2	-1.74968
A_52_P137691	TRAPPC5	445.247	254.163	-1.75181
A_51_P341379	ACAD9	1413.88	806.941	-1.75215
A_51_P286995	3110001I22RIK	231.862	132.149	-1.75455
A_51_P125260	ACAA2	11726.3	6679.66	-1.75552
A_55_P2169188	CCDC23	353.324	201.149	-1.75652
A_52_P649285	CDC26	808.45	460.108	-1.75709
A_55_P2128499	MGL2	49192.7	27982.1	-1.75801
A_55_P2032079	DBP	2872.84	1633.37	-1.75884
A_55_P1984023	ARRB2	7323.65	4160.05	-1.76047
A_55_P2179796	MRPL23	14086.3	7994.57	-1.76198
A_55_P2010931	CNN2	6779.35	3847.26	-1.76212
A_51_P169047	TDP2	1451.19	820.246	-1.76921
A_55_P2031481	FAM131A	231.073	130.427	-1.77167
A_55_P2105512	NOP56	16133.9	9098.37	-1.77327
A_51_P494929	DIABLO	1967.96	1109.33	-1.77401
A_55_P2006255	TXNIP	2902.82	1635.51	-1.77487
A_65_P11059	LETM1	5026.18	2831.57	-1.77505
A_52_P532029	TBK1	1376.18	775.246	-1.77515
A_51_P172344	FOXN3	1274.49	715.816	-1.78047
A_51_P167426	HERC1	350.356	196.441	-1.78352
A_55_P2315457	GRIPAP1	2851.01	1598.36	-1.78371
A_51_P317673	ZFP764	4288.47	2403.7	-1.78411
A_66_P117058	AASDH	1044.96	584.955	-1.7864
A_55_P1972263	NOP56	12269.4	6867.25	-1.78665
A_52_P39247	HBP1	3986.37	2227.57	-1.78956
A_52_P194250	ETS1	19636.1	10954.6	-1.79249
A_55_P1992160	MBP	879.535	490.58	-1.79285
A_51_P438805	TXNIP	17712.7	9856.79	-1.797
A_55_P2016316	XRN2	3614.59	2010.47	-1.79788
A_51_P437786	RBM28	9936.08	5518.84	-1.80039
A_51_P221625	STK24	5170.86	2870.48	-1.80139
A_51_P129803	CACYBP	6176.85	3424.05	-1.80396
A_55_P1984497	USP48	3092.95	1714.41	-1.80409
A_55_P2027240	ENGASE	1369.26	758.969	-1.80411
A_52_P117420	TACC1	1167.92	646.246	-1.80723
A_55_P2133751	TXNL4A	19232.2	10635.9	-1.80824
A_55_P2079516	MPP1	289.789	160.066	-1.81044
A_51_P191463	H2-M2	37178.7	20531	-1.81086
A_52_P372032	DDX21	2202.84	1214.2	-1.81422
A_55_P2019585	KLHL17	3116.28	1716.82	-1.81515
A_51_P513392	AZI2	1107.63	610.066	-1.81559
A_55_P2027067	PHC2	15018.6	8271.09	-1.81579
A_55_P2057102	SFT2D3	419.693	231.024	-1.81666
A_51_P502456	H2-K2	70964.3	39046.6	-1.81743
A_55_P2018249	LMO4	855.661	470.788	-1.81751
A_52_P620748	NCL	539.719	296.955	-1.81751
A_55_P1999666	CEP110	7291.71	4011.59	-1.81766
A_55_P2061273	TBX6	1770.72	974.094	-1.81781
A_51_P504314	PRPF38B	2246.16	1235.55	-1.81794
A_55_P1969997	SH3KBP1	1989.29	1090.47	-1.82425
A_55_P2024075	PRKACB	19775.2	10834.1	-1.82526
A_51_P494863	VMAC	542.656	297.01	-1.82706
A_55_P1984496	USP48	3683.28	2015.57	-1.82742
A_55_P1985698	MCOLN1	137.45	74.6492	-1.84128
A_55_P2164189	SFPQ	2806.53	1522.3	-1.84361
A_55_P1971483	4932438A13RIK	346.419	187.774	-1.84487
A_55_P2015742	CGGBP1	1412.7	764.635	-1.84755
A_52_P345247	TFB1M	1167.55	631.649	-1.84841
A_55_P2020306	AASDH	1889.02	1021.62	-1.84904
A_55_P2176385	ST6GALNAC4	2587.98	1398.95	-1.84994
A_55_P2113256	PARP11	228.713	123.538	-1.85136
A_51_P260504	ARHGEF4	1287.59	693.246	-1.85734
A_55_P1981494	H2-BL	13885.2	7472.45	-1.85818
A_51_P125050	WDR74	1607.42	864.965	-1.85836
A_55_P1969845	LRPPRC	6462.46	3476.95	-1.85866
A_55_P1987499	PTTG1	12196	6556.76	-1.86007
A_55_P2049647	H2-K1	98190	52754.7	-1.86126
A_55_P1985895	THUMPD1	5986.53	3215.43	-1.86181
A_55_P2053374	SORBS1	536.697	288.052	-1.86319
A_55_P2060752	USP12	4142.97	2222.07	-1.86447
A_51_P369803	PSMB9	28279.1	15132	-1.86883
A_51_P375431	PHIP	466.157	249.371	-1.86933
A_55_P2135551	DNASE1L2	712.333	380.691	-1.87116
A_55_P1998721	BRWD1	251.038	134.135	-1.87153
A_55_P2028660	DUSP12	448.154	239.399	-1.87199
A_51_P513163	TRA2A	15937.3	8511.32	-1.87249
A_51_P466773	ZFP646	412.697	220.094	-1.8751
A_55_P2024215	CTNNBL1	14547.5	7742.89	-1.87882
A_55_P1979973	NUAK2	322.45	171.399	-1.88128
A_55_P2101431	MRPS25	506.531	268.844	-1.88411
A_52_P472660	SMURF2	744.2	394.802	-1.885
A_55_P2103561	PRDX6	23673.4	12539.7	-1.88788
A_51_P256957	ANKMY2	599.356	316.983	-1.89082
A_55_P2130970	PARP10	37902.2	20000.3	-1.89508
A_51_P362013	REXO1	475.076	250.469	-1.89675
A_51_P183102	RNF139	1807.53	952.413	-1.89784
A_55_P1989405	ELF1	7162.53	3772.4	-1.89867
A_51_P119401	TUG1	828.812	436.038	-1.90078
A_55_P1988899	MBLAC2	180.298	94.8437	-1.901
A_55_P2002103	HMHA1	122763	64460.3	-1.90447
A_51_P406365	MAF1	10905.2	5725.4	-1.90471
A_55_P1958678	BRD2	22580.6	11831.5	-1.90852
A_52_P684642	ANKMY2	158.838	83.2048	-1.909
A_51_P316042	CARD11	12585	6583.54	-1.91158
A_55_P2114789	GTF2A2	240.372	125.649	-1.91304
A_55_P2099232	BDP1	2152.48	1124.08	-1.91489
A_55_P2029046	FGD3	810.246	422.844	-1.91618
A_55_P1953241	MAFK	1321.34	687.205	-1.92277
A_55_P2157872	SRSF5	28206.1	14656.2	-1.92452
A_51_P115085	NUP153	4380.59	2274.7	-1.92579
A_51_P417469	RNASEH2C	17686.2	9178.58	-1.9269
A_55_P2152926	MYBBP1A	12915.2	6701.84	-1.92712
A_51_P232901	CNP	5192.37	2685.27	-1.93365
A_52_P531175	FKBP3	12572.2	6495.4	-1.93555
A_66_P104473	POLG2	2357.7	1217.45	-1.93658
A_55_P2162530	PEX6	458.508	236.649	-1.9375
A_51_P493700	CEP350	1580.1	814.996	-1.93879
A_51_P107938	UBR1	333.448	171.955	-1.93916
A_55_P2087162	SPECC1L	638.847	329.066	-1.9414
A_52_P445622	2610002M06RIK	473.14	243.538	-1.94278
A_55_P2071137	ASAP1	1493.52	768.219	-1.94413
A_52_P80806	SYNCRIP	1129.53	579.538	-1.94901
A_52_P628590	PVR	1465.51	751.233	-1.9508
A_55_P1963900	MIB2	7914.79	4054.77	-1.95197
A_55_P2091551	ARHGAP9	50964.8	26001	-1.96011
A_51_P506787	NAP1L1	961.451	490.385	-1.9606
A_55_P1981296	NUP85	8089.2	4125.45	-1.9608
A_51_P155196	ABTB2	9121.57	4649.26	-1.96194
A_51_P354698	DYNC1H1	12643.6	6441.45	-1.96285
A_55_P2110738	PTTG1	275.235	140.219	-1.9629
A_55_P1961567	YPEL3	19307.8	9829.73	-1.96423
A_55_P2075450	TTLL3	131.379	66.8159	-1.96629
A_52_P223521	BRWD1	329.702	167.677	-1.96629
A_66_P123824	SORL1	396.745	201.608	-1.96791
A_52_P509185	ZFP318	512.794	260.469	-1.96874
A_55_P2014337	BACH1	931.37	471.733	-1.97436
A_55_P2037883	INO80	1032.67	522.205	-1.97752
A_55_P2047648	COQ2	6873.86	3469.04	-1.98149
A_55_P2146535	CNR2	7339.89	3701.93	-1.98272
A_55_P2007811	SLC12A6	279.921	141.177	-1.98277
A_55_P2033958	SLTM	8871.53	4474.18	-1.98283
A_52_P641758	GGCT	1788.95	901.33	-1.98479
A_51_P470448	SETX	25605.5	12877.9	-1.98833
A_55_P2173005	DNASE2A	48719.9	24499.2	-1.98863
A_51_P380153	UBR4	11104.2	5580.32	-1.98988
A_55_P1964225	ELAC2	1358.1	682.469	-1.98998
A_51_P280437	SLC12A6	1916.48	962.038	-1.9921
A_55_P2149500	KIFC2	1859.49	932.705	-1.99365
A_55_P2114218	ZCCHC7	6851.88	3432.68	-1.99608
A_55_P2053202	ITSN2	5056.67	2527.48	-2.00067
A_51_P384754	LDB1	9781.8	4888.34	-2.00105
A_52_P579876	SUDS3	2679.43	1338.61	-2.00165
A_55_P1962801	MAX	7330.04	3659.76	-2.00288
A_51_P448203	CNBP	28131.1	14045	-2.00293
A_51_P354077	SVIL	3424.35	1707.83	-2.00509
A_55_P2047967	BFAR	83816.6	41792.4	-2.00554
A_51_P224564	PPM1F	4565.32	2275.62	-2.00619
A_55_P2028661	DUSP12	4897.86	2428.97	-2.01644
A_55_P2037608	ACP5	83546.6	41420.1	-2.01706
A_55_P2095880	NFIX	129.993	64.3714	-2.01943
A_51_P394190	LMO4	5020.12	2484.37	-2.02068
A_55_P2035504	NT5C3	5445.72	2694.79	-2.02084
A_55_P1972252	SLC12A6	425.37	209.455	-2.03084
A_55_P1995698	THUMPD1	3976.84	1952.51	-2.03678
A_55_P2036250	CR1L	8656.02	4249.01	-2.03719
A_55_P2079520	MPP1	1906.12	935.621	-2.03728
A_51_P414889	IFI35	4323.42	2120.9	-2.03849
A_52_P522427	HSH2D	513.942	251.941	-2.03993
A_55_P2015964	RIF1	1108.17	541.344	-2.04707
A_51_P336952	CRYL1	1461.89	713.205	-2.04975
A_52_P482983	CD164	25924.3	12644.8	-2.05018
A_55_P2001438	COQ2	2558.84	1247.14	-2.05178
A_52_P164136	ARRDC3	222.702	108.51	-2.05236
A_55_P2086511	PPID	4789.48	2329.07	-2.0564
A_55_P2133840	SIPA1	26380.1	12820.1	-2.05771
A_51_P469968	H2-M3	4165.38	2024.12	-2.05787
A_51_P114878	IKBKAP	1477.68	717.388	-2.0598
A_52_P556281	G3BP2	6406.98	3109.2	-2.06065
A_55_P1966958	MEF2D	642.525	311.427	-2.06316
A_55_P2049473	SH3BP5	1087.36	526.58	-2.06495
A_52_P523480	RFX1	2513.08	1216.54	-2.06576
A_55_P2061701	OSGEP	2422.97	1171.7	-2.0679
A_51_P475995	THRA	4622.05	2233.68	-2.06926
A_52_P590474	CCNL1	2460.39	1188.84	-2.06957
A_55_P2016712	MSL1	11551.4	5578.15	-2.07083
A_51_P154973	STARD3	5872.72	2832.29	-2.07349
A_55_P2026688	RNF213	323.415	155.885	-2.0747
A_55_P1961993	CRYL1	333.842	160.33	-2.08222
A_52_P89425	PCNT	6069.17	2914.65	-2.0823
A_55_P2094049	GM15800	8379	4021.9	-2.08334
A_55_P2114074	ACRBP	2473.25	1185.61	-2.08606
A_55_P1974189	PTGES	12453.5	5963.73	-2.08821
A_51_P430423	ADA	1956.41	936.274	-2.08957
A_55_P1978511	H2-Q7	104191	49848.4	-2.09016
A_55_P2179221	MAN1A2	2873.79	1372.93	-2.09318
A_51_P425048	H2-Q2	23041.1	11006.2	-2.09346
A_51_P337662	DDX26B	2459.85	1172.87	-2.09729
A_65_P09031	CDC42SE2	819.378	390.677	-2.09733
A_51_P394676	MEF2D	10703.4	5096.32	-2.10023
A_66_P116804	SMCHD1	6356.08	3024.79	-2.10133
A_52_P460703	RASSF3	285.351	135.649	-2.10359
A_55_P2055087	PRKAR2B	527.917	250.844	-2.10457
A_55_P2018322	ZFP644	951.495	451.899	-2.10555
A_55_P2180949	LCP2	585.035	277.288	-2.10985
A_55_P2066240	ZUFSP	445.448	210.996	-2.11116
A_51_P494675	COTL1	55410.2	26197	-2.11513
A_55_P1970017	ZER1	16575.9	7835.05	-2.11561
A_55_P1954598	GM15800	9170	4333.69	-2.11598
A_55_P2023191	POLG2	192.407	90.927	-2.11606
A_52_P264902	DNAJC3	2554.31	1206.75	-2.11669
A_55_P1953508	MOB3C	231.23	108.983	-2.12172
A_52_P313080	HNRNPAB	10119.4	4764.12	-2.12408
A_66_P108345	SGCB	586.035	275.26	-2.12902
A_55_P2125261	4930523C07RIK	348.896	163.608	-2.13252
A_55_P1981105	AP1B1	13461	6306.12	-2.13459
A_55_P2109337	GBA2	7035.05	3292.57	-2.13665
A_55_P1970710	MLLT6	39677.9	18528.5	-2.14145
A_51_P310548	OSGEP	4824.8	2250.76	-2.14363
A_51_P443569	MUM1	4929.19	2295.32	-2.1475
A_65_P02321	USP36	800.699	372.399	-2.15011
A_51_P171999	APOE	495.365	230.312	-2.15085
A_55_P2047986	ANKRD23	811.286	377.038	-2.15173
A_52_P89477	BCL9	1055.01	490.288	-2.15181
A_51_P518586	EMG1	5223.44	2415.29	-2.16266
A_55_P2037235	SP110	1863.46	859.733	-2.16749
A_55_P2073795	MECR	262.049	120.871	-2.168
A_55_P1984601	VAPB	703.648	322.677	-2.18066
A_51_P249118	ABCB4	823.146	377.038	-2.18319
A_51_P247481	ADCK1	1258.75	575.413	-2.18755
A_55_P2171008	CLK4	4703.74	2149.77	-2.18801
A_55_P1998359	TLE4	126.611	57.7464	-2.19254
A_52_P476560	TPCN1	5594.07	2550.43	-2.19339
A_52_P214752	LCOR	804.271	365.871	-2.19823
A_55_P2073557	SLC27A5	185.946	84.5381	-2.19955
A_52_P384901	WDR43	1482.79	672.413	-2.20518
A_51_P124568	MPP1	4354.75	1972.23	-2.20804
A_51_P108901	CCDC86	1851.93	838.663	-2.2082
A_51_P174434	CENPJ	1907.27	860.913	-2.21541
A_51_P133422	NCK2	377.905	170.219	-2.22011
A_55_P2115582	SLC20A1	25129.4	11309.9	-2.22189
A_55_P1970002	SH3KBP1	973.695	435.538	-2.23561
A_55_P2090718	POP5	21274.7	9488.68	-2.24211
A_55_P2150058	ZFP593	2086.71	930.594	-2.24235
A_52_P29151	ANKRD44	9910.8	4414.65	-2.24498
A_51_P445487	2410066E13RIK	739.545	329.371	-2.24532
A_55_P1971729	CR2	165.672	73.7325	-2.24694
A_55_P1970935	USP7	12168.3	5403.09	-2.2521
A_55_P2059164	H3F3B	51947.2	22998	-2.25877
A_55_P2043028	2610020H08RIK	3978.96	1760.66	-2.25992
A_51_P495242	LAT	30665.9	13542.4	-2.26444
A_52_P634122	REXO1	909.505	401.621	-2.26458
A_55_P1991693	PPRC1	343.341	150.677	-2.27866
A_55_P2173183	CDK5R1	192.947	84.4687	-2.28424
A_51_P185175	FKBP4	664.756	290.635	-2.28725
A_52_P102248	MEX3B	725.839	317.108	-2.28894
A_55_P2007802	SMARCA2	1209.24	526.705	-2.29586
A_52_P167382	TMEM8	541.13	235.483	-2.29796
A_51_P172251	IFRD2	2031.11	883.774	-2.29823
A_55_P2055487	PARP3	1318.57	573.441	-2.2994
A_55_P2086510	PPID	5312.41	2308.54	-2.3012
A_55_P2115136	4632428N05RIK	7247.76	3149.12	-2.30152
A_51_P466673	SRSF7	787.811	342.288	-2.3016
A_55_P2114427	CREB1	229.902	99.7881	-2.3039
A_52_P10041	AKR1B3	17752.7	7704.93	-2.30406
A_51_P351481	CCNL1	4644.08	2014.76	-2.30503
A_55_P2002357	TNRC18	2045.22	886.024	-2.30831
A_51_P134030	OAS1E	326.473	141.191	-2.31228
A_52_P423128	ARGLU1	11646.4	5034.22	-2.31346
A_51_P481238	DOPEY2	4007.67	1727.61	-2.31978
A_51_P220407	RNPEPL1	21408.2	9202.2	-2.32642
A_51_P234462	GPN1	1734.02	744.76	-2.32829
A_52_P523503	TMEM154	212.039	90.7464	-2.3366
A_51_P454008	LBP	193.42	82.7325	-2.3379
A_55_P1954998	PHF1	405.222	172.955	-2.34293
A_51_P511236	PIK3R1	1946.98	829.108	-2.34828
A_51_P268529	CSAD	1053.92	446.385	-2.361
A_55_P2022658	CDK11B	17836.9	7545.18	-2.36401
A_51_P464911	MSRB2	2323.33	981.774	-2.36646
A_52_P496655	LEPROTL1	2510.64	1060.59	-2.3672
A_55_P1990324	PTPRC	18399.5	7766.9	-2.36897
A_55_P1964852	KBTBD2	8701.06	3661.89	-2.37612
A_55_P2097729	GTPBP4	1229.23	517.246	-2.37648
A_51_P424256	GM6211	12737.3	5358.94	-2.37682
A_51_P438479	ZFP281	6123.93	2575.01	-2.37821
A_55_P2049479	SH3BP5	1527.61	642.163	-2.37884
A_55_P2016877	NSD1	11570.8	4863.76	-2.37897
A_52_P211197	2410066E13RIK	282.021	118.538	-2.37916
A_55_P1965000	DDX58	6898.38	2897.66	-2.38067
A_55_P1978306	ZFP318	732.35	307.233	-2.3837
A_52_P354682	ELOVL7	360.759	151.121	-2.38721
A_51_P304397	CPM	3873.95	1622.65	-2.38742
A_55_P2019601	CSPRS	269.229	112.649	-2.38998
A_55_P1990331	ADD1	1135.8	475.177	-2.39026
A_55_P2062603	4932438A13RIK	1826.55	763.691	-2.39175
A_52_P205797	VGLL4	1078.6	450.371	-2.39492
A_55_P1980401	CBX7	130.826	54.5937	-2.39636
A_55_P2000039	PRF1	1671.66	697.177	-2.39776
A_51_P407879	FAM193B	10457.3	4347.25	-2.4055
A_51_P395111	NME3	3311.47	1374.05	-2.41
A_51_P484753	TMEM66	34257.8	14201.6	-2.41224
A_52_P582374	EPSTI1	474.136	196.51	-2.41278
A_52_P490863	NOP10	9058.68	3745.83	-2.41834
A_51_P242414	MICALL1	4858.87	2004.11	-2.42446
A_55_P2012729	KCNH2	134.378	55.3437	-2.42806
A_52_P489778	ABLIM1	5656.25	2325.54	-2.43223
A_52_P180842	EXOC3	1866.43	766.858	-2.43387
A_51_P192089	PINX1	3926.84	1612.05	-2.43593
A_52_P632742	SHISA5	6233.34	2558.84	-2.436
A_55_P1999269	ADRBK1	31768.2	13020.3	-2.43989
A_55_P2075449	TTLL3	409.53	167.677	-2.44237
A_55_P1993168	PPARGC1B	194.084	79.3714	-2.44526
A_55_P2079344	ZFP362	2394.53	978.441	-2.4473
A_55_P1969078	ADAR	6394.83	2608.48	-2.45155
A_55_P2021471	MUM1	461.207	187.983	-2.45346
A_55_P1998957	OAS1C	2056.36	835.344	-2.46169
A_55_P2070079	LGALS9	2877.63	1167.76	-2.46423
A_52_P445387	CLK4	7887.42	3200.7	-2.46428
A_55_P2005853	NACC2	278.751	113.024	-2.4663
A_55_P2065926	AKAP8L	4326.5	1753.95	-2.46671
A_55_P2061268	RNPC3	572.662	232.121	-2.46708
A_55_P1977812	CD244	5353.93	2169.16	-2.4682
A_55_P2368625	SP4	1331.3	538.455	-2.47244
A_55_P1960053	HVCN1	8293.91	3327.04	-2.49288
A_51_P247359	PTPRCAP	39089.9	15676.7	-2.4935
A_51_P249793	DUSP28	764.566	305.33	-2.50407
A_55_P2126951	ZFP467	800.568	319.552	-2.50528
A_66_P112006	H2-T10	6379.74	2541.41	-2.51031
A_55_P2184791	RNPC3	391.183	155.774	-2.51122
A_55_P2026233	UBA7	22115.2	8803.07	-2.51222
A_55_P2145506	FLT3L	3526.52	1403.52	-2.51262
A_52_P1516	TMEM191C	395.251	157.094	-2.51602
A_55_P2142316	ZFP831	153.246	60.8298	-2.51926
A_51_P192130	STK10	17669.9	7013.05	-2.51957
A_51_P412835	DAXX	15045.2	5965.51	-2.52202
A_55_P2049582	APBB3	6134.52	2424.83	-2.52988
A_51_P245393	L3MBTL2	442.373	174.663	-2.53272
A_55_P2062602	4932438A13RIK	820.418	323.483	-2.5362
A_55_P2104572	6330416G13RIK	2375.04	935.149	-2.53974
A_66_P135179	AKT2	320.481	125.871	-2.5461
A_52_P442852	KBTBD7	159.291	62.4964	-2.5488
A_55_P2171086	PRCP	594.36	233.066	-2.55018
A_51_P189272	TMCC3	643.917	252.385	-2.55132
A_55_P2029051	FGD3	14727.1	5761.54	-2.5561
A_51_P144249	UBR1	490.125	191.302	-2.56205
A_55_P1954258	ZFP652	1232.72	480.941	-2.56315
A_51_P394802	FAM111A	1592.54	620.733	-2.56559
A_55_P2174953	AKR1B3	3403.5	1323.64	-2.57133
A_55_P2174501	STX17	515.743	200.566	-2.57144
A_55_P2034705	NMI	8347.11	3245.07	-2.57225
A_55_P1989539	CKLF	1277.09	496.233	-2.57358
A_66_P106065	TTC3	530.665	206.121	-2.57453
A_55_P2004507	IFI203	128.786	49.9825	-2.57662
A_66_P107973	PRPF38B	2025.22	784.469	-2.58164
A_52_P671784	ADAMTS10	801.61	310.399	-2.58251
A_55_P2089080	SSBP2	3325.78	1287	-2.58414
A_55_P2142870	BC016423	500.584	193.538	-2.58649
A_55_P2015403	9930111J21RIK1	4763.96	1838.59	-2.59109
A_52_P474636	STK4	1540.95	594.316	-2.59282
A_55_P2002577	EPHX1	800.746	308.746	-2.59354
A_51_P356265	ACRBP	1177.48	453.524	-2.59629
A_52_P599162	TUG1	438.799	168.899	-2.59799
A_55_P2000182	SLC5A6	1138.35	438.163	-2.598
A_52_P541833	VPS37B	8981.54	3452.23	-2.60166
A_51_P427663	CNN2	19900.4	7647.84	-2.6021
A_52_P175066	CD2AP	4186.36	1608.76	-2.60222
A_55_P2005055	PEPD	4898.17	1878.61	-2.60734
A_55_P1954758	PRICKLE1	715.542	274.219	-2.60938
A_55_P2159600	HERC1	12225.2	4681.33	-2.61149
A_55_P2012047	GIGYF1	6744.25	2577.45	-2.61663
A_52_P656565	PEX6	2586.9	986.496	-2.62231
A_55_P2136572	CDC42SE2	12656.4	4818.62	-2.62656
A_52_P570240	KBTBD11	69246.3	26158.3	-2.6472
A_52_P681488	STX17	432.796	163.455	-2.6478
A_52_P644690	FLT3L	9476.31	3577.32	-2.649
A_55_P2064507	MSRA	2540.55	958.733	-2.6499
A_55_P2105542	PDE2A	5051.48	1905.65	-2.65079
A_52_P31543	BTG2	5815.84	2190.91	-2.65453
A_52_P495104	HECA	6609.57	2488.09	-2.65648
A_51_P158073	A230050P20RIK	2480.45	933.677	-2.65665
A_52_P609109	PITPNC1	1765.48	664.358	-2.65742
A_55_P1966538	CTU2	8983.48	3374.43	-2.66222
A_55_P2117649	SLFN9	1606.84	601.51	-2.67133
A_55_P2093784	PIP4K2A	700.797	261.996	-2.67484
A_55_P2099540	H2AFJ	880.7	329.233	-2.67501
A_55_P2075385	ORAI2	2542.62	943.274	-2.69553
A_55_P1959465	LRRFIP1	4812.82	1785.37	-2.6957
A_52_P369581	ATM	374.378	138.507	-2.70295
A_52_P132165	HSD17B11	1279.95	472.635	-2.70811
A_55_P2168048	GRAMD4	754.863	277.816	-2.71713
A_55_P2152566	SP110	27710.6	10195	-2.71806
A_51_P517870	NFATC1	3105.13	1139.16	-2.7258
A_55_P2108763	SP100	989.542	362.205	-2.732
A_55_P1973011	PPM1L	445.076	162.733	-2.73502
A_51_P138923	PEG12	604.286	220.163	-2.74472
A_51_P483329	SDAD1	5440.82	1979.82	-2.74814
A_51_P338485	ALDH6A1	1038.51	377.844	-2.74852
A_51_P300572	SLC30A1	753.065	273.871	-2.7497
A_55_P1983152	GRAMD4	6987.81	2540.01	-2.75109
A_51_P497317	TCP11L2	3108.99	1125.93	-2.76127
A_55_P2023607	IKZF1	9545.85	3456.65	-2.76159
A_51_P249127	PKD1	3677.47	1329.01	-2.76707
A_55_P2066543	ORAI2	8002.28	2890.04	-2.76892
A_55_P2009973	TTC3	9621.1	3467.98	-2.77427
A_55_P2448065	SFXN2	694.146	250.052	-2.77601
A_66_P110633	APOL9B	137.184	49.3437	-2.78017
A_55_P2157360	TAGAP1	1879.43	675.399	-2.78269
A_51_P283266	ZFP874B	427.599	152.649	-2.80119
A_52_P94521	2510009E07RIK	145.463	51.927	-2.8013
A_66_P103301	DICER1	1682.92	600.455	-2.80274
A_55_P2059090	TAGAP	4796.5	1711.25	-2.80293
A_51_P371091	RCSD1	20569.5	7328.95	-2.8066
A_55_P1961270	CD72	1271.6	452.955	-2.80736
A_55_P1954633	SSH2	13465.8	4781.07	-2.81649
A_51_P200477	HSPA4	770.22	273.33	-2.81791
A_55_P2112599	LGALS8	1778.34	631.066	-2.81799
A_52_P586141	ADCY7	18017.6	6392.87	-2.81839
A_55_P2075213	KBTBD11	7902.23	2802.95	-2.81925
A_52_P295313	WDR46	7838.01	2774.15	-2.82538
A_66_P124139	IKZF1	3889.92	1373.14	-2.83288
A_55_P1983468	CFLAR	1842.34	649.955	-2.83456
A_55_P2104583	C87436	1137.63	400.983	-2.83711
A_51_P104418	DUSP10	1443.91	507.816	-2.84338
A_52_P18081	TMEM206	4668.73	1635.05	-2.8554
A_55_P2085574	NFIX	484.95	169.538	-2.86042
A_55_P2044413	CXCL11	21807.9	7623.65	-2.86056
A_55_P1983819	SRSF7	21886.4	7626.14	-2.86991
A_51_P161890	FCGRT	153.493	53.4825	-2.86996
A_65_P17869	RPF1	405.124	141.024	-2.87273
A_55_P2281095	2610002M06RIK	635.981	221.302	-2.87382
A_51_P379443	BCLAF1	10277.4	3575.7	-2.87423
A_52_P83623	RAPGEF6	4097.3	1424.95	-2.87539
A_51_P467837	AP3M2	796.956	275.094	-2.89703
A_51_P483511	DOCK8	1227.49	423.427	-2.89894
A_55_P1963184	PGAP1	199.468	68.7187	-2.90268
A_51_P463428	PIK3IP1	12866.1	4414.26	-2.91467
A_66_P128525	SLFN5	141.257	48.3575	-2.9211
A_52_P217875	H3F3B	489.022	167.26	-2.92372
A_55_P2002667	TRIM26	7500.74	2548.32	-2.94341
A_52_P399934	DUSP2	40338.6	13694.3	-2.94566
A_51_P144512	RBM19	2129.99	719.885	-2.95879
A_66_P111714	UTP20	428.547	144.816	-2.95925
A_51_P219061	OXA1L	521.258	174.871	-2.9808
A_55_P2177488	HIST2H2BE	263.767	88.2048	-2.99039
A_55_P1979863	SYNE2	2875.49	959.01	-2.9984
A_55_P1973213	TRMT61A	2182.96	726.969	-3.00283
A_66_P126485	FAM69A	911.998	303.51	-3.00483
A_55_P2059318	DGKZ	15483.7	5145.18	-3.00937
A_51_P468599	SMCHD1	17822.9	5914.98	-3.01318
A_55_P1958245	TCOF1	8403.19	2782.57	-3.01994
A_51_P160907	MORC3	2440.02	806.899	-3.02395
A_51_P324651	LPHN1	1601.52	528.955	-3.02771
A_51_P171772	BCL11B	12045.9	3974.9	-3.03048
A_55_P1985001	CIRBP	550.566	181.177	-3.03883
A_55_P2092904	DDB2	4469.13	1466.15	-3.04821
A_52_P72587	PRKCQ	15944.1	5213.12	-3.05846
A_55_P1990336	ADD1	40501.4	13214.9	-3.06483
A_52_P604195	MBP	22638.4	7317.61	-3.09369
A_51_P222280	IKBKE	2491.86	804.913	-3.09582
A_55_P2007389	FAM189B	20507.2	6594.33	-3.10982
A_55_P2139763	TRIM56	12421.5	3992.57	-3.11116
A_55_P2069425	TTLL3	3691.17	1184.57	-3.11605
A_52_P385536	DDX58	498.752	159.802	-3.12107
A_55_P2096652	CCBL1	1341.14	427.913	-3.13414
A_55_P2133125	D930015E06RIK	362.877	115.677	-3.13699
A_51_P412270	RAPGEF6	2199.53	697.927	-3.15152
A_66_P115996	CCBL1	2937.33	931.496	-3.15335
A_52_P259508	PRKCQ	389.224	122.705	-3.17203
A_52_P413492	LDLRAP1	2792.29	878.163	-3.1797
A_51_P306151	SGK3	154.565	48.5103	-3.18623
A_51_P486121	AFF3	1091.72	342.621	-3.18637
A_52_P83959	TAF7	703.172	219.635	-3.20154
A_66_P127458	ZFP652	7656.36	2377.58	-3.22023
A_52_P94401	RTN4RL1	1380.23	428.371	-3.22203
A_51_P481832	RABGGTA	2009.83	621.621	-3.23321
A_66_P140103	ITGA4	237.868	73.5381	-3.23463
A_51_P367866	EGR1	5314.12	1642.43	-3.23553
A_52_P606774	STK4	12578.7	3872.33	-3.24836
A_52_P400509	ATM	1186.08	363.51	-3.26284
A_55_P1981709	RREB1	1502.61	459.885	-3.26735
A_55_P2133248	GM8995	6576.46	2005.98	-3.27842
A_51_P409010	COMP	137.225	41.8159	-3.28165
A_55_P2064004	RAPGEF2	2288.99	694.552	-3.29564
A_55_P2115235	BCKDHB	1709.78	518.677	-3.29643
A_51_P389957	RGS14	10891.4	3302.23	-3.29819
A_52_P161630	ST6GAL1	4947.44	1499.26	-3.29992
A_55_P2126950	ZFP467	1528.42	462.941	-3.30155
A_51_P221248	TSPAN32	3921.52	1186.95	-3.30385
A_51_P413111	PPM1L	508.221	153.691	-3.30677
A_55_P1953788	ITK	41568.7	12569.5	-3.3071
A_55_P1967885	NR3C1	10515.9	3164.8	-3.32277
A_55_P2212027	UTRN	2696.38	810.955	-3.32495
A_51_P222467	ABCG1	8758.79	2630.12	-3.33018
A_55_P2012394	SFXN2	2947.33	883.746	-3.33504
A_55_P1969477	ABCB1A	361.676	107.955	-3.35025
A_52_P925277	BCL11B	7104.15	2116.29	-3.35689
A_66_P106716	AKAP8	4720.42	1402.48	-3.36576
A_55_P1955502	BC016423	1723.6	511.983	-3.36652
A_55_P1984043	PDCD4	36797.1	10905.8	-3.37408
A_52_P539434	LBH	892.53	261.941	-3.40737
A_55_P2245852	TSPAN32	2477.13	726.899	-3.4078
A_55_P2050877	PLEKHG2	23797.7	6979.32	-3.40974
A_55_P2094574	RAPGEF6	15747.4	4613.65	-3.41321
A_52_P28775	ENGASE	221.179	64.5937	-3.42417
A_52_P507578	SLAMF6	1176.19	339.594	-3.46352
A_55_P2078008	DDX46	2470.23	703.552	-3.51109
A_51_P220260	PHF1	5682.08	1617.86	-3.5121
A_55_P2115225	FAP	217.722	61.677	-3.53004
A_51_P441942	TIAL1	1253.26	353.705	-3.54324
A_55_P2016034	NLRC5	18763.4	5291.16	-3.54618
A_52_P325443	ARHGAP29	105.754	29.7603	-3.55353
A_66_P130916	H2-OB	949.623	266.441	-3.5641
A_66_P112113	PRKCQ	1962.79	550.552	-3.56514
A_51_P307316	SYDE1	223.869	62.7325	-3.56862
A_55_P2004797	TACC2	875.755	243.705	-3.59351
A_55_P2358679	TRIM56	16934.4	4701	-3.60229
A_55_P2045792	PES1	776.961	215.538	-3.60475
A_52_P282500	KIF21B	47320.3	13121.6	-3.6063
A_55_P2180415	CD72	996.043	275.163	-3.61983
A_52_P636050	GPATCH4	463.653	127.094	-3.64812
A_55_P2448776	MDN1	322.099	88.2325	-3.65057
A_55_P2145059	GBP5	2114.75	579.177	-3.65131
A_66_P122110	MITD1	2084.06	569.969	-3.65645
A_51_P470328	SEPP1	35485	9658.79	-3.67385
A_55_P2043182	GIMAP6	59732.2	16242.7	-3.67748
A_55_P1962344	TRIM21	5550.16	1493.43	-3.71639
A_55_P2444515	AKAP2	238.621	64.2048	-3.71656
A_55_P2181191	BTG1	19731.1	5300.98	-3.72216
A_66_P136834	USP7	508.05	136.483	-3.72245
A_55_P2452914	N4BP2	2493.23	667.705	-3.73403
A_55_P2067895	KRBA1	4681.14	1248.61	-3.74909
A_51_P161086	PPIC	440.114	116.427	-3.78017
A_55_P2098935	SH2D3C	11086.9	2923.2	-3.79271
A_55_P1971179	CD1D1	1065.3	279.01	-3.81815
A_51_P460890	RGL2	8695.67	2273.37	-3.82501
A_65_P20249	PRKCB	6108.52	1584.05	-3.85626
A_51_P372702	IL16	10605	2735.62	-3.87662
A_55_P2076871	LEF1	53548.8	13727.5	-3.90084
A_52_P655663	H13	3055.03	777.455	-3.92953
A_52_P11441	RAB6B	4890.85	1239.36	-3.94628
A_51_P514085	MX2	639.104	161.566	-3.95568
A_52_P635271	BTBD6	1100.15	277.83	-3.95981
A_55_P1976351	GPCPD1	1098.86	276.899	-3.96847
A_52_P295067	SNN	875.149	220.246	-3.9735
A_55_P2000127	TGFB1I1	245.978	61.8575	-3.97652
A_55_P2037712	SMC4	31924	7963.34	-4.00887
A_55_P2087528	D930015E06RIK	8618.3	2149.55	-4.00935
A_51_P181538	BRWD1	1968.39	490.774	-4.01079
A_55_P2036813	HIST3H2BA	2647.51	655.455	-4.03919
A_55_P1958246	TCOF1	12973.7	3206.52	-4.04603
A_55_P2029106	BMF	684.895	168.788	-4.05772
A_51_P134627	ASB13	2085.78	514.024	-4.05775
A_55_P2036367	IPCEF1	151.669	37.2603	-4.07053
A_51_P473919	MYCBP2	4714.04	1151.09	-4.09527
A_55_P2026420	POU6F1	913.69	222.121	-4.11347
A_51_P142515	ANTXR2	1029.07	249.58	-4.12322
A_55_P1986691	CARD6	1559.13	377.316	-4.13216
A_55_P2328920	TLE4	324.805	78.2881	-4.14885
A_55_P1976278	PRKCB	10155.8	2441.66	-4.15937
A_52_P574653	BID	931.545	223.955	-4.15952
A_55_P2010386	TSPAN32	19710.1	4724.59	-4.17181
A_52_P38964	SAP25	6096.95	1450.37	-4.20371
A_55_P2156583	CDK5R1	742.25	175.746	-4.22342
A_51_P517430	CD1D1	6473.21	1521	-4.2559
A_52_P344152	PIK3IP1	2017.35	472.163	-4.27258
A_51_P505795	TAPBPL	3252.97	758.441	-4.28902
A_55_P1956302	H2-Q4	103018	23707.8	-4.34531
A_55_P2072115	AW011738	288.338	65.8159	-4.38098
A_52_P88695	DGKA	65414.7	14875.8	-4.39738
A_52_P540219	TIMP2	8379.26	1903.32	-4.40245
A_51_P459661	LIPA	2581.71	578.496	-4.46279
A_55_P2135331	EVL	76565.2	17153	-4.46367
A_55_P2091601	COL11A2	350.396	78.3159	-4.47414
A_52_P244702	TCF7	17931.1	3986.29	-4.4982
A_55_P2056876	AKAP13	2440.49	538.677	-4.53053
A_55_P2015670	ITGA6	12417.7	2739.57	-4.53271
A_51_P100852	FAM26F	743.92	161.208	-4.61465
A_51_P172752	GPATCH4	6159.06	1329.79	-4.63161
A_52_P95910	UGCG	4367.03	939.788	-4.64683
A_55_P2008061	ITPR2	25950	5583.23	-4.64784
A_51_P420400	LEF1	19309.9	4135.04	-4.66983
A_55_P2234744	SPICE1	1750.23	370.038	-4.72987
A_55_P2117656	SLFN8	7679.51	1580.14	-4.86003
A_55_P2003991	H2-T24	301.488	61.8714	-4.87281
A_55_P2003221	GIMAP3	70319.3	14085.3	-4.99238
A_55_P2082393	MDN1	960.418	192.01	-5.00191
A_55_P2004571	PITPNM2	5580.23	1102.65	-5.06075
A_51_P253263	ZFP831	1090.38	214.705	-5.07852
A_55_P2064659	TRIM12A	2736.69	537.552	-5.09102
A_55_P2055587	ENPP4	2070.69	404.733	-5.1162
A_51_P245631	RFTN2	233.702	45.3714	-5.15086
A_52_P658122	ETS2	2800.88	541.094	-5.17633
A_55_P2361437	PITPNC1	2080.07	400.774	-5.19012
A_55_P1981929	SCG5	489.521	94.0103	-5.2071
A_55_P2086143	CYP39A1	270.208	51.4548	-5.25137
A_51_P479321	ACSS1	9939.97	1891.2	-5.25589
A_52_P80944	ZFP36	1503.81	285.469	-5.26787
A_55_P2003996	H2-T24	1235.02	233.066	-5.29901
A_55_P2109633	TCF7	3463.67	645.496	-5.3659
A_52_P416327	CD226	659.486	118.427	-5.56871
A_51_P174681	BZW2	10386.8	1845.87	-5.62705
A_51_P421734	SLC12A7	8671.3	1537.82	-5.63871
A_55_P1998843	IFI203	384.788	67.4825	-5.70204
A_55_P1981714	RREB1	2207.61	386.705	-5.70878
A_55_P1988623	ADD3	5241.83	909.566	-5.763
A_51_P193146	MS4A6C	900.935	153.205	-5.88059
A_51_P323180	GBP9	3342.54	568.26	-5.88206
A_55_P2054854	ART4	373.309	62.677	-5.95608
A_55_P2029558	ADRB2	410.934	68.2603	-6.0201
A_51_P327751	IFIT1	1553.06	256.844	-6.0467
A_55_P2023037	GM4759	1815.38	300.08	-6.04964
A_55_P1989563	CD163L1	7413.16	1220.84	-6.07216
A_55_P2039086	NFKBIZ	1192.88	194.233	-6.14148
A_52_P267391	TRIM12A	21597.8	3459.62	-6.24281
A_66_P106388	MS4A4C	1312.29	209.83	-6.25409
A_51_P176972	AMIGO2	389.409	62.0659	-6.27412
A_55_P1989061	TSC22D3	22623.2	3587.48	-6.30615
A_55_P2173210	GM16340	2279.74	360.455	-6.32461
A_52_P615375	HIST3H2A	3931.85	621.427	-6.32712
A_52_P532227	S1PR1	14680.1	2298.32	-6.38733
A_66_P121787	SAMD9L	6322.97	982.635	-6.4347
A_66_P135471	GM4759	421.318	64.0103	-6.58202
A_55_P2082929	H2-OB	1341.77	203.288	-6.60035
A_51_P161021	IFIT2	1413.3	213.135	-6.63099
A_51_P154842	OAS1F	3140.62	467.955	-6.71138
A_52_P166694	VAMP1	1926.27	285.371	-6.75006
A_55_P2061386	CHD3	60931.3	8993.84	-6.77478
A_55_P2002578	EPHX1	8312.73	1217.8	-6.82601
A_66_P125392	ATP8B4	740.438	108.455	-6.82716
A_51_P421876	IRF7	2008.11	291.358	-6.89226
A_52_P162957	FRAT2	2965.76	427.858	-6.93166
A_55_P2182467	SLAMF6	3090.04	425.344	-7.26481
A_55_P1998942	OAS1A	1161.96	159.788	-7.27188
A_51_P143200	TCSTV3	1070.07	143.733	-7.4449
A_55_P2114953	USP18	3570.38	461.538	-7.73583
A_55_P2036357	PYHIN1	1345.77	173.483	-7.75737
A_55_P1974178	PYHIN1	1756.69	224.455	-7.82648
A_55_P2008016	ARMC3	1623.5	204.746	-7.92931
A_55_P2151601	SAMD9L	10848.2	1360.57	-7.97333
A_55_P2035509	PYHIN1	5978.72	743.677	-8.03941
A_55_P1960411	LRRC23	375.184	44.7325	-8.38727
A_55_P2178898	IPCEF1	304.495	36.177	-8.41682
A_55_P1966731	IFI203	6114.64	718.01	-8.51609
A_65_P17218	MNDAL	23835.2	2705.5	-8.80991
A_55_P1991475	SESN1	7509.99	840.58	-8.9343
A_52_P836852	TXK	13860.3	1509.19	-9.18393
A_51_P159503	RNF213	12557.7	1359.79	-9.23501
A_55_P1998943	OAS1A	6482.87	696.76	-9.30431
A_66_P122551	IKZF2	468.38	48.8992	-9.57848
A_55_P2040026	ITGA4	10897.4	1109.52	-9.82173
A_55_P2108248	ART4	3810.01	378.663	-10.0617
A_55_P2036627	PYDC3	2998.7	279.399	-10.7327
A_52_P306305	AKAP2	820.91	75.927	-10.8118
A_55_P2098971	GM14085	4557.67	403.469	-11.2962
A_55_P1972872	I830012O16RIK	966.078	83.1214	-11.6225
A_55_P1988844	KLRG1	503.51	43.2325	-11.6466
A_55_P2066505	MPO	338.454	29.0103	-11.6667
A_55_P2101585	CD55	1805.87	151.76	-11.8995
A_55_P2143233	RASGRP2	4166.45	346.83	-12.013
A_51_P349413	ARL5C	815.55	66.3159	-12.298
A_55_P2001233	PYDC3	31080.4	2511.98	-12.3729
A_55_P2004007	GM4955	11533	926.246	-12.4514
A_51_P510891	AFP	1348.29	108.177	-12.4637
A_55_P2139341	GM5595	8900.65	702.816	-12.6643
A_51_P387123	OASL2	2632.11	196.83	-13.3725
A_55_P1972582	GM4955	8912.81	655.788	-13.591
A_55_P1958840	ITGA6	4101.03	285.219	-14.3785
A_55_P2143219	RASGRP2	9264.87	637.858	-14.525
A_55_P2180176	MS4A6B	3431.19	232.135	-14.781
A_55_P2020607	PACSIN1	827.017	53.6214	-15.4233
A_55_P1988202	IFI203	21040.7	1357.37	-15.5011
A_51_P393305	SIDT1	2248.52	136.802	-16.4363
A_52_P413515	IKZF2	817.985	49.177	-16.6335
A_51_P359570	IFIT3	4217.11	248.705	-16.9563
A_51_P304170	RTP4	13280.7	733.733	-18.1001
A_51_P500082	GM14446	3982.97	208.149	-19.1352
A_51_P394847	GM11346	5763	285.705	-20.1712
A_51_P234113	NOD1	3213.51	149.413	-21.5076
A_66_P128761	PYDC3	1400.95	64.3437	-21.7729
A_51_P438657	IPCEF1	2265.03	97.8437	-23.1495
A_66_P124677	IPCEF1	4367.54	184.538	-23.6674
A_55_P2018106	GM14085	7999.37	302.649	-26.4312
A_52_P203691	ARL5C	23111.9	748.552	-30.8755
A_51_P136294	MS4A4B	85911.9	2770.57	-31.0088
A_55_P1995537	MPO	2391.67	68.4548	-34.938
A_55_P2135986	MS4A4C	34534.9	872.76	-39.5697
A_55_P1988975	MS4A4B	38075.2	958.691	-39.7158
A_55_P2086433	OASL1	4709.57	117.788	-39.9834
A_55_P2181222	PYDC3	21825.7	532.705	-40.9715
A_55_P2019719	OAS2	11262.4	261.899	-43.0028
A_55_P2039230	PYDC4	2618.15	59.8992	-43.7093
A_55_P2010152	SELL	35713.9	617.205	-57.864
A_51_P151484	ATP1B1	4649.5	55.0659	-84.4353
