# Supplementary material for: Transcriptional dysregulation of Interferome in experimental and human Multiple Sclerosis
Source: Sci Rep. 2017 Aug 21;7:8981. doi: 10.1038/s41598-017-09286-y (PMC5566335; doi:10.1038/s41598-017-09286-y)
Supplement: Supplementary file 4 — Supplementary table 3 [file 41598_2017_9286_MOESM4_ESM.xlsx]

## Sheet: Title page
Transcriptional dysregulation of Interferome in experimental and human Multiple Sclerosis
Sundararajan Srinivasana,b, Martina Severac, Fabiana Rizzoc, Ramesh Menona, Elena Brinia, Rosella Mechellid, Vittorio Martinellia, Paul Hertzoge, Marco Salvettid, Roberto Furlana, Gianvito Martinoa,b, Giancarlo Comia,b, Eliana M. Cocciac, Cinthia Farinaa*

## Sheet: CIS_IRG DEG
ProbeID	Symbol	Mean_ctrl	MeanCis	FC_CIS
ILMN_1656011	RGS1	317.714	992.765	3.12471
ILMN_1651316	CD69	604.14	1287.33	2.13085
ILMN_1815527	HBD	341.802	687.211	2.01055
ILMN_1734387	DUSP4	63.9596	121.531	1.90013
ILMN_1712959	DUSP2	491.013	870.415	1.77269
ILMN_1801584	CXCR4	1746.81	2952.97	1.6905
ILMN_1653871	PBEF1	271.002	448.103	1.6535
ILMN_1798543	STK17B	1524.44	2481.72	1.62796
ILMN_1661599	DDIT4	2545.57	4099.96	1.61063
ILMN_1685446	NARG1L	91.5299	145.229	1.58669
ILMN_1702691	TNFAIP3	2109.22	3346.65	1.58668
ILMN_1796409	C1QB	95.2808	150.328	1.57773
ILMN_1774733	SOCS1	100.419	155.101	1.54454
ILMN_1748915	S100A12	1402.63	2166.03	1.54427
ILMN_1708934	ADM	390.801	598.617	1.53177
ILMN_1781285	DUSP1	11317.4	17123.9	1.51306
ILMN_1737252	NRG1	126.093	188.006	1.49102
ILMN_1715068	AQP9	1284.4	1879.13	1.46304
ILMN_1763809	IRS2	659.924	954.696	1.44668
ILMN_1679979	PLK3	132.755	189.171	1.42496
ILMN_1768980	ST8SIA4	197.968	281.232	1.42059
ILMN_1672398	RAB20	598.348	847.911	1.41709
ILMN_1676984	DDIT3	387.706	544.509	1.40444
ILMN_1343292	TUBB	221.086	308.054	1.39337
ILMN_1728937	CXCR4	21150.1	29458.2	1.39281
ILMN_1664843	FPR1	3639.66	5053.82	1.38854
ILMN_1688231	TREM1	161.414	223.856	1.38684
ILMN_1767754	TRIB1	1397.35	1936.59	1.3859
ILMN_1661695	IRAK3	1663.99	2283.16	1.3721
ILMN_1703123	AXUD1	2123.81	2908.43	1.36944
ILMN_1790689	CRISPLD2	1367.64	1869.77	1.36715
ILMN_1714991	S100A9	6358.04	8598.88	1.35244
ILMN_1809522	BTBD14A	370.981	501.259	1.35117
ILMN_1724474	COP1	123.923	167.182	1.34908
ILMN_1700727	KLF6	292.812	389.113	1.32888
ILMN_1672914	PTPN2	124.094	163.76	1.31964
ILMN_1671731	AVPI1	183.685	241.967	1.31729
ILMN_1769013	ASGR1	3087.76	4019.18	1.30165
ILMN_1741073	FCAR	129.639	167.76	1.29406
ILMN_1760727	ANG	354.617	458.292	1.29236
ILMN_1712026	NLRP3	1788.85	2298.46	1.28488
ILMN_1749287	TLR6	94.0872	120.755	1.28344
ILMN_1751789	HNMT	630.354	807.826	1.28154
ILMN_1780533	RNASE6	982.746	1238.49	1.26023
ILMN_1696962	PDZD8	196.754	247.636	1.25861
ILMN_1811579	HOMER3	181.09	227.766	1.25775
ILMN_1740597	CDKN2D	69.2502	87.0201	1.2566
ILMN_1775672	SOD2	2271.28	2850.61	1.25507
ILMN_1737788	CENPM	305.429	382.717	1.25305
ILMN_1667199	SQRDL	747.497	934.915	1.25073
ILMN_1735143	C1orf38	121.611	152.063	1.25041
ILMN_1748124	TSC22D3	18881.7	23553.1	1.24741
ILMN_1725471	GK	174.65	216.995	1.24245
ILMN_1655702	ABHD5	312.345	387.922	1.24197
ILMN_1743034	KIF1B	143.026	177.442	1.24062
ILMN_1773963	GNA15	1100.32	1363.01	1.23873
ILMN_1740015	CD14	9389.9	11623.3	1.23786
ILMN_1714522	CLMN	89.4133	110.553	1.23642
ILMN_1787897	CXCL1	179.894	220.796	1.22737
ILMN_1745021	SLC30A1	190.475	233.585	1.22633
ILMN_1766814	TK2	191.448	234.236	1.2235
ILMN_1686862	HLX	127.727	156.218	1.22306
ILMN_1756928	RTN1	1030.93	1257.4	1.21968
ILMN_1737314	BCL6	3589.05	4372.82	1.21838
ILMN_1773063	OSBPL1A	102.893	125.321	1.21798
ILMN_1725175	FOSL2	299.384	363.713	1.21487
ILMN_1691294	CTBP2	83.6018	101.428	1.21323
ILMN_1812226	ICAM1	97.9804	118.762	1.2121
ILMN_1667846	GABARAPL1	2535.43	3065.84	1.2092
ILMN_1736597	TKT	12316.6	14891	1.20902
ILMN_1708340	DAPK1	430.411	518.105	1.20374
ILMN_1793729	C15orf39	1587.02	1909.31	1.20308
ILMN_1775170	MT1X	952.779	1140.52	1.19705
ILMN_1673325	GM2A	2251.56	2688.38	1.19401
ILMN_1745223	CDC42EP4	536.446	639.729	1.19253
ILMN_1794875	AGPAT9	1009.04	1200.79	1.19003
ILMN_1754884	CD52	220.667	262.527	1.1897
ILMN_1758939	RIPK2	972.069	1155.16	1.18835
ILMN_1803846	EIF1	11102.3	13152	1.18461
ILMN_1815745	SOX4	226.03	266.707	1.17996
ILMN_1716928	TLE3	186.217	219.483	1.17864
ILMN_1659529	SLC15A3	1952.51	2299.84	1.17789
ILMN_1779401	CHP1	2157.36	2540.08	1.1774
ILMN_1691436	BLVRA	1864.27	2187.66	1.17346
ILMN_1713036	TBXAS1	3312.97	3882.27	1.17184
ILMN_1807825	LY86	3199.32	3727.8	1.16519
ILMN_1682312	CYBB	4429.71	5152.09	1.16307
ILMN_1698996	SLC19A1	240.726	279.895	1.16271
ILMN_1658643	RTN3	2521.78	2931.57	1.1625
ILMN_1666453	STK3	404.544	469.794	1.16129
ILMN_1678437	FRY	103.801	120.24	1.15837
ILMN_1657680	CCDC69	936.384	1084.17	1.15783
ILMN_1791002	SKP2	213.122	246.504	1.15663
ILMN_1654268	HMGB2	1239.6	1431.74	1.155
ILMN_1745447	HIVEP2	381.611	439.871	1.15267
ILMN_1706571	SLC35D2	527.394	606.777	1.15052
ILMN_1760613	C14orf1	100.779	115.55	1.14657
ILMN_1814985	PDLIM7	143.49	164.434	1.14596
ILMN_1748883	CDKN2D	3215.91	3684.71	1.14577
ILMN_1782129	ZBED4	555.861	636.757	1.14553
ILMN_1808095	RNF41	291.779	333.995	1.14469
ILMN_1796245	DNASE2	1368.76	1556.7	1.13731
ILMN_1736015	PHF17	620.518	705.221	1.1365
ILMN_1673111	TSEN34	1344.79	1520.82	1.1309
ILMN_1735218	ARRB1	620.365	701.475	1.13075
ILMN_1772233	CENTD2	853.201	963.614	1.12941
ILMN_1791576	CHSY1	1622.7	1826.9	1.12584
ILMN_1738652	BAD	299.001	336.151	1.12425
ILMN_1807264	CD2BP2	1055.29	1184.62	1.12255
ILMN_1725917	CDS2	405.585	454.928	1.12166
ILMN_1813657	PHF20	527.208	589.236	1.11766
ILMN_1812747	MAPK3	4114.3	4595.45	1.11694
ILMN_1800871	RAB6A	512.98	571.703	1.11447
ILMN_1810387	PLAA	375.007	415.793	1.10876
ILMN_1691393	DNPEP	423.274	468.42	1.10666
ILMN_1711617	GMFG	10300.9	11393.2	1.10603
ILMN_1654465	GPI	2349.51	2597.29	1.10546
ILMN_1738384	KIAA0100	1943.03	2144.55	1.10371
ILMN_1671466	SLC25A6	7202.45	7926.6	1.10054
ILMN_1728907	SCAMP1	2149.52	2364.88	1.10019
ILMN_1682553	PSMA2	586.609	636.163	1.08448
ILMN_1721974	ICAM3	13530.5	14659	1.08341
ILMN_1682165	NT5C2	4007.42	4332.78	1.08119
ILMN_1735930	KLF2	50469.5	46764.6	-1.07922
ILMN_1708764	MBD4	6624.17	6097.92	-1.0863
ILMN_1690122	CRKL	5257.58	4802.59	-1.09474
ILMN_1756541	MXD4	5806.47	5291.96	-1.09722
ILMN_1719097	C18orf8	2379.21	2166.81	-1.09802
ILMN_1709795	RAC2	25234.5	22956.5	-1.09923
ILMN_1683243	VPS45A	1170.75	1064.3	-1.10002
ILMN_1727142	IKBKB	1963.83	1784.92	-1.10024
ILMN_1671554	LPIN1	4399.59	3997.62	-1.10055
ILMN_1665538	SKP2	1298.01	1178.96	-1.10098
ILMN_1776723	PHF11	8255.88	7489.06	-1.10239
ILMN_1682738	SMAD3	1643.8	1488.58	-1.10428
ILMN_1799487	CG018	733.379	662.599	-1.10682
ILMN_1656953	PRKD2	4280.83	3860.09	-1.109
ILMN_1684802	TAF5	519.138	468.1	-1.10903
ILMN_1713496	ST3GAL5	1907.8	1717.85	-1.11057
ILMN_1790807	XPC	3123.85	2808.98	-1.1121
ILMN_1809695	CAMK2G	1186.4	1065.95	-1.113
ILMN_1786893	RBM5	8496.78	7632.08	-1.1133
ILMN_1663195	MCM7	5513.92	4945.15	-1.11501
ILMN_1726852	CPOX	1898.48	1700.34	-1.11653
ILMN_1812973	KIAA0179	432.307	385.929	-1.12017
ILMN_1777998	ARHGAP25	4604.31	4071.66	-1.13082
ILMN_1732053	SNRP70	14883.4	13158	-1.13113
ILMN_1684964	ZNF212	1070.22	945.698	-1.13167
ILMN_1710676	FBXO5	439.634	387.559	-1.13437
ILMN_1725880	TMEM194	373.708	329.222	-1.13513
ILMN_1808779	CSTF3	1138.8	1003.08	-1.13531
ILMN_1783889	PRKAA1	744.788	655.928	-1.13547
ILMN_1779252	TRIM22	2816.19	2479.01	-1.13601
ILMN_1656287	SPOCK2	16207.9	14265.2	-1.13619
ILMN_1815718	BTRC	197.552	173.831	-1.13646
ILMN_1664369	DHTKD1	335.235	294.392	-1.13874
ILMN_1755983	NFATC3	218.244	191.654	-1.13874
ILMN_1693090	CROT	396.135	347.054	-1.14142
ILMN_1801020	ADK	175.288	153.252	-1.14378
ILMN_1814122	MDC1	2007.17	1753.63	-1.14458
ILMN_1746393	TSEN2	670.686	584.506	-1.14744
ILMN_1772165	NPAT	1264.05	1100.34	-1.14878
ILMN_1657495	KIAA0152	2558.22	2226.46	-1.14901
ILMN_1745471	ISGF3G	8310.93	7232.27	-1.14915
ILMN_1690880	CTAGE5	332.577	288.896	-1.1512
ILMN_1792666	ZNF238	378.161	328.117	-1.15252
ILMN_1777534	NP	1867.28	1619.74	-1.15283
ILMN_1798791	GLS	1606.96	1393.24	-1.1534
ILMN_1672662	SLC20A1	4891.25	4236.66	-1.1545
ILMN_1811195	ZNF211	1046.26	903.508	-1.15799
ILMN_1688630	RECK	203.352	175.558	-1.15832
ILMN_1705310	VEZF1	3056.53	2638.5	-1.15844
ILMN_1660079	RNF44	2516.03	2169.51	-1.15972
ILMN_1657937	RIPK1	1198.96	1032.34	-1.1614
ILMN_1780397	TRAF3IP3	3233.84	2783.35	-1.16185
ILMN_1749327	MAPK13	762.292	655.795	-1.16239
ILMN_1797001	DDX58	284.37	244.494	-1.1631
ILMN_1779214	ATM	7276.09	6233.22	-1.16731
ILMN_1715131	CCR7	13102.1	11219.8	-1.16777
ILMN_1798061	ZFYVE26	1289.29	1102.64	-1.16927
ILMN_1665331	AMT	1101.64	942.101	-1.16935
ILMN_1674135	RALGPS1	376.035	321.304	-1.17034
ILMN_1691731	PARP14	1945.53	1662.1	-1.17052
ILMN_1784364	STARD5	168.21	143.685	-1.17069
ILMN_1697736	EXOSC2	516.536	440.982	-1.17133
ILMN_1678551	UCP3	204.475	174.523	-1.17162
ILMN_1775797	ASB1	1277.27	1089.78	-1.17205
ILMN_1671004	POLG2	720.719	614.427	-1.17299
ILMN_1696549	BIRC3	4395.12	3746.53	-1.17312
ILMN_1699856	RALGDS	8187.05	6971.28	-1.1744
ILMN_1691272	TUSC4	5350.13	4555.59	-1.17441
ILMN_1661342	Sept6	2622.49	2232.58	-1.17465
ILMN_1757825	ZNF230	123.624	105.188	-1.17527
ILMN_1698218	TRAF1	371.269	315.475	-1.17686
ILMN_1803945	HCP5	8618.78	7322.71	-1.17699
ILMN_1720113	PTPRO	373.313	316.519	-1.17943
ILMN_1803676	ENOSF1	1553.37	1314.61	-1.18162
ILMN_1694233	ACYP1	1715.9	1450.94	-1.18261
ILMN_1654737	TRIM32	301.952	254.866	-1.18475
ILMN_1777261	FAM3C	202.115	170.512	-1.18534
ILMN_1743104	RBM4B	1022.05	861.931	-1.18577
ILMN_1754643	DGCR13	154.925	130.451	-1.18761
ILMN_1797191	KIAA0040	212.625	178.654	-1.19015
ILMN_1737611	VAMP1	2720.39	2283.24	-1.19146
ILMN_1754579	SYNE2	254.48	213.182	-1.19373
ILMN_1707088	DENND2D	4315.4	3609.2	-1.19567
ILMN_1673820	SMARCA3	552.581	460.059	-1.20111
ILMN_1769383	GIMAP5	6037.78	5022.81	-1.20207
ILMN_1791097	RSBN1	2484.44	2064.7	-1.2033
ILMN_1701711	BRD8	714.895	594.001	-1.20352
ILMN_1667744	MPPE1	181.111	149.974	-1.20761
ILMN_1748473	GIMAP4	16881.8	13976.5	-1.20787
ILMN_1720889	SC4MOL	834.889	688.801	-1.21209
ILMN_1660462	MCOLN2	2666.66	2196.6	-1.21399
ILMN_1763641	ZNF614	358.609	293.74	-1.22084
ILMN_1696654	IFIT5	172.822	141.446	-1.22182
ILMN_1791656	C10orf137	1274.71	1041.26	-1.2242
ILMN_1747759	WSB1	355.37	289.633	-1.22697
ILMN_1653432	HNRPDL	4083.65	3326.94	-1.22745
ILMN_1723900	TNFRSF25	9657.08	7867.1	-1.22753
ILMN_1681031	PURA	928.596	755.754	-1.2287
ILMN_1790574	ZMYND10	209.358	170.016	-1.2314
ILMN_1656931	GIMAP6	3385.64	2747.67	-1.23219
ILMN_1695590	ADRB2	1677.43	1360.85	-1.23264
ILMN_1775885	PARP2	107.346	87.0382	-1.23332
ILMN_1655283	INPP4A	120.74	97.4924	-1.23845
ILMN_1788013	RTP4	142.112	113.676	-1.25016
ILMN_1751393	ZNF684	235.163	186.809	-1.25884
ILMN_1763605	DIDO1	1510.11	1189.15	-1.2699
ILMN_1780368	GPR18	775.322	604.008	-1.28363
ILMN_1669516	ZNF193	346.219	269.067	-1.28674
ILMN_1722991	KLRK1	3224.12	2498.78	-1.29028
ILMN_1729515	PIN4	229.299	177.554	-1.29143
ILMN_1794588	DYRK2	2178.42	1686.81	-1.29145
ILMN_1723944	TARP	1201.18	928.627	-1.2935
ILMN_1773031	TAPBP	320.889	246.815	-1.30012
ILMN_1757026	MANEA	221.183	170.004	-1.30104
ILMN_1808898	NPR2	104.459	80.2206	-1.30215
ILMN_1653504	EDG1	2717.06	2050.11	-1.32533
ILMN_1657868	SIRT4	115.695	86.1922	-1.3423
ILMN_1792990	ZNF202	118.251	88.0269	-1.34335
ILMN_1708041	PLEKHF1	1541.83	1118.33	-1.37869
ILMN_1655414	TNFSF14	585.124	423.57	-1.38141
ILMN_1780268	C1orf56	142.418	102.124	-1.39456
ILMN_1769550	SLFN5	490.123	350.049	-1.40016
ILMN_1809951	ZNF200	357.443	254.711	-1.40333
ILMN_1738207	CISH	619.722	433.025	-1.43115
ILMN_1734702	MANEA	136.86	95.2057	-1.43752
ILMN_1806951	CSTF3	249.514	170.193	-1.46606
ILMN_1660436	HSPA1B	1013.74	665.696	-1.52282

## Sheet: PP-MS IRG DEG
ProbeID	Symbol	Mean_ctrl	Mean_PP-MS	FC_PP-MS
ILMN_1815527	HBD	341.802	1610.12	4.71069
ILMN_1656011	RGS1	317.714	858.978	2.70362
ILMN_1734387	DUSP4	63.9596	133.314	2.08434
ILMN_1809522	BTBD14A	370.981	741.724	1.99936
ILMN_1651316	CD69	604.14	1190.75	1.97099
ILMN_1653871	PBEF1	271.002	533.448	1.96843
ILMN_1708934	ADM	390.801	721.55	1.84634
ILMN_1731503	MARCO	168.844	291.244	1.72493
ILMN_1807919	TNS1	93.7383	160.391	1.71105
ILMN_1713266	FAM46C	2045.16	3477.49	1.70035
ILMN_1343292	TUBB	221.086	360.639	1.63122
ILMN_1715068	AQP9	1284.4	2095	1.63111
ILMN_1792455	RIS1	2246.95	3646.57	1.6229
ILMN_1766165	SNCA	564.822	910.219	1.61151
ILMN_1756992	MUC1	193.33	309.777	1.60232
ILMN_1686116	THBS1	586.523	931.015	1.58735
ILMN_1782125	DSC2	85.9436	135.929	1.58161
ILMN_1797793	BLVRB	243.937	378.501	1.55163
ILMN_1747248	ITGA2B	13902.8	21525.8	1.54831
ILMN_1687384	G1P3	7194.25	11033.2	1.53362
ILMN_1664843	FPR1	3639.66	5565.33	1.52908
ILMN_1782347	SGSH	373.574	570.947	1.52834
ILMN_1661695	IRAK3	1663.99	2541.63	1.52743
ILMN_1673521	KISS1R	81.9321	124.389	1.5182
ILMN_1812995	CTSL	531.965	806.88	1.51679
ILMN_1684585	ACSL1	998.224	1513.86	1.51655
ILMN_1717207	MMP25	454.592	682.614	1.5016
ILMN_1679401	TRPM4	105.279	158.05	1.50124
ILMN_1688231	TREM1	161.414	242.001	1.49926
ILMN_1790637	C11orf80	471.287	703.162	1.492
ILMN_1701933	SNCA	2052.17	3061.32	1.49175
ILMN_1719543	MAF	767.733	1139.99	1.48488
ILMN_1690466	SAMD4A	189.217	280.923	1.48466
ILMN_1718303	PVRL2	80.9128	119.902	1.48186
ILMN_1724181	IL15	665.92	986.522	1.48144
ILMN_1727639	IMPA2	842.118	1247.27	1.48111
ILMN_1731745	NINJ2	631.83	928.991	1.47032
ILMN_1776157	SEPT4	285.726	419.696	1.46888
ILMN_1703123	AXUD1	2123.81	3093.94	1.45679
ILMN_1690125	PDLIM7	284.499	411.772	1.44736
ILMN_1798543	STK17B	1524.44	2204.08	1.44583
ILMN_1664863	CTRL	398.003	575.326	1.44553
ILMN_1654389	FCGR1A	72.7082	104.984	1.44392
ILMN_1764709	MAFB	2313.34	3335.16	1.44171
ILMN_1768980	ST8SIA4	197.968	285.065	1.43996
ILMN_1779015	ZNF467	1918.56	2737.54	1.42687
ILMN_1805925	SHISA5	173.045	246.121	1.42229
ILMN_1784602	CDKN1A	2365.14	3360.97	1.42104
ILMN_1672398	RAB20	598.348	849.383	1.41955
ILMN_1675130	NFIC	301.961	428.327	1.41849
ILMN_1683444	CTDSPL	1213.52	1720.99	1.41818
ILMN_1796755	ITGB5	276.638	391.587	1.41552
ILMN_1724609	SLC2A8	295.669	417.07	1.4106
ILMN_1728742	C5orf4	668.151	939.481	1.40609
ILMN_1752510	FAM13A1	268.95	376.964	1.40161
ILMN_1679979	PLK3	132.755	185.828	1.39978
ILMN_1669113	ATF5	699.303	978.29	1.39895
ILMN_1708275	PTGS1	6215.57	8690.59	1.3982
ILMN_1766054	ABCA1	863.053	1206.18	1.39757
ILMN_1757237	DDEF2	314.967	439.248	1.39458
ILMN_1726720	NUSAP1	204.116	283.57	1.38926
ILMN_1737252	NRG1	126.093	174.967	1.3876
ILMN_1699960	TRPV4	249.402	345.759	1.38635
ILMN_1738093	TMEM118	102.529	142.077	1.38573
ILMN_1671731	AVPI1	183.685	253.18	1.37834
ILMN_1677814	ABCC3	1383.17	1900.39	1.37394
ILMN_1773063	OSBPL1A	102.893	141.2	1.3723
ILMN_1714991	S100A9	6358.04	8698.16	1.36806
ILMN_1654398	RGL1	291.636	396.839	1.36073
ILMN_1729237	CYB5R1	1607.22	2186.56	1.36046
ILMN_1798448	IDS	413.291	561.424	1.35842
ILMN_1697363	C20orf27	1136.31	1542.27	1.35727
ILMN_1749287	TLR6	94.0872	127.414	1.35421
ILMN_1769013	ASGR1	3087.76	4176.93	1.35274
ILMN_1748883	CDKN2D	3215.91	4345.93	1.35138
ILMN_1691364	STAT1	11007	14871.4	1.35109
ILMN_1712026	NLRP3	1788.85	2416.27	1.35073
ILMN_1655642	KIAA1794	151.167	203.365	1.3453
ILMN_1661755	FAM129B	1818.94	2446.53	1.34502
ILMN_1751789	HNMT	630.354	845.973	1.34206
ILMN_1729749	HERC5	2076.73	2785.71	1.34139
ILMN_1768761	MYBPC3	171.229	229.482	1.34021
ILMN_1729487	GMPR	356.485	477.43	1.33927
ILMN_1764788	TNFRSF1B	11970.6	16016.9	1.33802
ILMN_1690105	STAT1	2137.24	2858.78	1.3376
ILMN_1772387	TLR2	91.8777	122.891	1.33755
ILMN_1781001	SOCS3	136.473	182.367	1.33628
ILMN_1727315	DENND1A	202.497	270.16	1.33414
ILMN_1698220	PHTF2	1183.58	1578.63	1.33377
ILMN_1746606	PGAP1	99.9032	133.034	1.33163
ILMN_1811148	BMP2K	121.151	160.685	1.32632
ILMN_1691111	SPATA2L	425.271	563.005	1.32387
ILMN_1711786	NFE2	2488.22	3293.8	1.32376
ILMN_1735552	KIF1B	1174.59	1552.98	1.32215
ILMN_1663927	PARP10	2372.04	3134.48	1.32143
ILMN_1690957	MT2A	2728.21	3599.48	1.31935
ILMN_1795846	PPP2R5C	143.489	189.081	1.31774
ILMN_1723079	LTB4R	1946.13	2562.15	1.31654
ILMN_1742379	IFT122	216.828	285.005	1.31443
ILMN_1796245	DNASE2	1368.76	1797.78	1.31343
ILMN_1720373	SLC7A5	383.655	502.943	1.31092
ILMN_1815890	IL12RB1	566.404	741.074	1.30838
ILMN_1677038	FLJ21986	277.334	362.673	1.30771
ILMN_1652409	SPATA7	207.942	271.86	1.30738
ILMN_1668387	SCARB1	762.604	994.827	1.30451
ILMN_1692511	TMEM106C	1100.22	1434.04	1.30341
ILMN_1748911	SNAP23	1699.8	2215.1	1.30316
ILMN_1787375	AHNAK	245.048	319.288	1.30296
ILMN_1676665	CUEDC1	811.419	1056.78	1.30239
ILMN_1656368	ALDH4A1	105.922	137.825	1.30119
ILMN_1660031	P2RY6	86.064	111.93	1.30055
ILMN_1743034	KIF1B	143.026	185.49	1.29689
ILMN_1743536	RORA	747.598	969.05	1.29622
ILMN_1667846	GABARAPL1	2535.43	3283.06	1.29487
ILMN_1657893	TXNRD2	692.944	896.025	1.29307
ILMN_1662340	ZNF358	465.471	601.855	1.293
ILMN_1732923	SIPA1L2	247.693	320.071	1.29221
ILMN_1745021	SLC30A1	190.475	245.544	1.28911
ILMN_1716057	CAPN2	367.238	472.5	1.28663
ILMN_1707339	BTG3	391.451	503.369	1.28591
ILMN_1720513	SETBP1	356.572	458.417	1.28562
ILMN_1779798	GBP5	1928.67	2477.5	1.28457
ILMN_1715482	ULK2	201.175	258.29	1.28391
ILMN_1804663	THBS3	241.53	310.083	1.28382
ILMN_1799319	FDXR	403.837	517.582	1.28166
ILMN_1728937	CXCR4	21150.1	27077	1.28023
ILMN_1767754	TRIB1	1397.35	1788.48	1.27991
ILMN_1700202	TMEM135	221.518	283.522	1.2799
ILMN_1708340	DAPK1	430.411	550.303	1.27855
ILMN_1759014	ETV7	92.3777	118.082	1.27825
ILMN_1750400	FLJ11286	973.694	1243.12	1.2767
ILMN_1774077	GBP2	6743.78	8608.86	1.27656
ILMN_1755954	CPEB3	537.292	685.455	1.27576
ILMN_1737314	BCL6	3589.05	4562.87	1.27133
ILMN_1813430	RNF36	106.748	135.669	1.27093
ILMN_1726547	MAP3K5	2363.77	3001.87	1.26995
ILMN_1722981	TLR5	1306.2	1657.95	1.2693
ILMN_1791436	EZH1	150.755	190.586	1.26421
ILMN_1753342	SAT1	21093.4	26658.7	1.26384
ILMN_1729217	FAM131A	245.13	309.285	1.26172
ILMN_1698521	SH2B1	486.111	612.967	1.26096
ILMN_1796094	CD36	2930.62	3692.61	1.26001
ILMN_1666453	STK3	404.544	508.799	1.25771
ILMN_1714165	ST3GAL2	186.797	234.771	1.25683
ILMN_1669842	CHAF1A	133.037	167.188	1.2567
ILMN_1789596	ETV6	1698.01	2128.15	1.25332
ILMN_1720113	PTPRO	373.313	467.69	1.25281
ILMN_1692092	WWP1	5855.66	7334.09	1.25248
ILMN_1682312	CYBB	4429.71	5544.36	1.25163
ILMN_1807873	SNX6	957.515	1197.49	1.25063
ILMN_1769876	TBC1D2	638.02	797.113	1.24936
ILMN_1778321	SLC2A6	1397.77	1744.16	1.24782
ILMN_1694213	PLEKHO1	3082.44	3845.36	1.24751
ILMN_1720083	EHD4	952.783	1184.92	1.24364
ILMN_1804248	FDPS	181.763	225.869	1.24265
ILMN_1775672	SOD2	2271.28	2818.48	1.24092
ILMN_1677484	SNAPC4	1980.58	2454.74	1.23941
ILMN_1689977	TDRD7	583.809	723.36	1.23904
ILMN_1723480	BST2	3116.95	3861.01	1.23871
ILMN_1664587	FAM125A	1445.41	1787.01	1.23633
ILMN_1665428	GSDMDC1	3079.43	3800.92	1.23429
ILMN_1768431	PRKCE	207.886	256.291	1.23284
ILMN_1765165	VPS13B	198.902	245.111	1.23232
ILMN_1725312	RASA1	1984.18	2444.03	1.23176
ILMN_1773963	GNA15	1100.32	1353.34	1.22994
ILMN_1725108	SNX25	183.385	225.461	1.22944
ILMN_1713995	SCNN1A	106.887	131.343	1.2288
ILMN_1784884	LILRB3	5115.77	6286.16	1.22878
ILMN_1711227	GMDS	886.681	1089.2	1.2284
ILMN_1809141	ING4	347.513	426.671	1.22778
ILMN_1708006	MICB	868.15	1065.57	1.2274
ILMN_1794038	FAM49A	288.071	353.405	1.2268
ILMN_1779524	CREB3L3	85.1048	104.295	1.22549
ILMN_1746314	EVI5	3079.22	3767.79	1.22362
ILMN_1801934	SERTAD3	617.807	754.854	1.22183
ILMN_1782070	NPL	835.445	1020.31	1.22128
ILMN_1791576	CHSY1	1622.7	1979.46	1.21985
ILMN_1812618	CENTD3	1301.42	1585.64	1.21839
ILMN_1713174	TCP11L1	151.128	183.946	1.21715
ILMN_1775708	SLC2A3	9198.38	11195.6	1.21713
ILMN_1703074	CPD	940.323	1144.48	1.21711
ILMN_1684887	SAMSN1	829.237	1009.02	1.2168
ILMN_1782076	EPHA3	100.075	121.665	1.21574
ILMN_1811392	HMHA1	3677.78	4467.76	1.2148
ILMN_1660817	DDB2	280.333	340.482	1.21456
ILMN_1714364	PTK2	1505.99	1828.89	1.2144
ILMN_1787826	SLC36A1	1123.86	1363.2	1.21296
ILMN_1732688	DUT	425.632	516.151	1.21267
ILMN_1722834	RGS12	505.475	612.697	1.21212
ILMN_1766765	ANGEL2	1049.17	1270.76	1.21121
ILMN_1713990	TRIP6	269.77	326.514	1.21034
ILMN_1811957	CAMSAP1	434.395	524.134	1.20658
ILMN_1669033	NCOA1	1859.88	2240.84	1.20483
ILMN_1701455	FBXO6	609.554	732.59	1.20185
ILMN_1782630	BMP2K	282.43	338.883	1.19989
ILMN_1802905	PIAS4	1954.65	2344.91	1.19966
ILMN_1804679	MYST1	926.4	1110.91	1.19917
ILMN_1666706	DAP3	147.184	176.314	1.19791
ILMN_1713058	PSTPIP2	2638.89	3157.81	1.19664
ILMN_1670870	ALCAM	533.159	637.362	1.19544
ILMN_1680850	RECQL	769.228	913.876	1.18804
ILMN_1754884	CD52	220.667	262.033	1.18746
ILMN_1786429	P2RY5	1411.53	1675.44	1.18697
ILMN_1654542	C5orf21	1372.42	1628.07	1.18628
ILMN_1735218	ARRB1	620.365	735.648	1.18583
ILMN_1719039	UBE2G1	786.842	933.055	1.18582
ILMN_1744046	DIAPH2	1433.81	1699.17	1.18508
ILMN_1810608	PNPT1	276.927	328.006	1.18445
ILMN_1735692	NUDT1	1715.39	2028.48	1.18252
ILMN_1765409	STAM	399.321	471.817	1.18155
ILMN_1718354	INTS7	141.352	166.889	1.18066
ILMN_1801236	SPG20	150.524	177.665	1.18031
ILMN_1747099	LUC7L2	250.992	296.217	1.18019
ILMN_1667825	MLKL	4819.25	5683.79	1.17939
ILMN_1669196	KIAA0195	1625.07	1913.9	1.17773
ILMN_1676891	CDC2L6	2272.68	2673.92	1.17655
ILMN_1768719	RDH11	3696.47	4346.48	1.17584
ILMN_1740010	PCNX	1607.07	1889.63	1.17582
ILMN_1683026	PSMB10	14409.6	16926.3	1.17466
ILMN_1665557	USP15	604.285	709.664	1.17439
ILMN_1681703	FOXO3A	5451.4	6393.16	1.17276
ILMN_1795671	ADI1	3027.43	3550.34	1.17272
ILMN_1757856	CALCOCO2	325.292	381.342	1.17231
ILMN_1791840	RALBP1	1199.23	1405.48	1.17198
ILMN_1723766	CASP7	324.064	379.592	1.17135
ILMN_1774083	TRIAP1	556.738	648.149	1.16419
ILMN_1696962	PDZD8	196.754	228.978	1.16378
ILMN_1797522	DUSP3	3755.95	4367.7	1.16288
ILMN_1810387	PLAA	375.007	435.821	1.16217
ILMN_1800871	RAB6A	512.98	596.062	1.16196
ILMN_1658643	RTN3	2521.78	2919.92	1.15788
ILMN_1737380	BCAP29	425.592	492.678	1.15763
ILMN_1696622	SLC38A6	309.655	358.461	1.15761
ILMN_1699856	RALGDS	8187.05	9469.29	1.15662
ILMN_1687495	SLC37A1	461.913	533.024	1.15395
ILMN_1712936	C21orf66	303.21	349.562	1.15287
ILMN_1772064	LOC54103	493.458	567.629	1.15031
ILMN_1745807	TMEM62	1026.3	1180.56	1.1503
ILMN_1668821	LAMP1	18443.6	21138	1.14609
ILMN_1781102	C14orf138	607.066	692.071	1.14002
ILMN_1772261	GLG1	6776.77	7717.4	1.1388
ILMN_1682165	NT5C2	4007.42	4562.8	1.13859
ILMN_1803398	SRF	2273.88	2587.84	1.13807
ILMN_1800951	ATXN1	592.8	674.144	1.13722
ILMN_1810559	RHOQ	5511.54	6264.31	1.13658
ILMN_1800276	RCN1	1019.13	1153.95	1.13229
ILMN_1737988	PRNP	5757.68	6503.74	1.12958
ILMN_1802620	TLK2	563.142	636.106	1.12957
ILMN_1671565	RNASET2	22644.5	25565.8	1.129
ILMN_1727171	RICTOR	3639.68	4090.96	1.12399
ILMN_1654465	GPI	2349.51	2637.14	1.12242
ILMN_1812747	MAPK3	4114.3	4617.31	1.12226
ILMN_1728907	SCAMP1	2149.52	2394.58	1.11401
ILMN_1732705	HCFC1	3837.92	4260.89	1.11021
ILMN_1722634	NUCB1	16429.1	17963.8	1.09341
ILMN_1769637	RNMT	1287.82	1177.92	-1.0933
ILMN_1815051	API5	2676.86	2414.09	-1.10885
ILMN_1761155	PABPC1	21475.5	19297.3	-1.11287
ILMN_1772132	ATP5B	20229.8	18160.7	-1.11393
ILMN_1655570	GOLPH3L	777.365	697.087	-1.11516
ILMN_1701596	RPS20	41990.3	37616.4	-1.11628
ILMN_1778242	CALM1	11566.1	10360.3	-1.11639
ILMN_1806017	PSME1	16392.5	14677.2	-1.11687
ILMN_1777998	ARHGAP25	4604.31	4120.92	-1.1173
ILMN_1761804	ALDH9A1	6858.18	6119.38	-1.12073
ILMN_1694233	ACYP1	1715.9	1529.31	-1.12201
ILMN_1661264	SHMT2	2961.41	2638.21	-1.12251
ILMN_1725719	RAVER1	1160.94	1034.19	-1.12256
ILMN_1652082	ELF4	1859.23	1655.98	-1.12274
ILMN_1725241	GSTK1	8888.25	7895.09	-1.12579
ILMN_1694931	PSMA3	1892.24	1669.13	-1.13367
ILMN_1803816	SF4	1169.61	1029.87	-1.13568
ILMN_1767475	CERK	4474.53	3939.7	-1.13575
ILMN_1802708	BTN3A1	2676.47	2356.35	-1.13585
ILMN_1717877	IVNS1ABP	3318.71	2914.64	-1.13863
ILMN_1737857	GTF2B	1022.71	898.111	-1.13873
ILMN_1745148	ZNFX1	1999.52	1755.46	-1.13903
ILMN_1762747	RPL15	14334.7	12579.3	-1.13954
ILMN_1694466	ZBED1	2921.74	2563.85	-1.13959
ILMN_1768127	EBNA1BP2	1821.37	1598.14	-1.13968
ILMN_1737308	GLRX	5635.72	4943.06	-1.14013
ILMN_1741200	RFX5	3386.11	2958.84	-1.14441
ILMN_1777991	DYRK4	668.542	583.462	-1.14582
ILMN_1751097	CREB3L2	1680.34	1466.35	-1.14594
ILMN_1655194	PHF17	446.314	389.457	-1.14599
ILMN_1814122	MDC1	2007.17	1751.37	-1.14605
ILMN_1733338	BTN3A3	1743.16	1519.76	-1.147
ILMN_1746457	GTF3C2	2976.01	2594.1	-1.14722
ILMN_1683927	ITGAE	1810.5	1576.64	-1.14833
ILMN_1711414	MRPS27	1237.62	1077.51	-1.14859
ILMN_1705310	VEZF1	3056.53	2655.81	-1.15089
ILMN_1723743	ROM1	214.336	186.165	-1.15132
ILMN_1772218	HLA-DPA1	16095.6	13954.4	-1.15344
ILMN_1784218	DDX23	1527.4	1323.78	-1.15382
ILMN_1752285	RPL4	15588.6	13488.8	-1.15567
ILMN_1687538	ETS1	20558.7	17786.3	-1.15587
ILMN_1701613	RARRES3	10121.7	8745.35	-1.15739
ILMN_1673820	SMARCA3	552.581	477.038	-1.15836
ILMN_1657361	CBX7	2663.23	2297.05	-1.15941
ILMN_1762861	HLA-F	5099.94	4395.48	-1.16027
ILMN_1756862	APOL3	2256.82	1945.05	-1.16029
ILMN_1660079	RNF44	2516.03	2166.79	-1.16118
ILMN_1772165	NPAT	1264.05	1086.42	-1.16351
ILMN_1766275	PIK3CD	3677.74	3157.79	-1.16465
ILMN_1760035	MED12	652.696	559.651	-1.16626
ILMN_1655497	EIF4B	13808.7	11822.8	-1.16797
ILMN_1666376	TRIM56	1526.25	1306.27	-1.1684
ILMN_1780699	THAP11	3157.58	2702.08	-1.16857
ILMN_1715392	PRPF3	3507.55	2998	-1.16996
ILMN_1652920	AIP	2870.76	2451.82	-1.17087
ILMN_1702995	KLF6	5781.29	4936.51	-1.17113
ILMN_1754375	CDK5	482.192	411.316	-1.17231
ILMN_1756501	ST6GAL1	6566.52	5597.64	-1.17309
ILMN_1687403	MRPL40	644.537	548.279	-1.17556
ILMN_1728132	LDHB	5628.84	4785.92	-1.17613
ILMN_1751368	HNRNPD	8105.94	6879.37	-1.1783
ILMN_1762725	EIF3EIP	11282.8	9568.94	-1.17911
ILMN_1752582	RAB5B	4643.37	3933.89	-1.18035
ILMN_1690122	CRKL	5257.58	4450.05	-1.18147
ILMN_1713369	RPL13A	15242.6	12886.7	-1.18281
ILMN_1805827	PPA1	5740.85	4850.74	-1.1835
ILMN_1815292	RPL7	5414.82	4571.34	-1.18451
ILMN_1742450	TAPBP	8397.01	7088.81	-1.18454
ILMN_1709795	RAC2	25234.5	21301.5	-1.18464
ILMN_1738529	BCS1L	604.805	509.568	-1.1869
ILMN_1713807	MAN1C1	658.992	554.429	-1.18859
ILMN_1812278	LY9	1048.24	881.541	-1.1891
ILMN_1751143	C7orf23	1772.69	1490.05	-1.18969
ILMN_1783681	MRPL34	1239.25	1041.18	-1.19024
ILMN_1790807	XPC	3123.85	2619.02	-1.19276
ILMN_1760400	C8orf41	721.743	604.137	-1.19467
ILMN_1683120	UNG	1046.94	875.839	-1.19535
ILMN_1665554	BRF2	330.803	276.622	-1.19587
ILMN_1805905	CAT	2248.07	1878.56	-1.1967
ILMN_1801020	ADK	175.288	146.325	-1.19793
ILMN_1652749	ERF	277.254	231.437	-1.19797
ILMN_1777534	NP	1867.28	1557.69	-1.19875
ILMN_1755983	NFATC3	218.244	181.838	-1.20021
ILMN_1715131	CCR7	13102.1	10909.5	-1.20099
ILMN_1698121	ISOC1	552.043	459.589	-1.20117
ILMN_1736567	CD74	32775.3	27269.7	-1.20189
ILMN_1658494	RGC32	5005.02	4160.23	-1.20306
ILMN_1659058	PPP1R10	795.903	661.49	-1.2032
ILMN_1667081	CCND2	3510.11	2916.59	-1.2035
ILMN_1685002	RCE1	627.207	519.11	-1.20824
ILMN_1733511	GOLGA3	3967.01	3282.15	-1.20866
ILMN_1780397	TRAF3IP3	3233.84	2675.11	-1.20886
ILMN_1772124	ATRN	306.554	253.285	-1.21031
ILMN_1784771	KLHL21	598.275	494.136	-1.21075
ILMN_1745470	PDE3B	783.515	646.955	-1.21108
ILMN_1715120	DBI	6674.41	5498.49	-1.21386
ILMN_1669692	IKZF3	543.632	447.571	-1.21463
ILMN_1692962	CTDSP2	6038.98	4971.56	-1.21471
ILMN_1704972	TRIM5	626.714	514.83	-1.21732
ILMN_1736568	CASP2	965.182	792.868	-1.21733
ILMN_1801109	NARG1L	1727.74	1418.82	-1.21773
ILMN_1669516	ZNF193	346.219	284.2	-1.21822
ILMN_1726990	DOM3Z	447.486	366.873	-1.21973
ILMN_1689160	DPEP2	3288.91	2694.45	-1.22062
ILMN_1699908	IL12RB1	329.902	269.844	-1.22256
ILMN_1714216	TSC2	505.433	411.694	-1.22769
ILMN_1653026	PLAC8	4524.58	3684.4	-1.22804
ILMN_1814465	UBE2G1	418.096	340.088	-1.22938
ILMN_1753279	HNRNPA0	1355.6	1102.63	-1.22942
ILMN_1798791	GLS	1606.96	1305.27	-1.23113
ILMN_1653444	RPL22	5003.69	4061.36	-1.23202
ILMN_1709237	EPHX2	902.854	732.478	-1.2326
ILMN_1689371	GIMAP2	1355.48	1099.65	-1.23265
ILMN_1766200	CALHM2	451.833	366.503	-1.23282
ILMN_1663092	CITED2	2053.4	1664.52	-1.23363
ILMN_1707088	DENND2D	4315.4	3496.07	-1.23436
ILMN_1657495	KIAA0152	2558.22	2068.42	-1.2368
ILMN_1770356	POLRMT	1263.59	1021.57	-1.23691
ILMN_1801710	APBB1IP	4298.99	3471.04	-1.23853
ILMN_1714433	MARCKSL1	1142.65	922.515	-1.23862
ILMN_1726245	TGFBR2	4764.12	3841.07	-1.24031
ILMN_1690754	SVIL	255.584	205.948	-1.24101
ILMN_1676986	NPIP	1848.7	1489.03	-1.24154
ILMN_1669235	TM2D1	553.566	444.465	-1.24547
ILMN_1721008	DUT	309.761	248.573	-1.24616
ILMN_1681031	PURA	928.596	742.272	-1.25102
ILMN_1660000	SNRPN	1558.72	1244.11	-1.25288
ILMN_1797298	ARMC7	478.246	381.554	-1.25342
ILMN_1725682	LY9	2116.02	1686.25	-1.25486
ILMN_1656537	SNURF	1646.06	1311.64	-1.25496
ILMN_1726683	TMEM109	3071.33	2446.27	-1.25552
ILMN_1713749	CORO1A	12001.7	9550.7	-1.25663
ILMN_1689669	MDK	160.468	127.421	-1.25935
ILMN_1737611	VAMP1	2720.39	2155.23	-1.26223
ILMN_1688780	S100A4	26168.5	20712.8	-1.2634
ILMN_1789074	HSPA1A	4649.5	3676.74	-1.26457
ILMN_1797191	KIAA0040	212.625	168.115	-1.26476
ILMN_1763605	DIDO1	1510.11	1192.65	-1.26618
ILMN_1779324	GZMA	10463.9	8256	-1.26743
ILMN_1779214	ATM	7276.09	5725.92	-1.27073
ILMN_1812262	DDR1	121.353	95.379	-1.27233
ILMN_1803945	HCP5	8618.78	6757.77	-1.27539
ILMN_1689329	SCD	370.936	290.108	-1.27861
ILMN_1715859	ALDH5A1	392.44	306.874	-1.27883
ILMN_1761797	CSTB	4293.15	3356.78	-1.27895
ILMN_1793966	BOLA1	123.809	96.7827	-1.27925
ILMN_1663080	LFNG	7491.33	5852.36	-1.28005
ILMN_1782551	E2F5	479.503	374.123	-1.28167
ILMN_1661886	APEX1	3671.37	2863.03	-1.28234
ILMN_1663526	SPTAN1	4391.44	3422.5	-1.28311
ILMN_1715555	DBP	447.355	348.61	-1.28325
ILMN_1748471	RPLP0	627.025	486.223	-1.28958
ILMN_1747451	PLCXD1	1148.04	890.125	-1.28975
ILMN_1655414	TNFSF14	585.124	452.75	-1.29238
ILMN_1720865	OSBPL7	2134.73	1650.55	-1.29334
ILMN_1701711	BRD8	714.895	552.1	-1.29487
ILMN_1808898	NPR2	104.459	80.438	-1.29863
ILMN_1655283	INPP4A	120.74	92.8202	-1.30079
ILMN_1661342	Sept6	2622.49	2013.13	-1.30269
ILMN_1705714	EEF1B2	21181.6	16243	-1.30405
ILMN_1754179	AP1G2	2547.72	1953.16	-1.30441
ILMN_1763641	ZNF614	358.609	273.977	-1.3089
ILMN_1659651	TOP1MT	181.879	138.896	-1.30946
ILMN_1769550	SLFN5	490.123	373.693	-1.31157
ILMN_1695590	ADRB2	1677.43	1277.66	-1.3129
ILMN_1771831	ISYNA1	190.575	145.066	-1.31371
ILMN_1769383	GIMAP5	6037.78	4582.6	-1.31754
ILMN_1674838	ZAP70	155.456	117.472	-1.32335
ILMN_1698511	HIST1H4C	8724.48	6583.68	-1.32517
ILMN_1685625	UCP2	6007.3	4531.73	-1.32561
ILMN_1661683	THRA	124.588	93.3683	-1.33438
ILMN_1657868	SIRT4	115.695	86.6834	-1.33469
ILMN_1736965	SIGIRR	505.592	378.345	-1.33633
ILMN_1809951	ZNF200	357.443	267.137	-1.33805
ILMN_1751243	OSBPL7	205.398	153.181	-1.34089
ILMN_1792990	ZNF202	118.251	88.0853	-1.34246
ILMN_1762439	C19orf6	310.352	231.163	-1.34257
ILMN_1807014	SLC25A22	745.058	554.899	-1.34269
ILMN_1691861	FASTK	157.257	116.516	-1.34966
ILMN_1808041	RPL10A	11668.7	8644.43	-1.34985
ILMN_1656931	GIMAP6	3385.64	2492.45	-1.35836
ILMN_1754663	TSPO	540.65	397.438	-1.36034
ILMN_1653504	EDG1	2717.06	1997.09	-1.36051
ILMN_1722991	KLRK1	3224.12	2363.26	-1.36427
ILMN_1696828	RGS14	337.869	246.454	-1.37092
ILMN_1784737	EDG6	3103.28	2255.95	-1.3756
ILMN_1739794	CD3E	1805.7	1308.39	-1.38009
ILMN_1812464	DOK2	134.737	97.6082	-1.38039
ILMN_1692664	PRR5	2004.81	1451.21	-1.38148
ILMN_1723944	TARP	1201.18	866.983	-1.38547
ILMN_1810875	SYNGR1	91.4088	65.9422	-1.3862
ILMN_1697309	NCF1	872.737	628.821	-1.38789
ILMN_1761464	CD74	1002.42	721.924	-1.38854
ILMN_1743104	RBM4B	1022.05	735.106	-1.39034
ILMN_1716988	OPN3	441.01	317.195	-1.39034
ILMN_1654737	TRIM32	301.952	217.027	-1.39131
ILMN_1775542	FAIM3	7931.22	5693.16	-1.39311
ILMN_1672417	PTPRCAP	4326.18	3104.42	-1.39355
ILMN_1656415	CDKN2C	171.139	122.54	-1.39659
ILMN_1762568	RBMS1	94.7588	67.4935	-1.40397
ILMN_1790692	GNLY	22001.5	15609.1	-1.40953
ILMN_1681415	SIGLEC7	129.673	91.777	-1.41291
ILMN_1734702	MANEA	136.86	96.8106	-1.41369
ILMN_1768598	LAIR1	229.406	161.985	-1.41622
ILMN_1664434	TCF3	953.657	672.883	-1.41727
ILMN_1695468	SRPK2	203.192	141.593	-1.43504
ILMN_1752647	KLRC1	190.261	132.527	-1.43563
ILMN_1708779	GNLY	6356.54	4371.4	-1.45412
ILMN_1691860	SPRY1	118.148	81.2432	-1.45425
ILMN_1705266	RELA	184.283	126.6	-1.45563
ILMN_1660436	HSPA1B	1013.74	689.51	-1.47023
ILMN_1672200	PPARD	368.924	250.694	-1.47161
ILMN_1797905	HIST2H4A	697.212	473.288	-1.47312
ILMN_1796423	CLIC3	1976.52	1339.87	-1.47516
ILMN_1780268	C1orf56	142.418	96.4931	-1.47594
ILMN_1684724	CR2	185.713	125.417	-1.48077
ILMN_1719649	TMEM63A	1030.79	695.751	-1.48156
ILMN_1745788	CX3CR1	1293.02	868.03	-1.4896
ILMN_1709880	RPLP0	19192.7	12813	-1.49791
ILMN_1743455	IL12RB2	137.076	90.9682	-1.50686
ILMN_1806951	CSTF3	249.514	157.542	-1.5838
ILMN_1681542	HIST1H4E	118.597	74.5935	-1.58992
ILMN_1695199	HIST1H4H	847.454	510.434	-1.66026
ILMN_1780368	GPR18	775.322	460.203	-1.68474
ILMN_1748601	CD8B1	165.371	79.9033	-2.06964

## Sheet: SP-MS IRG DEG
ProbeID	Symbol	Mean_ctrl	Mean_SP-MS	FC_SP-MS
ILMN_1815527	HBD	341.802	878.351	2.56977
ILMN_1343292	TUBB	221.086	496.381	2.2452
ILMN_1656011	RGS1	317.714	683.281	2.15062
ILMN_1719543	MAF	767.733	1300.36	1.69376
ILMN_1778991	NFIB	140.556	234.689	1.66971
ILMN_1797379	RBM43	107.001	177.926	1.66284
ILMN_1810274	HOXB2	401.235	651.05	1.62262
ILMN_1734387	DUSP4	63.9596	101.252	1.58306
ILMN_1802457	MAX	340.677	531.878	1.56124
ILMN_1717207	MMP25	454.592	705.297	1.55149
ILMN_1685796	CSDE1	147.009	227.114	1.5449
ILMN_1673521	KISS1R	81.9321	126.236	1.54074
ILMN_1756992	MUC1	193.33	297.306	1.53782
ILMN_1796409	C1QB	95.2808	145.553	1.52762
ILMN_1686116	THBS1	586.523	889.612	1.51676
ILMN_1708275	PTGS1	6215.57	9311.95	1.49816
ILMN_1752510	FAM13A1	268.95	400.37	1.48864
ILMN_1708934	ADM	390.801	577.023	1.47651
ILMN_1737252	NRG1	126.093	183.955	1.45889
ILMN_1683444	CTDSPL	1213.52	1747.13	1.43972
ILMN_1792455	RIS1	2246.95	3228.66	1.43691
ILMN_1809522	BTBD14A	370.981	532.676	1.43586
ILMN_1769013	ASGR1	3087.76	4429.53	1.43454
ILMN_1693428	TNNC2	588.816	842.014	1.43001
ILMN_1798288	MOBKL2C	1606.11	2290.52	1.42613
ILMN_1729487	GMPR	356.485	505.153	1.41704
ILMN_1713266	FAM46C	2045.16	2897.83	1.41692
ILMN_1790782	MED16	1869.84	2639.57	1.41166
ILMN_1797793	BLVRB	243.937	341.907	1.40162
ILMN_1711786	NFE2	2488.22	3477.87	1.39773
ILMN_1815890	IL12RB1	566.404	791.533	1.39747
ILMN_1747248	ITGA2B	13902.8	19391.7	1.39481
ILMN_1782347	SGSH	373.574	519.333	1.39017
ILMN_1715068	AQP9	1284.4	1770.21	1.37824
ILMN_1743034	KIF1B	143.026	195.818	1.36911
ILMN_1675222	PLXND1	99.3471	135.921	1.36815
ILMN_1775708	SLC2A3	9198.38	12553.1	1.36471
ILMN_1790637	C11orf80	471.287	642.556	1.36341
ILMN_1699856	RALGDS	8187.05	11153.9	1.36239
ILMN_1679858	CD9	2576.25	3509.43	1.36222
ILMN_1779965	AK1	940.155	1276.43	1.35769
ILMN_1678037	HIRIP3	499.162	677.275	1.35683
ILMN_1815707	CALML4	320.234	434.348	1.35635
ILMN_1720373	SLC7A5	383.655	518.899	1.35251
ILMN_1744006	GFOD2	205.965	278.126	1.35036
ILMN_1673325	GM2A	2251.56	3030.22	1.34583
ILMN_1807919	TNS1	93.7383	126.012	1.3443
ILMN_1743536	RORA	747.598	1004.48	1.34361
ILMN_1788886	TOX	200.481	269.123	1.34239
ILMN_1779015	ZNF467	1918.56	2574.12	1.34169
ILMN_1688231	TREM1	161.414	216.442	1.34091
ILMN_1662340	ZNF358	465.471	622.998	1.33843
ILMN_1813430	RNF36	106.748	142.453	1.33448
ILMN_1668387	SCARB1	762.604	1014.76	1.33065
ILMN_1784602	CDKN1A	2365.14	3144.71	1.32961
ILMN_1724609	SLC2A8	295.669	392.673	1.32808
ILMN_1768101	HOXB6	105.654	139.81	1.32328
ILMN_1740010	PCNX	1607.07	2122.13	1.3205
ILMN_1776157	SEPT4	285.726	375.893	1.31557
ILMN_1787375	AHNAK	245.048	322.005	1.31405
ILMN_1811579	HOMER3	181.09	237.532	1.31168
ILMN_1815319	CMTM4	217.61	285.391	1.31148
ILMN_1708375	IRF1	8575.87	11239.1	1.31055
ILMN_1667846	GABARAPL1	2535.43	3321.15	1.3099
ILMN_1748883	CDKN2D	3215.91	4204.06	1.30727
ILMN_1699960	TRPV4	249.402	325.355	1.30454
ILMN_1658065	EBP	844.076	1099.69	1.30284
ILMN_1664863	CTRL	398.003	518.211	1.30203
ILMN_1754884	CD52	220.667	286.503	1.29835
ILMN_1703123	AXUD1	2123.81	2753.14	1.29632
ILMN_1731745	NINJ2	631.83	817.374	1.29366
ILMN_1674231	CHAF1B	80.7182	104.121	1.28993
ILMN_1812327	RNF19A	135.517	174.613	1.28849
ILMN_1812995	CTSL	531.965	685.129	1.28792
ILMN_1657893	TXNRD2	692.944	891.497	1.28654
ILMN_1773963	GNA15	1100.32	1415.39	1.28633
ILMN_1799319	FDXR	403.837	519.11	1.28545
ILMN_1815859	ERCC2	235.313	302.441	1.28527
ILMN_1720829	ZFP36	9740.75	12514.8	1.28479
ILMN_1814787	ICA1	208.802	267.751	1.28232
ILMN_1665428	GSDMDC1	3079.43	3934.94	1.27781
ILMN_1748450	TAL1	131.657	168.193	1.27752
ILMN_1767578	DEF6	3085.51	3936.16	1.27569
ILMN_1708728	H2AFJ	1571.85	2001.16	1.27312
ILMN_1669196	KIAA0195	1625.07	2068.81	1.27306
ILMN_1790574	ZMYND10	209.358	266.179	1.27141
ILMN_1655642	KIAA1794	151.167	192.001	1.27013
ILMN_1706546	MAX	686.212	869.121	1.26655
ILMN_1660462	MCOLN2	2666.66	3375.31	1.26575
ILMN_1723079	LTB4R	1946.13	2463.3	1.26574
ILMN_1692511	TMEM106C	1100.22	1389.82	1.26321
ILMN_1669113	ATF5	699.303	882.267	1.26164
ILMN_1712026	NLRP3	1788.85	2256.35	1.26134
ILMN_1805925	SHISA5	173.045	218.024	1.25993
ILMN_1751789	HNMT	630.354	794.034	1.25966
ILMN_1794011	CHST2	99.3666	124.923	1.2572
ILMN_1677305	PVR	142.302	178.844	1.2568
ILMN_1729217	FAM131A	245.13	308.017	1.25655
ILMN_1654542	C5orf21	1372.42	1724.08	1.25624
ILMN_1698521	SH2B1	486.111	610.641	1.25618
ILMN_1696316	CPT1A	202.638	253.956	1.25324
ILMN_1718977	GADD45B	719.408	901.327	1.25287
ILMN_1729237	CYB5R1	1607.22	2012.59	1.25222
ILMN_1774589	IQCC	136.011	170.3	1.2521
ILMN_1770986	NBL1	81.9518	102.559	1.25145
ILMN_1656393	PPP2R3A	1019.86	1276.13	1.25128
ILMN_1781001	SOCS3	136.473	170.363	1.24832
ILMN_1669599	DENND4C	1726.15	2153.03	1.2473
ILMN_1778321	SLC2A6	1397.77	1739.02	1.24414
ILMN_1750400	FLJ11286	973.694	1210.31	1.24301
ILMN_1809141	ING4	347.513	431.85	1.24269
ILMN_1731596	AP3S2	215.606	267.534	1.24085
ILMN_1723480	BST2	3116.95	3864.02	1.23968
ILMN_1796245	DNASE2	1368.76	1692.78	1.23672
ILMN_1768771	RAB32	921.652	1139.82	1.23672
ILMN_1809933	PIM1	7604.31	9391.61	1.23504
ILMN_1742379	IFT122	216.828	267.707	1.23465
ILMN_1714165	ST3GAL2	186.797	230.259	1.23267
ILMN_1811392	HMHA1	3677.78	4531.86	1.23223
ILMN_1779798	GBP5	1928.67	2372.9	1.23033
ILMN_1661695	IRAK3	1663.99	2046.87	1.2301
ILMN_1694213	PLEKHO1	3082.44	3787.73	1.22881
ILMN_1749287	TLR6	94.0872	115.614	1.22879
ILMN_1701957	MXD1	940.816	1155.65	1.22835
ILMN_1662359	HIST1H4K	231.28	283.838	1.22725
ILMN_1664978	TJP2	174.71	214.381	1.22707
ILMN_1800512	HMOX1	941.03	1153.97	1.22629
ILMN_1794074	MXI1	167.595	205.352	1.22529
ILMN_1733675	MPP1	1621.01	1983.18	1.22342
ILMN_1703074	CPD	940.323	1144.09	1.21669
ILMN_1766657	STOM	7136.23	8675.29	1.21567
ILMN_1789596	ETV6	1698.01	2063.91	1.21549
ILMN_1791990	EML2	2047.41	2487.71	1.21506
ILMN_1708006	MICB	868.15	1054.73	1.21491
ILMN_1794612	UBA7	3803.63	4618.64	1.21427
ILMN_1782076	EPHA3	100.075	121.475	1.21384
ILMN_1735735	KATNB1	530.856	644.342	1.21378
ILMN_1673305	RHOC	1584.88	1921.86	1.21262
ILMN_1721653	IGF1R	109.917	133.263	1.2124
ILMN_1675130	NFIC	301.961	365.426	1.21018
ILMN_1768480	VGLL4	1708.76	2067.39	1.20987
ILMN_1765994	ZBP1	1960.37	2368.58	1.20823
ILMN_1652754	ZNF428	3761.68	4544.69	1.20815
ILMN_1675927	NEBL	96.7707	116.901	1.20802
ILMN_1691111	SPATA2L	425.271	513.397	1.20723
ILMN_1804248	FDPS	181.763	219.148	1.20568
ILMN_1770321	FAM76A	269.449	324.754	1.20525
ILMN_1666385	CALM3	17776	21392.3	1.20344
ILMN_1774387	ZHX3	168.282	202.031	1.20055
ILMN_1802905	PIAS4	1954.65	2346.4	1.20042
ILMN_1758605	DCLRE1C	1585.55	1902.69	1.20002
ILMN_1796417	ASNS	1675.12	2010.06	1.19995
ILMN_1749838	MZF1	2972.07	3552.38	1.19526
ILMN_1661755	FAM129B	1818.94	2172.8	1.19454
ILMN_1711608	SSBP2	549.205	655.799	1.19409
ILMN_1762466	BBS4	390.169	465.511	1.1931
ILMN_1804679	MYST1	926.4	1103.4	1.19107
ILMN_1652409	SPATA7	207.942	247.658	1.19099
ILMN_1811957	CAMSAP1	434.395	517.233	1.1907
ILMN_1764788	TNFRSF1B	11970.6	14239.2	1.18951
ILMN_1803398	SRF	2273.88	2703.82	1.18908
ILMN_1714364	PTK2	1505.99	1787.43	1.18687
ILMN_1795762	PLEK	8243.97	9781.09	1.18645
ILMN_1758626	IDS	1480.53	1755.87	1.18598
ILMN_1733538	RGS10	10607.7	12578.9	1.18582
ILMN_1681703	FOXO3A	5451.4	6456.37	1.18435
ILMN_1801934	SERTAD3	617.807	731.53	1.18408
ILMN_1812278	LY9	1048.24	1240.34	1.18326
ILMN_1786388	RNF113A	1581.66	1871.38	1.18318
ILMN_1788631	PAM	461.626	545.899	1.18256
ILMN_1695311	HLA-DMA	11026.9	13032.1	1.18185
ILMN_1792825	ARIH2	2289.51	2704.36	1.18119
ILMN_1751079	TAP1	7898.14	9328.22	1.18107
ILMN_1740740	KCTD17	1442.89	1702.87	1.18018
ILMN_1813775	GAK	7565.49	8925.52	1.17977
ILMN_1663927	PARP10	2372.04	2797.1	1.1792
ILMN_1664587	FAM125A	1445.41	1702.93	1.17816
ILMN_1706571	SLC35D2	527.394	621.249	1.17796
ILMN_1711227	GMDS	886.681	1043.77	1.17717
ILMN_1667825	MLKL	4819.25	5670.74	1.17669
ILMN_1722981	TLR5	1306.2	1533.03	1.17366
ILMN_1791436	EZH1	150.755	176.679	1.17196
ILMN_1790472	SLC25A28	4956.22	5805.36	1.17133
ILMN_1810387	PLAA	375.007	439.07	1.17083
ILMN_1772731	HAGH	2451.41	2869.82	1.17068
ILMN_1716057	CAPN2	367.238	429.569	1.16973
ILMN_1735218	ARRB1	620.365	724.987	1.16865
ILMN_1781983	AP1B1	1082.16	1263.1	1.1672
ILMN_1654465	GPI	2349.51	2742.14	1.16711
ILMN_1776464	PARP4	3931.4	4586.81	1.16671
ILMN_1778283	CENTG3	613.743	715.838	1.16635
ILMN_1729801	S100A8	44733.5	52045.2	1.16345
ILMN_1712254	KIAA0922	748.635	869.826	1.16188
ILMN_1728830	GRK5	238.212	276.617	1.16122
ILMN_1683475	TOMM40	1780.31	2066.88	1.16097
ILMN_1680925	SLC9A3R1	4986.84	5774.12	1.15787
ILMN_1773063	OSBPL1A	102.893	119.105	1.15756
ILMN_1797728	HMGCS1	894.416	1033.92	1.15597
ILMN_1725917	CDS2	405.585	468.843	1.15597
ILMN_1787461	RUNX3	14635.2	16914.3	1.15573
ILMN_1812747	MAPK3	4114.3	4753.17	1.15528
ILMN_1719452	FBXL15	1125.84	1300.04	1.15473
ILMN_1720083	EHD4	952.783	1100.03	1.15454
ILMN_1671565	RNASET2	22644.5	26138.7	1.15431
ILMN_1809931	NDRG1	1971.04	2271.29	1.15233
ILMN_1738652	BAD	299.001	343.342	1.1483
ILMN_1673518	BRWD1	728.305	836.228	1.14818
ILMN_1657937	RIPK1	1198.96	1370.31	1.14292
ILMN_1694106	GPD1L	2224.22	2540.58	1.14224
ILMN_1772261	GLG1	6776.77	7723.66	1.13973
ILMN_1683026	PSMB10	14409.6	16416.7	1.13929
ILMN_1731648	FOXJ2	2875.23	3271.9	1.13796
ILMN_1746577	RAE1	1879.39	2127.63	1.13208
ILMN_1769412	RAPGEF1	3458.89	3914.67	1.13177
ILMN_1716678	NPC2	18853.3	21139.9	1.12129
ILMN_1774083	TRIAP1	556.738	623.897	1.12063
ILMN_1673875	RNF19A	5290.69	5916.08	1.11821
ILMN_1746704	TRIM8	3373.58	3767	1.11662
ILMN_1676891	CDC2L6	2272.68	2533.44	1.11474
ILMN_1791576	CHSY1	1622.7	1807.31	1.11377
ILMN_1757856	CALCOCO2	325.292	360.669	1.10875
ILMN_1711617	GMFG	10300.9	11403	1.10699
ILMN_1811615	COPA	2961.48	3263.91	1.10212
ILMN_1753890	IFT20	944.813	1037.02	1.09759
ILMN_1668821	LAMP1	18443.6	20243.3	1.09758
ILMN_1678090	RPL3	58853.5	53799.8	-1.09394
ILMN_1778242	CALM1	11566.1	10512	-1.10027
ILMN_1683243	VPS45A	1170.75	1063.25	-1.1011
ILMN_1694931	PSMA3	1892.24	1682.17	-1.12488
ILMN_1723580	RBMX	2972.09	2627.19	-1.13128
ILMN_1655570	GOLPH3L	777.365	685.563	-1.13391
ILMN_1737308	GLRX	5635.72	4960.21	-1.13619
ILMN_1792910	MNT	1775.77	1557.49	-1.14015
ILMN_1655497	EIF4B	13808.7	12111.1	-1.14017
ILMN_1655194	PHF17	446.314	390.917	-1.14171
ILMN_1659206	RARA	6360.27	5562.78	-1.14336
ILMN_1751368	HNRNPD	8105.94	7079.07	-1.14506
ILMN_1687858	CALM2	16171	14113.9	-1.14574
ILMN_1703403	HLA-B	37764.4	32948.5	-1.14616
ILMN_1762725	EIF3EIP	11282.8	9838.16	-1.14684
ILMN_1715392	PRPF3	3507.55	3055.92	-1.14779
ILMN_1762747	RPL15	14334.7	12479.5	-1.14866
ILMN_1728605	TTC3	8272.54	7198.85	-1.14915
ILMN_1711414	MRPS27	1237.62	1073.37	-1.15302
ILMN_1790807	XPC	3123.85	2708.09	-1.15353
ILMN_1805905	CAT	2248.07	1947.64	-1.15425
ILMN_1761155	PABPC1	21475.5	18595.1	-1.1549
ILMN_1699208	NAP1L1	4215.48	3638.62	-1.15854
ILMN_1709882	ICK	598.364	515.64	-1.16043
ILMN_1746171	H2AFY	3235.59	2782.56	-1.16281
ILMN_1664369	DHTKD1	335.235	288.071	-1.16372
ILMN_1741200	RFX5	3386.11	2907.02	-1.1648
ILMN_1684802	TAF5	519.138	445.383	-1.1656
ILMN_1752046	SH2B3	4570.14	3920.44	-1.16572
ILMN_1745772	ASCC3	1053.32	903.213	-1.16619
ILMN_1733511	GOLGA3	3967.01	3401.04	-1.16641
ILMN_1657495	KIAA0152	2558.22	2192.75	-1.16667
ILMN_1718571	HNRNPU	203.199	174.109	-1.16708
ILMN_1767662	LASS6	3673.13	3139.82	-1.16985
ILMN_1683441	NCAPD3	199.744	170.508	-1.17146
ILMN_1719728	HNRPUL1	950.75	811.153	-1.1721
ILMN_1736568	CASP2	965.182	823.401	-1.17219
ILMN_1698019	LGMN	406.3	346.303	-1.17325
ILMN_1728132	LDHB	5628.84	4794.06	-1.17413
ILMN_1672006	SSB	2722.88	2309.54	-1.17897
ILMN_1779252	TRIM22	2816.19	2388.55	-1.17904
ILMN_1801020	ADK	175.288	148.624	-1.17941
ILMN_1789505	ITPR1	1011.75	857.813	-1.17945
ILMN_1745148	ZNFX1	1999.52	1693.81	-1.18049
ILMN_1746393	TSEN2	670.686	568.061	-1.18066
ILMN_1726990	DOM3Z	447.486	378.605	-1.18193
ILMN_1723117	IPO9	752.599	636.117	-1.18311
ILMN_1740252	42249	5968.52	5043.31	-1.18345
ILMN_1780397	TRAF3IP3	3233.84	2731.34	-1.18398
ILMN_1673820	SMARCA3	552.581	465.732	-1.18648
ILMN_1652223	WDR91	435.779	367.204	-1.18675
ILMN_1746457	GTF3C2	2976.01	2503.18	-1.18889
ILMN_1808500	CEP68	216.062	181.722	-1.18897
ILMN_1716080	CBL	877.484	737.124	-1.19042
ILMN_1666376	TRIM56	1526.25	1280.73	-1.1917
ILMN_1773576	CPNE3	4061.31	3406.19	-1.19233
ILMN_1788961	PPP2R2A	1642.17	1375.41	-1.19395
ILMN_1793220	GART	271.162	227.077	-1.19414
ILMN_1749521	SLC35E3	1131.79	947.613	-1.19436
ILMN_1720865	OSBPL7	2134.73	1786.54	-1.1949
ILMN_1661886	APEX1	3671.37	3060.18	-1.19973
ILMN_1797502	STIM1	1097.17	913.827	-1.20063
ILMN_1782743	LETMD1	1029.82	855.62	-1.2036
ILMN_1756501	ST6GAL1	6566.52	5451.78	-1.20447
ILMN_1713807	MAN1C1	658.992	546.426	-1.206
ILMN_1712533	ELOVL5	2027.67	1680.2	-1.2068
ILMN_1782851	TAPBP	180.423	149.342	-1.20812
ILMN_1739541	NMI	3183.9	2630.18	-1.21053
ILMN_1724422	SELL	3665.29	3025.82	-1.21134
ILMN_1754375	CDK5	482.192	397.992	-1.21156
ILMN_1803676	ENOSF1	1553.37	1277.77	-1.21569
ILMN_1698419	NCOR2	1353.51	1113.35	-1.21571
ILMN_1659075	HLA-DOA	1115.55	917.574	-1.21576
ILMN_1654441	OAT	581.507	477.725	-1.21724
ILMN_1814194	TCF4	739.614	607.604	-1.21726
ILMN_1736567	CD74	32775.3	26899.9	-1.21842
ILMN_1669832	TCF12	490.051	401.643	-1.22012
ILMN_1690646	SATB1	555.102	454.89	-1.2203
ILMN_1724341	CXorf45	688.511	563.32	-1.22224
ILMN_1725880	TMEM194	373.708	305.37	-1.22379
ILMN_1661683	THRA	124.588	101.605	-1.22621
ILMN_1756999	RBL2	5448.32	4431.13	-1.22955
ILMN_1729515	PIN4	229.299	186.466	-1.22971
ILMN_1726245	TGFBR2	4764.12	3873.8	-1.22983
ILMN_1659058	PPP1R10	795.903	646.931	-1.23027
ILMN_1797745	MAP4K4	714.919	580.371	-1.23183
ILMN_1654737	TRIM32	301.952	244.942	-1.23275
ILMN_1741032	HERC3	348.011	282.052	-1.23385
ILMN_1688630	RECK	203.352	164.685	-1.23479
ILMN_1689669	MDK	160.468	129.953	-1.23482
ILMN_1737611	VAMP1	2720.39	2202.71	-1.23502
ILMN_1810826	MAK10	206.125	166.65	-1.23688
ILMN_1815051	API5	2676.86	2159.4	-1.23963
ILMN_1811836	DYNC2LI1	100.747	81.0861	-1.24247
ILMN_1812973	KIAA0179	432.307	347.84	-1.24283
ILMN_1770244	CBX1	454.724	364.633	-1.24707
ILMN_1736939	UGCG	1377.12	1103.59	-1.24786
ILMN_1776788	C5orf41	1938.79	1552.79	-1.24859
ILMN_1657868	SIRT4	115.695	92.6043	-1.24935
ILMN_1653444	RPL22	5003.69	3998.59	-1.25136
ILMN_1774617	NAB1	382.839	305.859	-1.25169
ILMN_1700138	CREB1	510.257	407.242	-1.25296
ILMN_1701711	BRD8	714.895	569.396	-1.25553
ILMN_1760526	CD86	749.218	596.491	-1.25604
ILMN_1724527	BLNK	467.288	371.857	-1.25663
ILMN_1742099	C6orf111	4569.83	3633.81	-1.25759
ILMN_1653026	PLAC8	4524.58	3587.57	-1.26118
ILMN_1797191	KIAA0040	212.625	168.354	-1.26296
ILMN_1719344	NRBF2	677.734	536.619	-1.26297
ILMN_1667675	BRDG1	723.274	570.616	-1.26753
ILMN_1745470	PDE3B	783.515	616.616	-1.27067
ILMN_1751143	C7orf23	1772.69	1393.38	-1.27222
ILMN_1784737	EDG6	3103.28	2433.11	-1.27544
ILMN_1715131	CCR7	13102.1	10251.1	-1.27813
ILMN_1714433	MARCKSL1	1142.65	891.424	-1.28182
ILMN_1807181	BACH1	144.3	112.413	-1.28366
ILMN_1789095	BMPR2	368.729	287.026	-1.28466
ILMN_1736888	SAR1B	889.875	692.261	-1.28546
ILMN_1692664	PRR5	2004.81	1558.47	-1.2864
ILMN_1676986	NPIP	1848.7	1434.6	-1.28865
ILMN_1705714	EEF1B2	21181.6	16436.2	-1.28871
ILMN_1743065	PTPLAD1	507.261	393.041	-1.29061
ILMN_1689329	SCD	370.936	287.269	-1.29125
ILMN_1698121	ISOC1	552.043	426.608	-1.29403
ILMN_1815522	PTK2B	560.688	431.509	-1.29937
ILMN_1719649	TMEM63A	1030.79	792.126	-1.3013
ILMN_1718629	NRIP1	1275.79	979.426	-1.30259
ILMN_1754179	AP1G2	2547.72	1952.64	-1.30476
ILMN_1773031	TAPBP	320.889	245.664	-1.30621
ILMN_1777261	FAM3C	202.115	154.325	-1.30967
ILMN_1716988	OPN3	441.01	336.276	-1.31145
ILMN_1801109	NARG1L	1727.74	1315.38	-1.31349
ILMN_1808041	RPL10A	11668.7	8873.43	-1.31502
ILMN_1775542	FAIM3	7931.22	6029.66	-1.31537
ILMN_1779214	ATM	7276.09	5514.08	-1.31955
ILMN_1715555	DBP	447.355	338.969	-1.31975
ILMN_1747451	PLCXD1	1148.04	867.952	-1.3227
ILMN_1661342	Sept6	2622.49	1976.94	-1.32654
ILMN_1715859	ALDH5A1	392.44	294.792	-1.33125
ILMN_1705266	RELA	184.283	137.788	-1.33744
ILMN_1780368	GPR18	775.322	578.944	-1.3392
ILMN_1801710	APBB1IP	4298.99	3200.39	-1.34327
ILMN_1689371	GIMAP2	1355.48	1008.15	-1.34453
ILMN_1653504	EDG1	2717.06	1994.84	-1.36204
ILMN_1701487	TAOK2	285.579	209.574	-1.36267
ILMN_1743455	IL12RB2	137.076	100.394	-1.36539
ILMN_1806951	CSTF3	249.514	182.688	-1.36579
ILMN_1786215	ZNF3	136.493	99.6017	-1.37039
ILMN_1682081	RNF19B	354.442	257.605	-1.37591
ILMN_1751749	SYNJ2	708.795	513.124	-1.38133
ILMN_1727300	ZNF444	316.802	229.157	-1.38247
ILMN_1807014	SLC25A22	745.058	538.409	-1.38381
ILMN_1654812	UNC93B1	168.884	120.531	-1.40117
ILMN_1721727	USP6	135.567	96.7229	-1.4016
ILMN_1792075	CD22	213.199	151.852	-1.40399
ILMN_1728341	BRD4	943.664	669.713	-1.40906
ILMN_1751243	OSBPL7	205.398	145.477	-1.4119
ILMN_1675949	IL7R	9430.1	6676.57	-1.41242
ILMN_1697220	NT5E	226.04	159.712	-1.41529
ILMN_1782551	E2F5	479.503	338.273	-1.4175
ILMN_1792666	ZNF238	378.161	265.881	-1.42229
ILMN_1664434	TCF3	953.657	668.512	-1.42654
ILMN_1681031	PURA	928.596	647.963	-1.4331
ILMN_1734702	MANEA	136.86	94.5546	-1.44742
ILMN_1672200	PPARD	368.924	254.369	-1.45035
ILMN_1703041	IDUA	939.96	639.651	-1.46949
ILMN_1669833	APS	141.912	96.3397	-1.47303
ILMN_1765547	IRF2	216.442	144.963	-1.49308
ILMN_1794588	DYRK2	2178.42	1450.84	-1.50149
ILMN_1691861	FASTK	157.257	104.495	-1.50492
ILMN_1692390	CCNT1	336.499	223.136	-1.50804
ILMN_1779356	TP53	136.512	90.4938	-1.50852
ILMN_1739794	CD3E	1805.7	1190.03	-1.51736
ILMN_1806676	ABCB8	109.549	71.9706	-1.52213
ILMN_1697309	NCF1	872.737	572.568	-1.52425
ILMN_1780268	C1orf56	142.418	92.739	-1.53569
ILMN_1762439	C19orf6	310.352	201.191	-1.54258
ILMN_1677793	P2RX5	145.713	92.7487	-1.57106
ILMN_1655283	INPP4A	120.74	76.4387	-1.57956
ILMN_1698668	NR1D2	332.952	209.653	-1.58811
ILMN_1685625	UCP2	6007.3	3662.8	-1.64009
ILMN_1684724	CR2	185.713	112.995	-1.64356
ILMN_1682896	C21orf66	469.769	280.31	-1.67589
ILMN_1761464	CD74	1002.42	584.241	-1.71576

## Sheet: RR-MS_IRG DEG
ProbeID	Symbol	Mean_ctrl	Mean_RR-MS	FC_RR-MS
ILMN_1753111	PBEF1	111.985	198.192	1.76981
ILMN_1786303	LILRA3	449.068	743.842	1.65641
ILMN_1653871	PBEF1	271.002	447.651	1.65183
ILMN_1661631	LILRA3	2208.09	3605.42	1.63282
ILMN_1708934	ADM	390.801	594.362	1.52088
ILMN_1740597	CDKN2D	69.2502	103.276	1.49134
ILMN_1737252	NRG1	126.093	185.238	1.46906
ILMN_1664843	FPR1	3639.66	5287.04	1.45262
ILMN_1715068	AQP9	1284.4	1860.38	1.44845
ILMN_1719543	MAF	767.733	1090.48	1.42038
ILMN_1748915	S100A12	1402.63	1973.96	1.40733
ILMN_1751472	SAMHD1	99.0496	138.5	1.39829
ILMN_1735594	CDC42SE2	355.784	494.81	1.39076
ILMN_1704985	CYP27A1	1136.34	1577.23	1.38799
ILMN_1727639	IMPA2	842.118	1140.9	1.3548
ILMN_1752510	FAM13A1	268.95	364.064	1.35365
ILMN_1685796	CSDE1	147.009	198.979	1.35352
ILMN_1725471	GK	174.65	234.272	1.34138
ILMN_1760727	ANG	354.617	470.692	1.32732
ILMN_1809522	BTBD14A	370.981	491.818	1.32572
ILMN_1731745	NINJ2	631.83	836.112	1.32332
ILMN_1701441	LPAR1	210.613	278.584	1.32273
ILMN_1679401	TRPM4	105.279	138.912	1.31946
ILMN_1712673	SASH1	212.893	280.348	1.31685
ILMN_1672398	RAB20	598.348	783.886	1.31008
ILMN_1769245	GLIPR1	1442.11	1887.39	1.30877
ILMN_1724474	COP1	123.923	161.619	1.30419
ILMN_1727315	DENND1A	202.497	262.412	1.29588
ILMN_1658743	CCNDBP1	121.358	157.226	1.29556
ILMN_1668675	PAPSS2	171.656	222.047	1.29356
ILMN_1690259	RAE1	79.5044	102.327	1.28706
ILMN_1714991	S100A9	6358.04	8158.63	1.2832
ILMN_1790689	CRISPLD2	1367.64	1754.41	1.2828
ILMN_1780533	RNASE6	982.746	1259.99	1.28211
ILMN_1769013	ASGR1	3087.76	3936.69	1.27493
ILMN_1779015	ZNF467	1918.56	2444.47	1.27412
ILMN_1717207	MMP25	454.592	577.858	1.27116
ILMN_1800512	HMOX1	941.03	1195.82	1.27075
ILMN_1797793	BLVRB	243.937	309.633	1.26931
ILMN_1661755	FAM129B	1818.94	2308.27	1.26901
ILMN_1681888	PRKAR2A	175.561	222.646	1.26819
ILMN_1792495	AHNAK	135.982	172.268	1.26684
ILMN_1749287	TLR6	94.0872	118.852	1.26321
ILMN_1805449	TAPBPL	487.061	611.894	1.2563
ILMN_1661695	IRAK3	1663.99	2089.9	1.25596
ILMN_1740015	CD14	9389.9	11740.5	1.25033
ILMN_1768771	RAB32	921.652	1150.99	1.24883
ILMN_1691508	PLAUR	309.374	385.155	1.24495
ILMN_1711786	NFE2	2488.22	3085.99	1.24024
ILMN_1712026	NLRP3	1788.85	2210.03	1.23545
ILMN_1675130	NFIC	301.961	371.746	1.2311
ILMN_1800619	BRI3BP	127.684	156.974	1.22939
ILMN_1707077	SORT1	558.585	685.748	1.22765
ILMN_1710482	APLP2	1149.71	1410.29	1.22664
ILMN_1729217	FAM131A	245.13	300.307	1.2251
ILMN_1735572	TOP1	138.958	170.227	1.22503
ILMN_1745223	CDC42EP4	536.446	657.042	1.22481
ILMN_1731596	AP3S2	215.606	264.045	1.22466
ILMN_1714602	CD86	1706.59	2087.35	1.22311
ILMN_1773125	ENTPD1	400.445	489.556	1.22253
ILMN_1773963	GNA15	1100.32	1344.19	1.22163
ILMN_1696974	RNASE4	143.791	175.49	1.22045
ILMN_1735143	C1orf38	121.611	148.147	1.21821
ILMN_1745021	SLC30A1	190.475	231.96	1.2178
ILMN_1682312	CYBB	4429.71	5386.45	1.21598
ILMN_1742332	KCTD12	1855.59	2256.2	1.21589
ILMN_1696316	CPT1A	202.638	246.129	1.21462
ILMN_1782070	NPL	835.445	1013.45	1.21307
ILMN_1675424	SIRPB1	405.611	490.994	1.21051
ILMN_1698996	SLC19A1	240.726	291.134	1.2094
ILMN_1798270	C11orf75	1965.02	2376.29	1.20929
ILMN_1775672	SOD2	2271.28	2745.44	1.20876
ILMN_1778321	SLC2A6	1397.77	1684.55	1.20517
ILMN_1788802	GCH1	116.944	140.817	1.20414
ILMN_1662340	ZNF358	465.471	558.228	1.19928
ILMN_1691436	BLVRA	1864.27	2235.1	1.19891
ILMN_1721653	IGF1R	109.917	131.474	1.19612
ILMN_1815319	CMTM4	217.61	259.819	1.19396
ILMN_1670926	GALNAC4S-6ST	3093.57	3691.97	1.19343
ILMN_1667199	SQRDL	747.497	891.767	1.193
ILMN_1675656	PPFIBP2	1178.6	1403.48	1.1908
ILMN_1725175	FOSL2	299.384	356.258	1.18997
ILMN_1723486	HK2	466.972	555.449	1.18947
ILMN_1673325	GM2A	2251.56	2672.94	1.18715
ILMN_1666706	DAP3	147.184	174.406	1.18495
ILMN_1751789	HNMT	630.354	746.777	1.1847
ILMN_1688780	S100A4	26168.5	30985.5	1.18407
ILMN_1703074	CPD	940.323	1111.29	1.18182
ILMN_1782076	EPHA3	100.075	117.95	1.17862
ILMN_1794038	FAM49A	288.071	339.189	1.17745
ILMN_1701957	MXD1	940.816	1107.4	1.17706
ILMN_1801934	SERTAD3	617.807	724.972	1.17346
ILMN_1787375	PM227	245.048	287.514	1.1733
ILMN_1745578	ETS2	209.135	245.239	1.17264
ILMN_1681679	TSPO	15172.8	17771.8	1.1713
ILMN_1716983	LILRA2	3179.05	3723.5	1.17126
ILMN_1668063	FCN1	25353.8	29642	1.16913
ILMN_1657129	SKAP2	1238.22	1447.13	1.16872
ILMN_1769876	TBC1D2	638.02	742.177	1.16325
ILMN_1787897	CXCL1	179.894	209.067	1.16217
ILMN_1658643	RTN3	2521.78	2927.92	1.16105
ILMN_1659444	KIF1B	136.98	158.662	1.15828
ILMN_1714165	ST3GAL2	186.797	215.36	1.15291
ILMN_1796245	DNASE2	1368.76	1576.74	1.15195
ILMN_1654465	GPI	2349.51	2701.18	1.14967
ILMN_1652409	SPATA7	207.942	239.009	1.1494
ILMN_1765578	TIPARP	979.622	1125.3	1.14871
ILMN_1708006	MICB	868.15	997.005	1.14843
ILMN_1736597	TKT	12316.6	14143	1.14829
ILMN_1758939	RIPK2	972.069	1111.46	1.1434
ILMN_1784884	LILRB3	5115.77	5846.77	1.14289
ILMN_1660332	ADFP	1204.42	1376.14	1.14257
ILMN_1779401	CHP1	2157.36	2459.63	1.14011
ILMN_1764788	TNFRSF1B	11970.6	13646.7	1.14002
ILMN_1767365	PAK1	1142.07	1301.97	1.14001
ILMN_1707336	ARPC4	5141.18	5858.17	1.13946
ILMN_1711608	SSBP2	549.205	624.622	1.13732
ILMN_1811997	ZNF364	1522.85	1725.65	1.13317
ILMN_1735218	ARRB1	620.365	700.672	1.12945
ILMN_1742270	CASP1	3017.38	3400.16	1.12686
ILMN_1651461	HN1	1102.47	1239.87	1.12463
ILMN_1729801	S100A8	44733.5	50250	1.12332
ILMN_1804679	MYST1	926.4	1036.7	1.11907
ILMN_1789596	ETV6	1698.01	1892.17	1.11435
ILMN_1740740	KCTD17	1442.89	1595.49	1.10576
ILMN_1716057	CAPN2	367.238	405.856	1.10516
ILMN_1772731	HAGH	2451.41	2705.52	1.10366
ILMN_1746704	TRIM8	3373.58	3706.52	1.09869
ILMN_1753890	IFT20	944.813	1036.77	1.09733
ILMN_1728907	SCAMP1	2149.52	2320.88	1.07972
ILMN_1764945	AP3D1	1135.69	1046.66	-1.08506
ILMN_1708764	MBD4	6624.17	6059.51	-1.09319
ILMN_1660079	RNF44	2516.03	2292.16	-1.09767
ILMN_1777998	ARHGAP25	4604.31	4194.51	-1.0977
ILMN_1778242	CALM1	11566.1	10519.8	-1.09946
ILMN_1665538	SKP2	1298.01	1180.42	-1.09961
ILMN_1719097	C18orf8	2379.21	2162.83	-1.10004
ILMN_1813475	HERC2	709.158	642.125	-1.10439
ILMN_1733511	GOLGA3	3967.01	3583.86	-1.10691
ILMN_1812973	KIAA0179	432.307	388.167	-1.11372
ILMN_1756501	ST6GAL1	6566.52	5878.32	-1.11707
ILMN_1728605	TTC3	8272.54	7376.06	-1.12154
ILMN_1713496	ST3GAL5	1907.8	1699.99	-1.12224
ILMN_1746393	TSEN2	670.686	597.327	-1.12281
ILMN_1679797	ADARB1	3243.3	2882.86	-1.12503
ILMN_1740252	SEPT2	5968.52	5264.44	-1.13374
ILMN_1698463	ILF3	3091.3	2726.22	-1.13391
ILMN_1701711	BRD8	714.895	630.445	-1.13395
ILMN_1805737	PFKP	1758.83	1550.93	-1.13404
ILMN_1725880	TMEM194	373.708	329.009	-1.13586
ILMN_1725682	LY9	2116.02	1862.28	-1.13625
ILMN_1741200	RFX5	3386.11	2978.88	-1.13671
ILMN_1689329	SCD	370.936	325.836	-1.13841
ILMN_1780397	TRAF3IP3	3233.84	2840.44	-1.1385
ILMN_1815148	MAN2A2	810.944	710.089	-1.14203
ILMN_1733615	MTF2	1794.41	1569.22	-1.14351
ILMN_1652223	WDR91	435.779	380.937	-1.14397
ILMN_1657361	CBX7	2663.23	2326.44	-1.14477
ILMN_1672662	SLC20A1	4891.25	4271.97	-1.14496
ILMN_1784467	NUP210	2199.42	1916.68	-1.14752
ILMN_1664369	DHTKD1	335.235	292.132	-1.14755
ILMN_1735364	ANKFY1	300.848	262.109	-1.14779
ILMN_1801710	APBB1IP	4298.99	3744.5	-1.14808
ILMN_1707088	DENND2D	4315.4	3754.49	-1.1494
ILMN_1746457	GTF3C2	2976.01	2587.29	-1.15024
ILMN_1720865	OSBPL7	2134.73	1854.34	-1.15121
ILMN_1651949	SCYL3	249.927	216.86	-1.15248
ILMN_1814122	MDC1	2007.17	1739.44	-1.15392
ILMN_1666376	TRIM56	1526.25	1319.08	-1.15705
ILMN_1715392	PRPF3	3507.55	3030.84	-1.15729
ILMN_1815718	BTRC	197.552	170.505	-1.15863
ILMN_1811498	FAM122C	285.386	245.934	-1.16041
ILMN_1765326	DGKD	2310.87	1991.22	-1.16053
ILMN_1775885	PARP2	107.346	91.9866	-1.16697
ILMN_1659075	HLA-DOA	1115.55	955.219	-1.16784
ILMN_1720027	ZNF23	480.806	411.66	-1.16797
ILMN_1801464	ANKFY1	970.582	829.873	-1.16956
ILMN_1673820	SMARCA3	552.581	471.847	-1.1711
ILMN_1714216	TSC2	505.433	431.177	-1.17222
ILMN_1725973	HOM-TES-103	1007.77	858.912	-1.17332
ILMN_1697971	TRIM38	2098.12	1786.86	-1.17419
ILMN_1659054	CHKB	1127.78	959.376	-1.17553
ILMN_1803676	ENOSF1	1553.37	1317.71	-1.17884
ILMN_1782551	E2F5	479.503	405.52	-1.18244
ILMN_1775542	FAIM3	7931.22	6706.14	-1.18268
ILMN_1681503	MCM2	177.756	149.779	-1.18679
ILMN_1790807	XPC	3123.85	2629.73	-1.1879
ILMN_1689669	MDK	160.468	134.989	-1.18875
ILMN_1715859	ALDH5A1	392.44	329.374	-1.19147
ILMN_1792666	ZNF238	378.161	317.024	-1.19285
ILMN_1751749	SYNJ2	708.795	590.957	-1.1994
ILMN_1765001	NAT6	406.199	338.453	-1.20016
ILMN_1809040	LDLRAP1	1262.08	1051.28	-1.20052
ILMN_1808041	RPL10A	11668.7	9658.04	-1.20818
ILMN_1807981	SIGIRR	4149.73	3421.45	-1.21286
ILMN_1686626	BAT1	10681.1	8771.09	-1.21776
ILMN_1737611	VAMP1	2720.39	2232.34	-1.21863
ILMN_1812262	DDR1	121.353	99.2259	-1.223
ILMN_1779214	ATM	7276.09	5949.18	-1.22304
ILMN_1754179	AP1G2	2547.72	2078.47	-1.22576
ILMN_1806010	PARC	806.096	657.292	-1.22639
ILMN_1682818	TTLL3	1136.42	922.515	-1.23187
ILMN_1664434	TCF3	953.657	761.338	-1.25261
ILMN_1676986	NPIP	1848.7	1467.07	-1.26013
ILMN_1682775	EDN1	154.549	122.309	-1.2636
ILMN_1815264	RHBDD3	206.132	163.118	-1.2637
ILMN_1807014	SLC25A22	745.058	589.034	-1.26488
ILMN_1719649	TMEM63A	1030.79	807.936	-1.27584
ILMN_1681031	PURA	928.596	724.954	-1.2809
ILMN_1792075	CD22	213.199	164.922	-1.29273
ILMN_1747451	PLCXD1	1148.04	877.897	-1.30771
ILMN_1660492	GOLGA8A	549.044	418.609	-1.31159
ILMN_1672200	PPARD	368.924	279.996	-1.31761
ILMN_1657868	SIRT4	115.695	87.2126	-1.32659
ILMN_1684724	CR2	185.713	139.785	-1.32856
ILMN_1808898	NPR2	104.459	78.0554	-1.33827
ILMN_1703049	AKAP7	209.65	156.459	-1.33996
ILMN_1797155	C17orf75	117.43	83.0758	-1.41352
ILMN_1692390	CCNT1	336.499	230.294	-1.46117
ILMN_1690223	CNTNAP2	409.991	252.277	-1.62517

## Sheet: 100 IRG DEG in Affy 
ProbeID	Symbol	Mean_ctrl	Mean_RR-MS	FC_RR-MS
211986_at	AHNAK	901.08	1097.9	1.21843
202399_s_at	AP3S2	217.533	321.958	1.48005
1554571_at	APBB1IP	169.941	127.703	-1.33075
230925_at	APBB1IP	1073.42	539.345	-1.99023
208702_x_at	APLP2	864.25	1304.17	1.50902
211404_s_at	APLP2	616.242	921.806	1.49585
214875_x_at	APLP2	453.535	659.609	1.45437
208248_x_at	APLP2	755.027	1095.06	1.45036
208704_x_at	APLP2	780.89	1118.32	1.43211
208703_s_at	APLP2	558.466	773.249	1.38459
228520_s_at	APLP2	158.564	189.705	1.19639
211672_s_at	ARPC4	275.902	407.206	1.47591
217818_s_at	ARPC4	188.023	265.732	1.41329
217817_at	ARPC4	384.636	463.316	1.20456
222912_at	ARRB1	82.6845	167.652	2.02762
221861_at	ARRB1	183.441	241.895	1.31865
43511_s_at	ARRB1	178.292	225.526	1.26493
49111_at	ARRB1	150.452	176.989	1.17639
206743_s_at	ASGR1	66.0421	115.851	1.7542
212384_at	BAT1	116.859	49.1616	-2.37704
203773_x_at	BLVRA	294.815	488.757	1.65784
203771_s_at	BLVRA	95.2988	157.775	1.65558
211729_x_at	BLVRA	310.181	501.937	1.61821
202201_at	BLVRB	313.633	436.729	1.39249
225716_at	BRI3BP	58.9877	168.911	2.86349
231810_at	BRI3BP	73.4696	150.132	2.04345
212993_at	BTBD14A	54.9552	145.266	2.64336
219806_s_at	C11orf75	110.685	341.469	3.08504
221190_s_at	C18orf8	201.234	173.22	-1.16173
208683_at	CAPN2	1477.37	2193.31	1.4846
206011_at	CASP1	277.52	709.651	2.55712
211367_s_at	CASP1	394.422	895.245	2.26976
211368_s_at	CASP1	797.069	1627.07	2.04132
209970_x_at	CASP1	1016.28	2065.92	2.03282
211366_x_at	CASP1	758.293	1528.85	2.01618
223084_s_at	CCNDBP1	483.444	627.035	1.29702
225493_at	CCNT1	376.501	195.959	-1.92133
206967_at	CCNT1	206.743	95.6394	-2.16169
201743_at	CD14	845.222	1956.97	2.31533
205685_at	CD86	97.3576	150.172	1.54248
205686_s_at	CD86	136.98	205.343	1.49908
210895_s_at	CD86	455.346	575.761	1.26445
224709_s_at	CDC42SE2	2078.83	2618.51	1.25961
214665_s_at	CHP1	855.898	965.884	1.1285
1552701_a_at	COP1	457.025	948.391	2.07514
201943_s_at	CPD	110.616	139.587	1.26191
203633_at	CPT1A	197.037	278.539	1.41364
221541_at	CRISPLD2	155.053	242.303	1.5627
222975_s_at	CSDE1	722.855	859.975	1.18969
203922_s_at	CYBB	275.445	575.176	2.08817
203923_s_at	CYBB	630.247	1073.5	1.7033
203979_at	CYP27A1	180.474	241.415	1.33767
232516_x_at	DAP3	80.1289	141.807	1.76974
208822_s_at	DAP3	472.529	571.081	1.20856
226849_at	DENND1A	87.7058	119.23	1.35943
208072_s_at	DGKD	306.532	257.236	-1.19164
214992_s_at	DNASE2	73.3344	112.571	1.53503
209474_s_at	ENTPD1	64.6427	109.128	1.68817
207691_x_at	ENTPD1	83.0796	138.706	1.66955
209473_at	ENTPD1	161.577	238.603	1.47672
239740_at	ETV6	71.7475	120.993	1.68637
225764_at	ETV6	216.583	261.032	1.20522
217047_s_at	FAM13A1	84.8361	131.614	1.55139
202973_x_at	FAM13A1	88.4211	128.871	1.45747
205237_at	FCN1	2432.42	4566.08	1.87718
203066_at	GALNAC4S-6ST	228.068	441.661	1.93653
204224_s_at	GCH1	555.307	840.003	1.51268
204222_s_at	GLIPR1	553.739	914.017	1.65063
226142_at	GLIPR1	460.526	734.666	1.59528
214085_x_at	GLIPR1	1128.45	1630.46	1.44487
226136_at	GLIPR1	440.387	581.062	1.31943
204221_x_at	GLIPR1	466.697	601.821	1.28953
212737_at	GM2A	218.978	375.168	1.71327
35820_at	GM2A	155.473	247.557	1.59228
209727_at	GM2A	126.142	166.23	1.3178
208798_x_at	GOLGA8A	736.801	289.04	-2.54914
208308_s_at	GPI	450.094	572.205	1.2713
205012_s_at	HAGH	106.634	131.034	1.22882
203665_at	HMOX1	197.524	267.995	1.35677
217755_at	HN1	188.395	283.873	1.5068
222396_at	HN1	162.454	241.155	1.48445
204112_s_at	HNMT	208.52	495.394	2.37577
211732_x_at	HNMT	99.0166	145.485	1.4693
210312_s_at	IFT20	277.943	334.408	1.20315
217805_at	ILF3	106.434	84.639	-1.25751
217804_s_at	ILF3	297.13	230.341	-1.28996
211375_s_at	ILF3	262.383	202.506	-1.29568
208931_s_at	ILF3	211.976	133.335	-1.5898
203126_at	IMPA2	107.191	159.235	1.48553
213817_at	IRAK3	38.4865	120.152	3.12193
220034_at	IRAK3	61.0831	117.281	1.92002
212192_at	KCTD12	508.933	1510.77	2.9685
212188_at	KCTD12	408.302	941.419	2.30569
1554566_at	KCTD17	86.8272	102.003	1.17479
211101_x_at	LILRA2	216.034	428.251	1.98233
211100_x_at	LILRA2	212.9	400.103	1.8793
211102_s_at	LILRA2	67.1555	125.058	1.86221
207857_at	LILRA2	260.125	427.318	1.64274
206881_s_at	LILRA3	138.416	265.9	1.92102
211135_x_at	LILRB3	353.925	573.36	1.62
210784_x_at	LILRB3	330.135	526.714	1.59545
210225_x_at	LILRB3	385.531	605.366	1.57021
211133_x_at	LILRB3	329.998	497.23	1.50677
209348_s_at	MAF	165.098	285.884	1.7316
202032_s_at	MAN2A2	291.315	213.841	-1.3623
219999_at	MAN2A2	122.899	82.5474	-1.48883
209579_s_at	MBD4	730.421	571.377	-1.27835
214047_s_at	MBD4	266.783	207.719	-1.28435
209580_s_at	MBD4	298.156	227.575	-1.31015
206247_at	MICB	191.915	290.324	1.51277
203346_s_at	MTF2	354.532	258.665	-1.37062
221820_s_at	MYST1	213.837	298.109	1.3941
226377_at	NFIC	97.3371	125.97	1.29416
226895_at	NFIC	82.7554	104.73	1.26553
219594_at	NINJ2	120.879	167.643	1.38687
221210_s_at	NPL	88.4539	166.897	1.88682
223405_at	NPL	233.622	380.085	1.62692
206343_s_at	NRG1	72.8353	183.331	2.51707
226507_at	PAK1	194.288	339.686	1.74837
230100_x_at	PAK1	73.92	121.002	1.63694
218951_s_at	PLCXD1	165.924	132.754	-1.24985
37152_at	PPARD	154.658	127.367	-1.21427
204842_x_at	PRKAR2A	283.017	468.652	1.65591
225011_at	PRKAR2A	225.885	323.162	1.43065
202251_at	PRPF3	141.584	107.712	-1.31447
204214_s_at	RAB32	305.522	403.322	1.32011
213566_at	RNASE6	395.092	1071.08	2.71097
224564_s_at	RTN3	355.662	469.141	1.31906
205863_at	S100A12	1395.74	2326.71	1.66701
203186_s_at	S100A4	4795.54	6192.11	1.29122
202917_s_at	S100A8	9405.01	12940.6	1.37592
203535_at	S100A9	5610.03	8199.89	1.46165
235964_x_at	SAMHD1	1154.75	3183.85	2.75719
234987_at	SAMHD1	544.442	1343.93	2.46845
235529_x_at	SAMHD1	1367.07	3086.06	2.25743
1559883_s_at	SAMHD1	113.8	245.434	2.15672
204502_at	SAMHD1	392.725	708.985	1.8053
226022_at	SASH1	43.2991	108.407	2.50368
41644_at	SASH1	137.299	194.724	1.41825
212416_at	SCAMP1	183.622	248.27	1.35208
1554747_a_at	SEPT2	176.122	145.561	-1.20995
200015_s_at	SEPT2	1398.29	1127.15	-1.24055
200778_s_at	SEPT2	412.483	306.179	-1.3472
232637_at	SEPT2	155.088	77.9094	-1.99062
1559038_at	SEPT2	324.619	98.8703	-3.28328
225639_at	SKAP2	225.383	531.23	2.35701
204361_s_at	SKAP2	135.054	232.055	1.71824
216899_s_at	SKAP2	127.471	218.913	1.71735
204362_at	SKAP2	440.211	687.718	1.56225
211576_s_at	SLC19A1	73.1221	105.881	1.44801
201920_at	SLC20A1	527.12	355.995	-1.48069
230494_at	SLC20A1	576.359	137.79	-4.18289
224818_at	SORT1	159.97	296.156	1.85133
217995_at	SQRDL	397.759	751.339	1.88893
203787_at	SSBP2	100.313	150.684	1.50214
229336_at	ST3GAL2	88.4761	121.618	1.37459
216180_s_at	SYNJ2	129.93	91.8889	-1.41399
218747_s_at	TAPBPL	113.8	188.696	1.65813
218746_at	TAPBPL	134.264	210.803	1.57006
208699_x_at	TKT	931.309	1313.44	1.41032
208700_s_at	TKT	1176.2	1499.85	1.27517
205804_s_at	TRAF3IP3	482.245	327.324	-1.4733
215275_at	TRAF3IP3	193.592	119.821	-1.61567
213888_s_at	TRAF3IP3	740.017	451.704	-1.63828
203610_s_at	TRIM38	271.775	238.281	-1.14056
235084_x_at	TRIM38	278.713	162.753	-1.71249
223132_s_at	TRIM8	200.597	236.932	1.18113
202096_s_at	TSPO	661.638	1003.9	1.5173
208073_x_at	TTC3	543.543	476.866	-1.13982
208662_s_at	TTC3	1085.15	897.471	-1.20912
213326_at	VAMP1	249.502	179.01	-1.39379
212742_at	ZNF364	186.352	260.808	1.39955
226468_at	ZNF364	103.348	130.531	1.26303
214746_s_at	ZNF467	105.889	150.67	1.42291
