# Supplementary material for: Transcriptional dysregulation of Interferome in experimental and human Multiple Sclerosis
Source: Sci Rep. 2017 Aug 21;7:8981. doi: 10.1038/s41598-017-09286-y (PMC5566335; doi:10.1038/s41598-017-09286-y)
Supplement: Supplementary file 5 — Supplementary table 4 [file 41598_2017_9286_MOESM5_ESM.xlsx]

## Sheet: Title Page
Transcriptional dysregulation of Interferome in experimental and human Multiple Sclerosis
Sundararajan Srinivasana,b, Martina Severac, Fabiana Rizzoc, Ramesh Menona, Elena Brinia, Rosella Mechellid, Vittorio Martinellia, Paul Hertzoge, Marco Salvettid, Roberto Furlana, Gianvito Martinoa,b, Giancarlo Comia,b, Eliana M. Cocciac, Cinthia Farinaa*

## Sheet: IFN-beta<3yrs
ProbeID	Genes	Mean_Untreated RR-MS	Mean_IFN-beta<3y	Fc
211986_at	AHNAK	1396.02	1227.2	-1.13757
214875_x_at	APLP2	454.347	527.913	1.16192
211672_s_at	ARPC4	320.413	373.111	1.16447
43511_s_at	ARRB1	203.825	188.65	-1.08044
203771_s_at	BLVRA	86.9529	110.803	1.27429
211729_x_at	BLVRA	491.007	593.403	1.20854
203773_x_at	BLVRA	473.154	566.447	1.19717
231810_at	BRI3BP	136.201	120.002	-1.13499
221190_s_at	C18orf8	175.209	196.95	1.12409
208683_at	CAPN2	1668.9	1804.82	1.08144
223084_s_at	CCNDBP1	589.553	630.81	1.06998
225493_at	CCNT1	248.941	271.722	1.09151
205685_at	CD86	97.7286	117.209	1.19934
214665_s_at	CHP1	614.535	548.965	-1.11944
203979_at	CYP27A1	137.302	119.803	-1.14606
214992_s_at	DNASE2	84.6352	100.879	1.19193
202973_x_at	FAM13A1	212.647	288.007	1.35439
217047_s_at	FAM13A1	143.881	188.64	1.31108
205237_at	FCN1	3478.59	3952.8	1.13632
204224_s_at	GCH1	853.801	1052.05	1.2322
209727_at	GM2A	47.5688	62.072	1.30489
203665_at	HMOX1	224.582	263.717	1.17426
208931_s_at	ILF3	123.992	141.475	1.14101
217805_at	ILF3	123.187	136.953	1.11175
211375_s_at	ILF3	265.349	287.495	1.08346
211102_s_at	LILRA2	80.1077	99.2088	1.23844
210784_x_at	LILRB3	415.197	375.172	-1.10669
209580_s_at	MBD4	255.058	285.881	1.12085
206247_at	MICB	188.055	209.871	1.116
203346_s_at	MTF2	207.907	218.716	1.05199
226895_at	NFIC	213.005	194.765	-1.09365
226377_at	NFIC	71.9142	64.8394	-1.10911
218951_s_at	PLCXD1	124.546	137.017	1.10013
37152_at	PPARD	142.931	156.127	1.09232
202251_at	PRPF3	163.119	174.341	1.06879
200778_s_at	SEPT2	284.64	346.613	1.21772
1554747_a_at	SEPT2	120.66	146.795	1.21659
200015_s_at	Sept2	993.199	1046.38	1.05355
201920_at	SLC20A1	443.676	471.738	1.06325
203787_at	SSBP2	117.941	137.01	1.16168
216180_s_at	SYNJ2	36.4001	31.3706	-1.16033
213888_s_at	TRAF3IP3	1058.9	1198.78	1.13211
203610_s_at	TRIM38	237.589	297.612	1.25263

## Sheet: IFN-beta>3yrs
ProbeID	Symbol	Mean_Untreated RR-MS	Mean_IFN-beta>3y	Fc
211986_at	AHNAK	1396.02	1109.76	-1.25795
230925_at	APBB1IP	1097.92	950.85	-1.15467
214875_x_at	APLP2	454.347	516.871	1.13761
49111_at	ARRB1	158.815	143.745	-1.10484
221861_at	ARRB1	177.666	155.957	-1.1392
43511_s_at	ARRB1	203.825	176.838	-1.15261
203771_s_at	BLVRA	86.9529	113.85	1.30932
211729_x_at	BLVRA	491.007	630.213	1.28351
203773_x_at	BLVRA	473.154	600.209	1.26853
231810_at	BRI3BP	136.201	103.879	-1.31115
225716_at	BRI3BP	184.919	136.78	-1.35194
212993_at	BTBD14A	206.731	165.454	-1.24948
221190_s_at	C18orf8	175.209	193.353	1.10356
225493_at	CCNT1	248.941	285.76	1.1479
210895_s_at	CD86	434.944	520.075	1.19573
205685_at	CD86	97.7286	115.717	1.18406
214665_s_at	CHP1	614.535	552.986	-1.1113
203633_at	CPT1A	216.986	188.972	-1.14824
209473_at	ENTPD1	187.028	164.596	-1.13629
239740_at	ETV6	82.6002	103.074	1.24787
202973_x_at	FAM13A1	212.647	320.897	1.50906
217047_s_at	FAM13A1	143.881	209.279	1.45453
204224_s_at	GCH1	853.801	1074.98	1.25905
226142_at	GLIPR1	402.015	364.807	-1.10199
204222_s_at	GLIPR1	507.594	450.069	-1.12781
226136_at	GLIPR1	472.083	412.095	-1.14557
214085_x_at	GLIPR1	1099.56	949.555	-1.15797
204112_s_at	HNMT	352.587	301.446	-1.16965
210312_s_at	IFT20	324.79	304.563	-1.06641
211375_s_at	ILF3	265.349	250.155	-1.06074
213817_at	IRAK3	147.14	121.036	-1.21568
212188_at	KCTD12	1105.35	958.924	-1.15269
212192_at	KCTD12	1041.57	855.505	-1.21749
221820_s_at	MYST1	278.416	259.663	-1.07222
226377_at	NFIC	71.9142	64.1458	-1.1211
204842_x_at	PRKAR2A	323.358	353.584	1.09348
235964_x_at	SAMHD1	3012.32	2766.61	-1.08881
234987_at	SAMHD1	1849.52	1643.77	-1.12517
1559038_at	SEPT2	99.3126	114.286	1.15077
204362_at	SKAP2	572.291	527.616	-1.08467
225639_at	SKAP2	350.31	315.825	-1.10919
216180_s_at	SYNJ2	36.4001	34.0765	-1.06819
208700_s_at	TKT	1569.45	1389.02	-1.12989
205804_s_at	TRAF3IP3	698.258	619.404	-1.12731
203610_s_at	TRIM38	237.589	275.293	1.15869
208073_x_at	TTC3	705.335	652.894	-1.08032
213326_at	VAMP1	195.823	174.485	-1.12229
214746_s_at	ZNF467	135.953	120.916	-1.12436
